# Supplementary material for: Air pollution, general government public-health expenditures and income inequality: Empirical analysis based on the spatial Durbin model
Source: PLoS One. 2020 Oct 1;15(10):e0240053. doi: 10.1371/journal.pone.0240053 (PMC7529191; doi:10.1371/journal.pone.0240053)
Supplement: S1 File — (ZIP) [file pone.0240053.s009.zip]

Archive with 14 entries (13 files):
- The codes and data/
- The codes and data/2004.dta
- The codes and data/2017.dta
- The codes and data/2020-8-2.dta
- The codes and data/2020-8-3.do
- The codes and data/7-31.csv
- The codes and data/PLOS ONE.R
- The codes and data/w156.dta
- The codes and data/w156_gdp.dta
- The codes and data/wbin.txt
- The codes and data/wenco.txt
- The codes and data/winv.txt
- The codes and data/winvenco.txt
- The codes and data/world156.shp
