# Supplementary material for: Air pollution, general government public-health expenditures and income inequality: Empirical analysis based on the spatial Durbin model
Source: PLoS One. 2020 Oct 1;15(10):e0240053. doi: 10.1371/journal.pone.0240053 (PMC7529191; doi:10.1371/journal.pone.0240053)
Supplement: S1 File — (ZIP) [file pone.0240053.s009.zip › The codes and data/2020-8-3.do]

***generating spatial weight matrix***
shp2dta using world156, database(w156) coordinates(world156xy) genid(code) gencentroids(c)
use D:\吴建利2020.5\温室气体、健康支出与收入差距\数据\w156.dta, clear
rename x_c longi
rename y_c latitu
drop code
save w156, replace
spwmatrix import using D:\吴建利2020.5\温室气体、健康支出与收入差距\数据\world156.gal,wname(W) mataf rowstand replace
spwmatfill latitu longi, id(id) inwname(W) inwfrom(Mata) outwname(W) rowstand replace
matrix list W
  ***generating four spatial weight matrix uding averaged gdp of each country***
use D:\吴建利2020.5\温室气体、健康支出与收入差距\数据\w156.dta, clear
merge 1:1 id using D:\吴建利2020.5\温室气体、健康支出与收入差距\数据\gdp.dta
drop _merge
save w156_gdp
  ***Spatial weight matrix of geographical distance***
spwmatrix gecon latitu longi, wn(wbin) wt(bin) db(0 400) r(458.761) rowstand 
matrix list wbin
  ***Spatial weight matrix of inversed geographical distance***
spwmatrix gecon latitu longi, wn(winv) wt(inv) alpha(2) rowstand 
matrix list winv
  ***Spatial weight matrix of economic distance***
spwmatrix gecon latitu longi, wn(wenco) wt(econ) econvar(gdp) r(458.761) rowstand 
matrix list wenco
  ***Spatial weight matrix of inversed economic distance***
spwmatrix gecon latitu longi, wn(winvenco) wt(invecon) econvar(gdp) r(458.761) rowstand 
matrix list winvenco

***Moran'I index***
insheet using year.csv, clear
spatgsa v4 v5 v6 v7 v8 v9 v10 v11 v12 v13 v14 v15 v16 v17 ,w(wbin) moran
spatgsa v4 v5 v6 v7 v8 v9 v10 v11 v12 v13 v14 v15 v16 v17 ,w(winv) moran
spatgsa v4 v5 v6 v7 v8 v9 v10 v11 v12 v13 v14 v15 v16 v17 ,w(wenco) moran
spatgsa v4 v5 v6 v7 v8 v9 v10 v11 v12 v13 v14 v15 v16 v17 ,w(winvenco) moran
***Quadrant of Moran'I index***
use "D:\吴建利2020.5\温室气体、健康支出与收入差距\数据\2004.dta", clear
spatgsa gini1,w(wbin) moran
spatlsa gini1,w(wbin) moran graph(moran) symbol(id) id(countrycode)
spatlsa gini1,w(wenco) moran graph(moran) symbol(id) id(countrycode)
  ***Appendix***
spatlsa gini1,w(winv) moran graph(moran) symbol(id) id(countrycode)
spatlsa gini1,w(winvenco) moran graph(moran) symbol(id) id(countrycode)

use "D:\吴建利2020.5\温室气体、健康支出与收入差距\数据\2017.dta", clear
spatgsa gini1,w(wbin) moran
spatlsa gini1,w(wbin) moran graph(moran) symbol(id) id(countrycode)
spatlsa gini1,w(wenco) moran graph(moran) symbol(id) id(countrycode)
  ***Appendix***
spatlsa gini1,w(winv) moran graph(moran) symbol(id) id(countrycode)
spatlsa gini1,w(winvenco) moran graph(moran) symbol(id) id(countrycode)
***Importing panel data***
use "D:\吴建利2020.5\温室气体、健康支出与收入差距\数据\2020-8-2.dta", clear
xtset id year
***scatter plot***
label variable gini1 "gini"
label variable gini2 "ing"
label variable pm25 "PM2.5 air pollution"
twoway (scatter gini1 pm25) (lowess gini1 pm25)
graph save fig1.gph, replace 
twoway (scatter gini2 pm25) (lowess gini2 pm25)
graph save fig2.gph, replace 
graph combine fig1.gph fig2.gph
  ***Appendix***
label variable gghe "general government public-health expenditures"
twoway (scatter gini1 gghe) (lowess gini1 gghe)
graph save fig3.gph, replace 
twoway (scatter gini2 gghe) (lowess gini2 gghe)
graph save fig4.gph, replace 
graph combine fig3.gph fig4.gph

 
  ***Statistical description***
sum gini1 gini2 pm25 gghe gdp gov depen fdi invr to fd tpr pg
xtsum gini1 gini2 pm25 gghe gdp gov depen fdi invr to fd tpr pg
tabstat gini1 gini2 pm25 gghe gdp gov depen fdi invr to fd tpr pg, stat(mean sd p5 p25 med p75 p95 min max)  format(%6.2f) c(s)
  ***correlation coefficient***
pwcorr gini1 pm25 gghe gdp gov depen fdi invr to fd tpr pg, sig

pwcorr_a  gini1 pm25 gghe gdp gov depen fdi invr to fd tpr pg, star1(0.01) star5(0.05) star10(0.1)
   ***Defining macro***
gen iv5= automotiveiv滞后三年* automotiveiv滞后三年
gen iv6= automotiveiv滞后三年* automotiveiv滞后三年*automotiveiv滞后三年
gen pm25f=0.0022266*iv5-0.1634879* automotiveiv滞后三年
global stda1 "pm25 gdp gov depen fdi invr to fd tpr pg"
global stda2 "pm25f gdp gov depen fdi invr to fd tpr pg"
***IV-GMM*** 
qui tab year, gen(yr)
drop yr1
global stda3 "gdp gov depen fdi invr to fd tpr pg"
xtreg gini1 pm25 $stda3, fe
est store fe
xtivreg gini1 $stda3 (pm25= iv5 automotiveiv滞后三年 ),fe
est store fe_iv
 hausman fe fe_iv
 hausman fe fe_iv, sigmamore
 hausman fe fe_iv, sigmaless     
  ***2SLS regression***
xtivreg2 gini1 $stda3 (pm25= iv5 automotiveiv滞后三年 ),fe first
est store xt_dfe
esttab xt_dfe, scalar(r2 r2_a N F) compress star(* 0.1 ** 0.05 *** 0.01)   b(%6.3f) se(%6.3f)  mtitles(模型(1))

 ***Bayesian analysis:MCMC*** 
bayes, prior({low:pm25f}, normal(0, 1)) block({low:pm25f}): regress gini1 $stda2 i.id 
bayesgraph diagnostics {pm25f}
   ***AIC and BIC test***
	 ***Spatial weight matrix of wbin***
xsmle gini1  $stda1, wmat(wbin) model(sdm) fe type(both) nsim(500)  nolog effects
est store sdm_fe
estat ic
xsmle gini1  $stda1, wmat(wbin) emat(wbin) model(sac) fe type(both) nsim(500)  nolog effects
est store sac_fe
estat ic

	 ***Spatial weight matrix of winv***
xsmle gini1  $stda1, wmat(winv) model(sdm) fe type(both) nsim(500)  nolog effects
est store sdm_fe
estat ic
xsmle gini1  $stda1, wmat(winv) emat(winv) model(sac) fe type(both) nsim(500)  nolog effects
est store sac_fe
estat ic
 
	 ***Spatial weight matrix of wenco***
xsmle gini1  $stda1, wmat(wenco) model(sdm) fe type(both) nsim(500)  nolog effects
est store sdm_fe
estat ic
xsmle gini1  $stda1, wmat(wenco) emat(wbin) model(sac) fe type(both) nsim(500)  nolog effects
est store sac_fe
estat ic

	 ***Spatial weight matrix of winvenco***
xsmle gini1  $stda1, wmat(winvenco) model(sdm) fe type(both) nsim(500)  nolog effects
est store sdm_fe
estat ic
xsmle gini1  $stda1, wmat(winvenco) emat(winv) model(sac) fe type(both) nsim(500)  nolog effects
est store sac_fe
estat ic

   ***LR test***
	 ***Spatial weight matrix of wbin***
xsmle gini1  $stda1, wmat(wbin) model(sdm) fe type(both) nsim(500) nolog effects
est store sdm_fe
xsmle gini1  $stda1, wmat(wbin) model(sar) fe type(both) nsim(500) nolog effects
est store sar_fe
xsmle gini1  $stda1, emat(wbin) model(sem) fe type(both) nsim(500) nolog effects
est store sem_fe
lrtest sdm_fe sar_fe
lrtest sdm_fe sem_fe
	 ***Spatial weight matrix of winv***
xsmle gini1  $stda1, wmat(winv) model(sdm) fe type(both) nsim(500) nolog effects
est store sdm_fe
xsmle gini1  $stda1, wmat(winv) model(sar) fe type(both) nsim(500) nolog effects
est store sar_fe
xsmle gini1  $stda1, emat(winv) model(sem) fe type(both) nsim(500) nolog effects
est store sem_fe
lrtest sdm_fe sar_fe
lrtest sdm_fe sem_fe

	 ***Spatial weight matrix of wenco***
xsmle gini1  $stda1, wmat(wenco) model(sdm) fe type(both) nsim(500) nolog effects
est store sdm_fe
xsmle gini1  $stda1, wmat(wenco) model(sar) fe type(both) nsim(500) nolog effects
est store sar_fe
xsmle gini1  $stda1, emat(wenco) model(sem) fe type(both) nsim(500) nolog effects
est store sem_fe
lrtest sdm_fe sar_fe
lrtest sdm_fe sem_fe

	 ***Spatial weight matrix of winvenco***
xsmle gini1  $stda1, wmat(winvenco) model(sdm) fe type(both) nsim(500) nolog effects
est store sdm_fe
xsmle gini1  $stda1, wmat(winvenco) model(sar) fe type(both) nsim(500) nolog effects
est store sar_fe
xsmle gini1  $stda1, emat(winvenco) model(sem) fe type(both) nsim(500) nolog effects
est store sem_fe
lrtest sdm_fe sar_fe
lrtest sdm_fe sem_fe
 ***LM test for spatial weight matrices***
clear
spmat import Mb using wbin.txt
spmat getmatrix Mb Wb
getmata (x*)=Wb
save "D:\吴建利2020.5\温室气体、健康支出与收入差距\数据\wbin.dta"
set matsize 10000
spcs2xt x1-x156,matrix(b)time(14)
spatwmat using bxt,name(bmatrix)
insheet using 7-29.csv,clear
rename gdpcurrentus gdp
xtset id year
reg gini1 pm25 gov depen gdp fdi invr to fd tpr pg
spatdiag,weights(bmatrix)

clear
spmat import Mi using winv.txt
spmat getmatrix Mi Wi
getmata (x*)=Wi
save "D:\吴建利2020.5\温室气体、健康支出与收入差距\数据\winv.dta"
set matsize 10000
spcs2xt x1-x156,matrix(in)time(14)
spatwmat using inxt,name(imatrix)
insheet using 7-29.csv,clear
rename gdpcurrentus gdp
xtset id year
reg gini1 pm25 gov depen gdp fdi invr to fd tpr pg
spatdiag,weights(imatrix)

clear
spmat import Me using wenco.txt
spmat getmatrix Me We
getmata (x*)=We
save "D:\吴建利2020.5\温室气体、健康支出与收入差距\数据\wenco.dta"
set matsize 10000
spcs2xt x1-x156,matrix(e)time(14)
spatwmat using ext,name(ematrix)
insheet using 7-29.csv,clear
rename gdpcurrentus gdp
xtset id year
reg gini1 pm25 gov depen gdp fdi invr to fd tpr pg
spatdiag,weights(ematrix)

clear
spmat import Mie using winvenco.txt
spmat getmatrix Mie Wie
getmata (x*)=Wie
save "D:\吴建利2020.5\温室气体、健康支出与收入差距\数据\winvenco.dta"
set matsize 10000
spcs2xt x1-x156,matrix(ie)time(14)
spatwmat using iext,name(iematrix)
insheet using 7-29.csv,clear
rename gdpcurrentus gdp
xtset id year
reg gini1 pm25 gov depen gdp fdi invr to fd tpr pg
spatdiag,weights(iematrix)

***Benchmark outcomes of the gini1***
xsmle gini1  $stda2, wmat(wbin) model(sdm) fe type(ind) nsim(500)  nolog effects
est store sdm1
xsmle gini1  $stda2, wmat(winv) model(sdm) fe type(ind) nsim(500)  nolog effects
est store sdm2
xsmle gini1  $stda2, wmat(wenco) model(sdm) fe type(ind) nsim(500)  nolog effects
est store sdm3
xsmle gini1  $stda2, wmat(winvenco) model(sdm) fe type(ind) nsim(500)  nolog effects
est store sdm4
esttab sdm1 sdm2 sdm3 sdm4, scalar(r2 r2_a N F) compress star(* 0.1 ** 0.05 *** 0.01)   b(%6.3f) se(%6.3f)  mtitles(模型(1) 模型(2) 模型(3) 模型(4))

  ***Hausman test***
     ***Spatial weight matrix of wbin***
xsmle gini1  $stda1, wmat(wbin) model(sdm) fe type(both) nsim(500) nolog effects
est store sdm_fe
xsmle gini1  $stda1, wmat(wbin) model(sdm) re nsim(500) nolog effects
est store sdm_re
hausman sdm_fe sdm_re 
hausman sdm_fe sdm_re, alleqs constant 
     ***Spatial weight matrix of winv***
xsmle gini1  $stda1, wmat(winv) model(sdm) fe type(both) nsim(500) nolog effects
est store sdm_fe
xsmle gini1  $stda1, wmat(winv) model(sdm) re nsim(500) nolog effects
est store sdm_re
hausman sdm_fe sdm_re 
hausman sdm_fe sdm_re, alleqs constant 
     ***Spatial weight matrix of wenco***
xsmle gini1  $stda1, wmat(wenco) model(sdm) fe type(both) nsim(500) nolog effects
est store sdm_fe
xsmle gini1  $stda1, wmat(wenco) model(sdm) re nsim(500) nolog effects
est store sdm_re
hausman sdm_fe sdm_re 
hausman sdm_fe sdm_re, alleqs constant 
     ***Spatial weight matrix of winvenco***
xsmle gini1  $stda1, wmat(winvenco) model(sdm) fe type(both) nsim(500) nolog effects
est store sdm_fe
xsmle gini1  $stda1, wmat(winvenco) model(sdm) re nsim(500) nolog effects
est store sdm_re
hausman sdm_fe sdm_re 
hausman sdm_fe sdm_re, alleqs constant 

***Regressions of the gini2***
xsmle gini2  $stda2, wmat(wbin) model(sdm) fe type(ind) nsim(500)  nolog effects
est store sdm5
xsmle gini2  $stda2, wmat(winv) model(sdm) fe type(ind) nsim(500)  nolog effects
est store sdm6
xsmle gini2  $stda2, wmat(wenco) model(sdm) fe type(ind) nsim(500)  nolog effects
est store sdm7
xsmle gini2  $stda2, wmat(winvenco) model(sdm) fe type(ind) nsim(500)  nolog effects
est store sdm8
esttab sdm5 sdm6 sdm7 sdm8, scalar(r2 r2_a N F) compress star(* 0.1 ** 0.05 *** 0.01)   b(%6.3f) se(%6.3f)  mtitles(模型(1) 模型(2) 模型(3) 模型(4))


  ***Mechanism verification***
use "D:\吴建利2020.5\温室气体、健康支出与收入差距\数据\2020-8-2.dta", clear
xtset id year
global jz2  "pm25 gdp gov depen fdi invr to fd tpr pg"	
global jz3  "pm25f gghe gdp gov depen fdi invr to fd tpr pg"	

   ***Second step***
xsmle gghe  $jz2, wmat(wbin) model(sdm) fe type(ind) nsim(500) nolog effects
est store sdm_fe1
xsmle gghe  $jz2, wmat(winv) model(sdm) fe type(ind) nsim(500) nolog effects
est store sdm_fe2
xsmle gghe  $jz2, wmat(wenco) model(sdm) fe type(ind) nsim(500) nolog effects
est store sdm_fe3
xsmle gghe  $jz2, wmat(winvenco) model(sdm) fe type(ind) nsim(500) nolog effects
est store sdm_fe4
esttab sdm_fe1 sdm_fe2 sdm_fe3 sdm_fe4, scalar(r2 r2_a N F) compress star(* 0.1 ** 0.05 *** 0.01)   b(%6.3f) se(%6.3f)  mtitles(模型(1) 模型(2) 模型(3) 模型(4))
     ***Third step***
xsmle gini1  $jz3, wmat(wbin) model(sdm) fe type(ind) nsim(500) nolog effects
est store sdm_fe5
xsmle gini1  $jz3, wmat(winv) model(sdm) fe type(ind) nsim(500) nolog effects
est store sdm_fe6
xsmle gini1  $jz3, wmat(wenco) model(sdm) fe type(ind) nsim(500) nolog effects
est store sdm_fe7
xsmle gini1  $jz3, wmat(winvenco) model(sdm) fe type(ind) nsim(500) nolog effects
est store sdm_fe8
esttab sdm_fe5 sdm_fe6 sdm_fe7 sdm_fe8, scalar(r2 r2_a N F) compress star(* 0.1 ** 0.05 *** 0.01)   b(%6.3f) se(%6.3f)  mtitles(模型(1) 模型(2) 模型(3) 模型(4))
