# Supplementary material for: Air pollution, general government public-health expenditures and income inequality: Empirical analysis based on the spatial Durbin model
Source: PLoS One. 2020 Oct 1;15(10):e0240053. doi: 10.1371/journal.pone.0240053 (PMC7529191; doi:10.1371/journal.pone.0240053)
Supplement: S1 File — (ZIP) [file pone.0240053.s009.zip › The codes and data/7-31.csv]

id	countryname	countrycode	year	gdp	fdi	che	che1	gghe	depen	domesticcreditprovidedbyfinancia	gov	invr	to	lifeexpectancyatbirthtotalyears	urbanpopulationoftotalpopulation	gini1	gini2	co2	pm25	pg	fd	life_expec	gini	tpr	coal-iv滞后三年	automotive-iv滞后三年	coal-iv滞后五年	automotive-iv滞后五年	flood-iv	flood-iv平方	flood-iv立方	pm25f
1	Angola	AGO	2004	0.235520524	-6.003688322	4.757211	49.52672	2.022503	4.585717	5.616808	14.31206	30.89367	4.640344	49.263	54.827	58.913	13.86177	1.001878	35.16094	3.453014	0.5616808	4.9263	5.8913	4.004183	2.370192933	1.458328235	0.602956752	1.564802686	27.13228718	0.073616101	0.199737319	-0.233683663
1	Angola	AGO	2005	0.369709187	4.119992255	3.734836	53.9307	1.674483	4.581584	1.879179	16.02904	27.55658	4.668999	50.165	56	59.044	13.92875	0.9857364	34.96291	3.537557	0.1879179	5.0165	5.9044	4.025352	1.318629858	1.405091009	1.033486595	1.51156546	0.813074234	0.000066109	5.38E-06	-0.225319445
1	Angola	AGO	2006	0.523810069	0.435844898	3.366183	69.4247	1.810131	4.583191	-3.995773	15.34172	23.30077	4.549923	51.143	56.764	59.316	14.05645	1.105019	34.60324	3.619575	-0.3995773	5.1143	5.9316	4.038902	1.17934531	1.351853783	2.370192933	1.458328235	0.01829417	3.35E-08	6.12E-11	-0.216942605
1	Angola	AGO	2007	0.652664521	2.765775601	3.211438	92.45202	1.859223	4.583606	1.735302	15.53693	25.73058	4.682687	52.177	57.524	59.52	14.14628	1.203134	34.42221	3.680635	0.1735302	5.2177	5.952	4.052202	4.081911045	1.298616558	1.318629858	1.405091009	3.740141475	0.001398866	0.000523196	-0.208553145
1	Angola	AGO	2008	0.885386112	1.005971239	3.495036	135.2083	2.249211	4.583342	8.984282	16.81461	30.80405	4.7988	53.243	58.282	59.788	14.27232	1.185001	34.23418	3.710531	0.8984281	5.3243	5.9788	4.065293	3.256398052	1.245379332	1.17934531	1.351853783	6.618424262	0.004380354	0.002899104	-0.200151063
1	Angola	AGO	2009	0.703071637	-3.12705696	3.578677	119.8086	2.421844	4.582585	31.33693	19.89859	42.82086	4.807671	54.311	59.034	60.504	14.57381	1.234425	33.96209	3.703878	3.133693	5.4311	6.0504	4.078114	3.086267495	1.192142107	4.081911045	1.298616558	18.29945524	0.033487006	0.061279397	-0.191736359
1	Angola	AGO	2010	0.837994966	5.45067781	2.736684	96.6437	1.699926	4.581264	18.96117	17.04234	28.19731	4.645579	55.35	59.783	60.906	14.7504	1.244092	33.78725	3.671462	1.896117	5.535	6.0906	4.090721	3.365529476	1.138904881	3.256398052	1.245379332	15.43060411	0.023810354	0.036740815	-0.183309035
1	Angola	AGO	2011	1.1179	4.576820613	2.840603	122.1178	1.839491	4.584848	15.49763	18.23586	26.42435	4.604995	56.33	60.528	61.408	14.96256	1.252681	33.10419	3.634159	1.549763	5.633	6.1408	4.103106	8.526521403	1.085667656	3.086267495	1.192142107	7.373282381	0.005436529	0.004008507	-0.174869089
1	Angola	AGO	2012	1.28053	1.836041654	2.69289	122.2429	1.757234	4.586451	13.94774	17.84263	26.66758	4.519613	57.236	61.268	61.285	14.92583	1.330219	33.4155	3.597774	1.394774	5.7236	6.1285	4.115258	3.625871127	1.03243043	3.365529476	1.138904881	0	0	0	-0.166416522
1	Angola	AGO	2013	1.3671	5.882226381	2.990929	143.7032	1.855267	4.586298	17.13939	21.62195	26.14297	4.463744	58.054	62.002	61.206	14.90012	1.253776	34.66392	3.55195	1.713939	5.8054	6.1206	4.127167	5.629035713	0.979193204	8.526521403	1.085667656	0.081307423	6.61E-07	5.38E-09	-0.157951333
1	Angola	AGO	2014	1.45712	-1.901503241	2.798719	131.7519	1.515598	4.584378	21.05486	17.97566	27.50046	4.373653	58.776	62.731	61.194	14.90165	1.290307	32.97403	3.497493	2.105486	5.8776	6.1194	4.138856	7.514171595	1.119209111	3.625871127	1.03243043	0	0	0	-0.180188043
1	Angola	AGO	2015	1.16194	-9.306089843	2.950431	108.6807	1.397478	4.580562	27.39155	16.43283	34.20249	4.141364	59.398	63.446	61.158	14.89989	1.316528	32.72987	3.438851	2.739155	5.9398	6.1158	4.150189	3.713521016	2.553341114	5.629035713	0.979193204	0.406537117	1.65E-05	6.72E-07	-0.402923945
1	Angola	AGO	2016	1.01124	0.447493459	2.877825	95.2208	1.270222	4.577744	27.10878	13.88068	27.21471	3.977252	59.925	64.149	61.083	14.87178	1.346599	31.78539	3.378273	2.710878	5.9925	6.1083	4.161209	2.289610289	1.83896486	7.514171595	1.119209111	0.804862184	6.48E-05	5.21E-06	-0.293118606
1	Angola	AGO	2017	1.22124	7.164286459	2.733257	98.73573	1.212354	4.572856	29.9037	12.93582	24.1303	3.95617	60.379	64.839	61.064	14.86434	1.368561	32.3885	3.322081	2.99037	6.0379	6.1064	4.171907	1.991181502	2.480949381	3.713521016	2.553341114	2.459549557	0.000604938	0.000148788	-0.391900237
2	Albania	ALB	2004	0.071846814	-4.560831469	6.559773	151.9805	2.771573	4.008666	47.2041	11.20587	34.19677	4.205397	75.039	45.651	45.897	10.44783	1.376213	21.83485	-0.4179314	4.72041	7.5039	4.5897	3.821026	0.003713999	0.01536395	0.000247067	0.015854254	0.060763678	3.69E-07	2.24E-09	-0.002511294
2	Albania	ALB	2005	0.080520756	-3.209327634	6.34283	165.8655	2.798613	3.986202	50.54818	11.03126	36.86967	4.26088	75.228	46.731	45.617	10.35405	1.412498	21.57526	-0.5117901	5.054818	7.522799	4.5617	3.844408	0.00073839	0.017815882	0.001538835	0.016976832	0.012152736	1.48E-08	1.79E-11	-0.002911974
2	Albania	ALB	2006	0.088960739	-3.536822187	5.932672	172.7956	2.613901	3.963087	55.95464	10.52729	35.69751	4.307668	75.423	47.815	45.342	10.26354	1.302576	22.8615	-0.6309112	5.595464	7.5423	4.5342	3.867339	0.00264526	0.024610623	0.003713999	0.01536395	0	0	0	-0.00402219
2	Albania	ALB	2007	0.106773215	-6.062993274	6.129	216.4131	2.545652	3.943606	62.21468	10.47744	34.46198	4.421273	75.646	48.902	45.095	10.17941	1.322335	22.41955	-0.7557188	6.221468	7.5646	4.5095	3.889818	0.01789642	0.035544671	0.00073839	0.017815882	0	0	0	-0.00580831
2	Albania	ALB	2008	0.128813535	-6.841238963	5.566589	239.6844	2.647226	3.926965	66.51232	10.37896	35.77842	4.349655	75.912	49.991	45.633	10.40622	1.484311	22.09655	-0.767343	6.651232	7.5912	4.5633	3.911843	0.00797861	0.035299823	0.00264526	0.024610623	0	0	0	-0.005768319
2	Albania	ALB	2009	0.120442081	-7.893930268	5.090431	206.9448	2.748559	3.912904	68.38227	11.10943	34.55785	4.318753	76.221	51.076	44.914	10.13998	1.4956	21.66248	-0.673894	6.838227	7.6221	4.4914	3.933315	0.007187955	0.039182476	0.01789642	0.035544671	0.16041611	2.57E-06	4.13E-08	-0.006402442
2	Albania	ALB	2010	0.119269532	-8.749188995	5.009997	203.2086	2.487298	3.901526	66.72487	11.15736	30.30868	4.337858	76.562	52.163	44.507	9.995328	1.578574	21.27783	-0.496462	6.672487	7.656199	4.4507	3.954373	0.009454853	0.063734478	0.00797861	0.035299823	0.340276596	1.16E-05	0.000000394	-0.010410771
2	Albania	ALB	2011	0.128908667	-6.567569881	5.603271	246.8038	2.79641	3.873657	69.51783	10.97417	31.41358	4.397144	76.914	53.247	45.712	10.48348	1.803715	22.77254	-0.2690173	6.951783	7.6914	4.5712	3.974941	0.033090329	0.071415085	0.007187955	0.039182476	0	0	0	-0.011664146
2	Albania	ALB	2012	0.123197849	-6.776116878	5.848301	246.7425	2.632619	3.850851	68.22751	10.84482	28.32855	4.337424	77.252	54.33	46.288	10.72281	1.692908	20.57826	-0.165151	6.822751	7.7252	4.6288	3.995077	0.001523401	0.066482723	0.009454853	0.063734478	0	0	0	-0.010859279
2	Albania	ALB	2013	0.12776281	-9.593357771	6.343861	277.669	2.767305	3.834205	67.66364	11.02549	28.0525	4.32907	77.554	55.387	45.144	10.28245	1.749211	19.93852	-0.1832114	6.766364	7.7554	4.5144	4.014345	0.002864048	0.052691618	0.033090329	0.071415085	0	0	0	-0.00860826
2	Albania	ALB	2014	0.132282478	-8.121213052	6.916795	313.2629	3.03139	3.823731	67.97473	11.45187	25.67469	4.322911	77.813	56.423	44.776	10.15319	1.978763	18.88396	-0.207047	6.797473	7.781301	4.4776	4.032877	0.001810827	0.071781752	0.001523401	0.066482723	0	0	0	-0.011723975
2	Albania	ALB	2015	0.113869315	-7.993871982	6.81974	264.4346	2.901441	3.81882	62.95593	11.11064	25.81905	4.273899	78.025	57.434	44.875	10.20434	2.033541	19.51254	-0.2912058	6.295593	7.8025	4.4875	4.050636	0.000729219	0.072432867	0.002864048	0.052691618	1.02812143	0.000105703	1.09E-05	-0.011830215
2	Albania	ALB	2016	0.118613527	-8.745452596	6.697895	271.543	2.770036	3.820895	61.49795	11.26931	25.22383	4.31495	78.194	58.421	44.678	10.13593	2.089999	18.18993	-0.1598804	6.149795	7.8194	4.4678	4.067676	0.000179555	0.066787793	0.001810827	0.071781752	0.10937462	1.20E-06	1.31E-08	-0.010909064
2	Albania	ALB	2017	0.130250622	-8.667307906	6.708519	280.7402	2.769917	3.821707	58.16999	11.46278	25.04916	4.358775	78.333	59.383	44.465	10.06409	2.161583	18.2006	-0.0919723	5.816999	7.8333	4.4465	4.084008	0.001207318	0.071517017	0.000729219	0.072432867	0.510463505	2.61E-05	1.33E-06	-0.011680779
3	United Arab Emirates	ARE	2004	1.47824	-0.509818401	2.462043	890.3037	1.406007	3.228636	35.85345	8.746788	19.97845	4.758944	75.174	81.871	42.804	8.674756	27.83303	38.84072	9.173909	3.585345	7.5174	4.2804	4.405145	1.219044155	1.177953067	0.310114377	0.640359883	0	0	0	-0.189491502
3	United Arab Emirates	ARE	2005	1.80617	-0.417256274	2.320197	915.0837	1.318824	3.169964	42.74026	7.872568	20.16686	4.783761	75.376	82.262	42.848	8.683513	25.31449	38.98906	12.02017	4.274026	7.5376	4.2848	4.409909	0.678201339	1.351965351	0.531545671	0.996753815	0	0	0	-0.216960174
3	United Arab Emirates	ARE	2006	2.22117	-0.339297486	2.325414	985.3295	1.33256	3.043788	48.98893	6.917789	19.27051	4.783071	75.573	82.648	42.892	8.695776	23.37186	38.04409	14.42464	4.898893	7.5573	4.2892	4.414591	0.606564127	1.738544881	1.219044155	1.177953067	0	0	0	-0.277501068
3	United Arab Emirates	ARE	2007	2.57916	-0.2922019	2.565696	1094.85	1.505389	2.94221	60.20237	6.733024	25.09362	4.918507	75.767	83.023	42.981	8.718719	21.98593	38.03735	15.17708	6.020236	7.5767	4.2981	4.419118	2.099419728	2.141508484	0.678201339	1.351965351	0	0	0	-0.339899407
3	United Arab Emirates	ARE	2008	3.15475	-0.238889535	2.928475	1340.039	1.8716	2.869782	73.11559	7.29686	25.09813	5.000676	75.957	83.387	43.068	8.744948	22.19549	38.51486	13.91025	7.311559	7.5957	4.3068	4.423492	1.674839612	2.719229935	0.606564127	1.738544881	0	0	0	-0.42809724
3	United Arab Emirates	ARE	2009	2.53547	-0.297236716	4.049993	1339.438	2.98415	2.818723	103.0975	10.23409	31.63348	5.033453	76.145	83.742	43.083	8.746401	21.21406	38.73789	11.04463	10.30975	7.6145	4.3083	4.427741	1.587337596	3.272142504	2.099419728	2.141508484	0	0	0	-0.511115686
3	United Arab Emirates	ARE	2010	2.89787	-0.260065138	3.877485	1359.025	2.747359	2.776686	93.02885	10.03106	27.08185	4.950949	76.332	84.087	43.101	8.744493	18.80852	38.98007	7.687055	9.302885	7.6332	4.3101	4.431852	1.730968386	4.794668716	1.674839612	2.719229935	0	0	0	-0.73268335
3	United Arab Emirates	ARE	2011	3.50666	-0.214915553	3.667535	1483.97	2.656065	2.803608	82.14868	9.953324	23.19026	5.022552	76.521	84.423	43.105	8.740878	18.49162	39.19343	4.536347	8.214869	7.652101	4.3105	4.43584	4.385383964	7.108761493	1.587337596	3.272142504	0	0	0	-1.049676393
3	United Arab Emirates	ARE	2012	3.74591	-0.2011892	3.423117	1441.551	2.483293	2.821462	76.71122	9.730433	21.91216	5.106812	76.711	84.749	43.085	8.73374	19.29492	39.27713	2.154163	7.671122	7.6711	4.3085	4.439694	1.864868021	3.619302391	1.730968386	4.794668716	0	0	0	-0.562545135
3	United Arab Emirates	ARE	2013	3.90108	-0.193186681	3.590053	1556.311	2.583824	2.838031	82.19151	10.98446	19.28567	5.10922	76.903	85.066	43.082	8.729398	18.55924	39.60815	0.6141297	8.219151	7.6903	4.3082	4.443428	2.895141147	4.485272334	4.385383964	7.108761493	0	0	0	-0.688493755
3	United Arab Emirates	ARE	2014	4.03137	-0.186942815	3.629663	1613.375	2.576203	2.857395	82.3787	10.9319	22.19793	5.124263	77.095	85.375	43.067	8.722496	22.93961	37.98342	0.1766775	8.23787	7.7095	4.3067	4.447053	3.864709424	4.828753542	1.864868021	3.619302391	0	0	0	-0.737525454
3	United Arab Emirates	ARE	2015	3.58135	-0.210433418	3.585454	1401.974	2.554673	2.878177	103.5981	12.42858	25.67137	5.16605	77.285	85.674	43.053	8.716989	22.49475	42.33499	0.5274115	10.35981	7.7285	4.3053	4.45055	1.909948353	8.01931854	2.895141147	4.485272334	0	0	0	-1.167870082
3	United Arab Emirates	ARE	2016	3.57045	-0.211075832	3.51685	1323.117	2.548925	2.899491	107.593	12.52654	26.02948	5.174723	77.47	85.965	43.041	8.712117	22.23841	40.5221	1.053281	10.7593	7.747	4.3041	4.45394	1.177598668	9.269784763	3.864709424	4.828753542	0	0	0	-1.324168334
3	United Arab Emirates	ARE	2017	3.82575	-0.196990309	3.597989	1356.41	2.636841	2.912241	100.7815	12.31773	24.81162	5.152196	77.647	86.248	43.091	8.732022	22.13537	40.91751	1.339385	10.07815	7.7647	4.3091	4.457227	1.024109952	9.849918777	1.909948353	8.01931854	0.007861832	6.18E-09	4.86E-12	-1.3943158
4	Argentina	ARG	2004	1.64658	-2.094475493	6.992685	299.6279	3.744384	4.08985	41.62925	11.11464	17.55127	3.706047	74.28	89.86	48.699	10.28162	4.094083	16.64087	1.055389	4.162925	7.428	4.8699	4.498253	0.000350008	0.556012601	0.000362461	0.867906544	0.178183976	3.17E-06	5.66E-08	-0.090212979
4	Argentina	ARG	2005	1.98737	-1.98965875	7.629037	390.9911	3.913399	4.080299	34.67696	12.14186	18.88826	3.702567	74.451	90.031	47.649	10.00452	4.168128	16.40309	1.036281	3.467696	7.4451	4.7649	4.500154	0.000343781	0.235560543	0.000356234	0.792375907	0	0	0	-0.038387747
4	Argentina	ARG	2006	2.32557	-1.332414673	7.568101	448.419	4.019022	4.073284	27.76893	12.42942	18.68049	3.699658	74.62	90.2	46.222	9.471356	4.465186	18.59433	1.015442	2.776893	7.462	4.6222	4.502029	2.17E-06	0.442476709	0.000350008	0.556012601	0.127133009	1.62E-06	2.05E-08	-0.071903652
4	Argentina	ARG	2007	2.87531	-1.728138286	7.617931	552.2446	4.254869	4.064373	25.33235	12.98932	20.09911	3.712234	74.787	90.366	44.85	9.120131	4.414247	18.13574	0.9988589	2.533235	7.4787	4.485	4.503868	0.001870419	0.904992515	0.000343781	0.235560543	3.813990281	0.001454652	0.000554803	-0.146131715
4	Argentina	ARG	2008	3.61558	-2.305195207	7.663064	693.856	4.508528	4.054729	21.46363	13.63351	19.57278	3.698896	74.952	90.53	43.913	8.911318	4.718225	17.74639	0.9925931	2.146363	7.4952	4.3913	4.505681	0.000447842	1.230265166	2.17E-06	0.442476709	2.401401288	0.000576673	0.000138482	-0.197763393
4	Argentina	ARG	2009	3.32976	-0.992746537	9.008764	742.7024	5.669792	4.046204	25.24733	15.9039	16.05311	3.528039	75.116	90.691	42.918	8.555421	4.445388	17.30251	0.9995447	2.524733	7.5116	4.2918	4.507458	0.002241029	1.556985405	0.001870419	0.904992515	0.964176743	9.30E-05	8.96E-06	-0.249150543
4	Argentina	ARG	2010	4.23627	-2.447423704	8.611985	890.9648	5.568333	4.039817	24.92118	15.16372	17.70553	3.554519	75.278	90.849	42.23	8.399284	4.607164	16.8591	0.7522131	2.492118	7.5278	4.223	4.509199	0.00260535	2.022950413	0.000447842	1.230265166	0	0	0	-0.321615936
4	Argentina	ARG	2011	5.30163	-1.763971831	8.394738	1068.38	5.681184	4.034979	25.98306	15.68896	18.39846	3.561221	75.439	90.99	41.798	8.309599	4.644373	17.38298	1.153059	2.598306	7.5439	4.1798	4.51075	0.008626198	2.700876044	0.002241029	1.556985405	0	0	0	-0.425318104
4	Argentina	ARG	2012	5.45982	-2.61346977	8.405883	1161.002	6.134845	4.0321	30.06116	16.64544	16.50199	3.418597	75.598	91.121	40.404	7.92196	4.60918	16.13507	1.136906	3.006116	7.5598	4.0404	4.512188	0.00099482	1.70960047	0.00260535	2.022950413	0.282517799	7.98E-06	2.25E-07	-0.272991232
4	Argentina	ARG	2013	5.52025	-1.617985912	8.378046	1207.898	6.242729	4.030557	32.64103	16.80624	17.30578	3.378745	75.756	91.249	39.376	7.654681	4.49854	15.59737	1.119109	3.264103	7.5756	3.9376	4.513592	0.00144198	3.007796132	0.008626198	2.700876044	9.888122952	0.009777498	0.00966811	-0.471594585
4	Argentina	ARG	2014	5.2632	-0.597506471	8.237224	1086.727	6.339443	4.029135	34.05775	16.94987	17.26288	3.346628	75.913	91.377	39.151	7.575052	4.781508	14.46698	1.099461	3.405775	7.5913	3.9151	4.514994	0.002555031	3.840073595	0.00099482	1.70960047	0.20349757	4.14E-06	8.43E-08	-0.594971756
4	Argentina	ARG	2015	5.94749	-1.829974588	8.743315	1298.683	6.822956	4.0272	40.09181	18.09838	17.07071	3.112903	76.068	91.503	37.931	7.252548	4.844001	14.63163	1.078001	4.009181	7.6068	3.7931	4.516372	0.001561951	3.550154372	0.00144198	3.007796132	3.987258447	0.001589823	0.000633904	-0.552344116
4	Argentina	ARG	2016	5.57531	-0.264313987	7.548384	955.2009	5.618096	4.027176	37.48904	17.65458	17.66323	3.261701	76.221	91.627	40.297	7.848514	4.905444	13.75144	1.057182	3.748904	7.6221	4.0297	4.517726	0.000971034	4.165227992	0.002555031	3.840073595	2.423126907	0.000587154	0.000142275	-0.642334817
4	Argentina	ARG	2017	6.42696	-1.612151534	7.59113	1005.63	5.762228	4.026179	38.33404	17.66609	18.75723	3.227769	76.372	91.749	40.016	7.69934	4.945467	13.31183	1.037134	3.833404	7.6372	4.0016	4.519057	0.00055999	2.59357272	0.001561951	3.550154372	1.462792406	0.000213976	3.13E-05	-0.409040267
5	Armenia	ARM	2004	0.035766152	-6.913376013	8.227844	98.0726	1.39003	3.939883	6.684199	10.34285	22.91884	4.317984	72.513	64.038	41.543	8.275514	1.214708	37.41801	-0.5719569	0.6684199	7.2513	4.1543	4.159477	0.723457658	0.002935199	0.184041423	0.007451873	0	0	0	-0.00047985
5	Armenia	ARM	2005	0.0490047	-5.850136308	7.03488	115.6365	1.472749	3.913289	8.78898	10.68688	28.3715	4.277207	72.626	63.938	41.411	8.220841	1.460026	37.06873	-0.6503211	0.878898	7.2626	4.1411	4.157914	0.402487433	0.005594488	0.315452713	0.002150018	0	0	0	-0.000914561
5	Armenia	ARM	2006	0.063844516	-6.952906107	5.58846	120.5992	1.589608	3.889413	8.064048	10.18978	33.55039	4.136912	72.716	63.839	41.274	8.168306	1.481275	40.18718	-0.7731904	0.8064048	7.2716	4.1274	4.156364	0.359973395	0.01249385	0.723457658	0.002935199	0	0	0	-0.002042246
5	Armenia	ARM	2007	0.092063017	-7.155749067	5.445144	170.9126	1.619638	3.857827	12.13429	10.28482	38.161	4.066227	72.815	63.739	41.153	8.119545	1.726828	39.39815	-0.8721606	1.213429	7.2815	4.1153	4.154797	1.245928028	0.012765092	0.402487433	0.005594488	0	0	0	-0.002086575
5	Armenia	ARM	2008	0.116620407	-7.830761536	4.346749	174.3058	1.495869	3.82374	18.59327	10.35108	43.80948	4.020031	72.946	63.64	41.061	8.077982	1.911933	38.89629	-0.856135	1.859327	7.2946	4.1061	4.153242	0.993955419	0.01927031	0.359973395	0.01249385	0	0	0	-0.003149636
5	Armenia	ARM	2009	0.086479367	-8.184615018	4.689045	140.3822	1.810227	3.795737	21.42924	13.54734	33.82203	4.068666	73.118	63.54	41.094	8.073988	1.509669	38.15528	-0.6738113	2.142924	7.3118	4.1094	4.15167	0.942026205	0.026179225	1.245928028	0.012765092	0	0	0	-0.004278461
5	Armenia	ARM	2010	0.092602849	-5.419512816	5.264181	169.4214	1.688138	3.779424	27.71767	13.30139	25.96883	4.191884	73.331	63.44	41.045	8.048307	1.465618	37.53004	-0.3737119	2.771767	7.3331	4.1045	4.150095	1.027265772	0.04307335	0.993955419	0.01927031	0	0	0	-0.00703784
5	Armenia	ARM	2011	0.101421113	-4.280550746	3.77726	133.2231	1.664846	3.77234	36.23137	13.20008	26.72037	4.26424	73.572	63.34	41.087	8.048167	1.709502	38.61227	-0.027147	3.623137	7.3572	4.1087	4.148517	2.602563328	0.064337607	0.942026205	0.026179225	0	0	0	-0.010509204
5	Armenia	ARM	2012	0.1061932	-4.456130241	6.711859	247.3189	1.540738	3.77308	41.19289	10.90996	25.32791	4.330296	73.82	63.24	40.969	8.002797	1.974479	37.18449	0.2670132	4.119288	7.382	4.0969	4.146937	1.106730257	0.023272849	1.027265772	0.04307335	0	0	0	-0.003803623
5	Armenia	ARM	2013	0.111214658	-2.839819237	8.269839	317.8587	1.477093	3.780533	42.97801	11.93507	22.26353	4.338025	74.056	63.164	40.881	7.965928	1.89704	34.93721	0.4619666	4.297801	7.4056	4.0881	4.145734	1.718159285	0.032345276	2.602563328	0.064337607	0	0	0	-0.005285732
5	Armenia	ARM	2014	0.116095129	-3.254006658	10.1783	406.5938	1.50548	3.791321	51.20135	12.08585	20.87187	4.325611	74.273	63.112	40.926	7.9684	1.898719	33.08595	0.5101227	5.120135	7.4273	4.0926	4.144911	2.293562229	0.036722137	1.106730257	0.023272849	0	0	0	-0.006000622
5	Armenia	ARM	2015	0.105533377	-1.472293096	10.11763	366.0493	1.610208	3.80306	48.16835	13.1116	20.73053	4.271001	74.467	63.085	41.681	8.105093	1.960902	34.88143	0.4505009	4.816835	7.4467	4.1681	4.144483	1.133483769	0.03987558	1.718159285	0.032345276	0	0	0	-0.006515634
5	Armenia	ARM	2016	0.105461352	-2.495833097	9.927321	358.8417	1.6333	3.816198	54.33184	13.45416	18.01551	4.329652	74.64	63.082	42.422	8.240167	2.006437	32.22717	0.3614314	5.433185	7.464	4.2422	4.144435	0.698861293	0.031138369	2.293562229	0.036722137	0	0	0	-0.005088588
5	Armenia	ARM	2017	0.115274586	-1.924780602	10.05805	378.9009	1.652013	3.830688	58.3947	12.31855	19.2897	4.463954	74.797	63.103	43.158	8.375673	2.054178	32.52812	0.2946122	5.83947	7.4797	4.3158	4.144768	0.607771412	0.02644708	1.133483769	0.03987558	0	0	0	-0.00432222
6	Australia	AUS	2004	6.1249	-5.407985293	8.11846	2757.597	5.548546	3.885863	108.1139	17.49537	27.17194	3.614176	80.49024	84.463	43.339	8.167054	17.02652	10.75458	1.159352	10.81139	8.049025	4.3339	4.436314	2.626849632	2.819420846	0.437884037	3.022451193	0.140675397	1.98E-06	2.78E-08	-0.443241652
6	Australia	AUS	2005	6.93408	-1.09895695	7.995793	3004.103	5.469297	3.882743	113.3196	17.56159	27.55887	3.670491	80.84146	84.582	43.328	8.165061	17.16971	10.59713	1.31979	11.33196	8.084146	4.3328	4.437721	1.593378974	3.317738496	0.725756047	3.322465752	0.116581821	1.36E-06	1.58E-08	-0.517901048
6	Australia	AUS	2006	7.46054	-0.867236401	8.000101	3177.486	5.464657	3.875053	118.2682	17.4798	27.60445	3.728202	81.04147	84.7	43.193	8.128271	17.6514	11.62753	1.475228	11.82682	8.104147	4.3193	4.439116	1.04823155	4.314078725	2.626849632	2.819420846	0.042746668	1.83E-07	7.81E-10	-0.663859806
6	Australia	AUS	2007	8.531	-3.518943509	8.078369	3794.238	5.598919	3.868923	146.4073	17.34394	27.57141	3.738894	81.29269	84.822	43.077	8.09573	17.86526	11.39035	0.6246784	14.64073	8.129269	4.3077	4.440555	3.792788766	5.182626851	1.593378974	3.317738496	0.194303035	3.78E-06	7.34E-08	-0.787491148
6	Australia	AUS	2008	10.54	-1.259219505	8.267947	4088.804	5.70475	3.865895	159.4178	17.24265	28.66459	3.75818	81.39512	84.943	43.038	8.086405	18.16088	11.16032	2.004022	15.94178	8.139512	4.3038	4.44198	4.059224848	5.901392721	1.04823155	4.314078725	0.326429099	1.07E-05	3.48E-07	-0.887261761
6	Australia	AUS	2009	9.27805	-1.85583277	8.577216	3997.51	5.943663	3.866453	150.7914	17.59155	27.39605	3.824238	81.5439	85.063	43.028	8.084806	18.20018	10.87745	2.061045	15.07914	8.15439	4.3028	4.443392	4.235963956	6.09737347	3.792788766	5.182626851	0.357517584	1.28E-05	4.57E-07	-0.914066331
6	Australia	AUS	2010	11.4614	-1.495636769	8.445168	4952.776	5.796457	3.870126	153.7906	17.999	26.85114	3.704991	81.69512	85.182	43.015	8.0858	17.74084	10.61888	1.55549	15.37906	8.169512	4.3015	4.44479	3.260592821	7.602275962	4.059224848	5.901392721	7.228072902	0.005224504	0.003776309	-1.114194676
6	Australia	AUS	2011	13.9665	-4.102978917	8.556705	5876.878	5.922397	3.881847	151.1612	17.81075	26.50721	3.735446	81.89512	85.3	42.919	8.057931	17.53888	11.04727	1.389527	15.11612	8.189512	4.2919	4.446175	11.46380711	8.420253298	4.235963956	6.09737347	0.008432752	7.11E-09	6.00E-12	-1.218742107
6	Australia	AUS	2012	15.4615	-3.349330885	8.689363	6047.02	5.868432	3.893191	149.8918	17.98623	27.74256	3.76608	82.04634	85.402	42.809	8.027788	17.0729	10.53709	1.74582	14.98918	8.204634	4.2809	4.44737	5.480673358	5.873587185	3.260592821	7.602275962	0.621769712	3.87E-05	2.40E-06	-0.883444902
6	Australia	AUS	2013	15.7618	-3.47471985	8.77364	5838.39	5.926774	3.904809	155.2876	17.84038	27.89579	3.718643	82.14878	85.502	42.746	8.010168	16.09583	9.987684	1.721151	15.52876	8.214878	4.2746	4.44854	7.389197703	8.909852503	11.46380711	8.420253298	0	0	0	-1.279893384
6	Australia	AUS	2014	14.6748	-2.768716201	9.054679	5637.56	6.099041	3.917204	164.4271	17.69738	26.74564	3.749657	82.3	85.602	42.759	8.018287	15.38877	9.492979	1.491567	16.44271	8.23	4.2759	4.449708	8.947744474	9.675143057	5.480673358	5.873587185	0	0	0	-1.373340372
6	Australia	AUS	2015	13.5152	-2.828364779	9.330068	4887.795	6.363872	3.930355	175.6534	18.06448	26.25973	3.725687	82.4	85.701	42.735	8.012412	15.23988	9.320015	1.439217	17.56534	8.24	4.2735	4.450864	4.347550866	11.96024321	7.389197703	8.909852503	0	0	0	-1.636845666
6	Australia	AUS	2016	12.1003	-3.732137853	9.252092	5002.358	6.319866	3.946037	182.4719	18.64814	25.41891	3.707182	82.44878	85.8	42.731	8.011429	15.06444	8.614509	1.561941	18.24719	8.244879	4.2731	4.452019	2.881797572	10.75441261	8.947744474	9.675143057	0.01088097	1.18E-08	1.29E-11	-1.500693587
6	Australia	AUS	2017	13.308	-2.851240818	9.339294	5175.032	6.379199	3.96271	176.1573	18.59392	24.05033	3.731625	82.49756	85.904	42.686	8.001514	14.82926	8.550324	1.684523	17.61573	8.249756	4.2686	4.45323	2.743149728	9.654616137	4.347550866	11.96024321	0	0	0	-1.370867941
7	Austria	AUT	2004	3.00904	0.069519946	9.709399	3588.21	6.996103	3.858595	118.5595	18.89136	24.06103	4.508575	79.18049	59.094	39.512	8.258794	8.858364	15.83161	0.6204131	11.85596	7.918049	3.9512	4.079129	0.003662652	1.802275781	7.28E-05	1.827678408	0	0	0	-0.287417845
7	Austria	AUT	2005	3.15974	0.06134114	9.627029	3708.921	6.994199	3.859158	125.9797	19.34627	23.82524	4.543654	79.33171	58.813	39.513	8.254727	9.020169	15.59206	0.6812673	12.59797	7.933171	3.9513	4.074363	0.001223825	1.942091208	0.000974268	1.732416857	0.018911933	3.58E-08	6.76E-11	-0.309110305
7	Austria	AUT	2006	3.35999	1.661099817	9.531133	3879.533	6.943443	3.862942	125.6603	19.25829	23.61033	4.585868	79.88049	58.532	38.89	7.881837	8.727298	16.47571	0.4947978	12.56603	7.988049	3.889	4.069573	0.000970607	2.437493648	0.003662652	1.802275781	0.010842842	1.18E-08	1.27E-11	-0.385271652
7	Austria	AUT	2007	3.88691	2.618298506	9.532097	4472.847	6.939272	3.866029	122.6986	18.74479	24.5843	4.612476	80.18049	58.249	39.612	7.98017	8.406419	16.13165	0.3241465	12.26986	8.018049	3.9612	4.064727	0.001489825	2.999194918	0.001223825	1.942091208	0	0	0	-0.470303433
7	Austria	AUT	2008	4.30294	5.0193739	9.725646	5037.372	7.176321	3.868671	126.3002	19.27213	24.46746	4.625695	80.43171	57.966	40.353	8.082026	8.295096	15.84381	0.3130414	12.63002	8.043171	4.0353	4.059856	0.001725992	2.985863791	0.000970607	2.437493648	0	0	0	-0.46830161
7	Austria	AUT	2009	4.00172	0.315977751	10.22583	4909.233	7.449177	3.871531	135.0922	20.68421	22.77532	4.466623	80.33171	57.683	41.036	8.442617	7.518751	15.48304	0.2619532	13.50922	8.033171	4.1036	4.054963	0.001962159	3.19184645	0.001489825	2.999194918	0	0	0	-0.499143931
7	Austria	AUT	2010	3.91893	1.959952228	10.22102	4796.114	7.399579	3.874969	135.0587	20.49255	22.60785	4.59532	80.58049	57.399	40.628	8.314522	8.071132	15.14914	0.2403943	13.50587	8.058049	4.0628	4.050027	0.002198326	3.58316105	0.001725992	2.985863791	0	0	0	-0.557216062
7	Austria	AUT	2011	4.3112	3.513019208	10.02613	5161.058	7.287898	3.877706	132.0874	19.89657	24.14047	4.654939	80.98293	57.115	40.801	8.327379	7.748134	15.57337	0.3370808	13.20874	8.098292	4.0801	4.045067	0.002434493	3.631914283	0.001962159	3.19184645	0	0	0	-0.564403401
7	Austria	AUT	2012	4.09425	3.231367486	10.19916	4966.376	7.432511	3.880706	135.2537	19.86069	23.97711	4.655408	80.93658	57.147	39.808	8.166467	7.387077	14.28233	0.4559375	13.52537	8.093658	3.9808	4.045627	0.00267066	2.693937	0.002198326	3.58316105	0	0	0	-0.424267006
7	Austria	AUT	2013	4.30069	2.459716125	10.28575	5233.854	7.423129	3.884619	130.4257	19.91594	23.72339	4.645029	81.13659	57.336	38.168	7.658959	7.368748	14.08161	0.5893872	13.04257	8.113659	3.8168	4.048929	0.002906827	3.040172956	0.002434493	3.631914283	0.004202652	1.77E-09	7.42E-13	-0.476451804
7	Austria	AUT	2014	4.41996	-0.585227866	10.37069	5386.425	7.520523	3.889456	125.4024	19.80284	23.53154	4.639606	81.49024	57.526	40.999	8.468862	6.869868	13.37923	0.7815416	12.54024	8.149024	4.0999	4.052237	0.003142994	3.825988457	0.00267066	2.693937	0	0	0	-0.59290943
7	Austria	AUT	2015	3.81806	1.528860729	10.34289	4603.026	7.530512	3.895196	123.5205	19.76231	23.80528	4.62918	81.19025	57.715	38.999	7.844862	6.689095	13.54109	1.120993	12.35205	8.119024	3.8999	4.055517	0.003379161	3.432901635	0.002906827	3.040172956	0	0	0	-0.534997813
7	Austria	AUT	2016	3.94053	0.499457461	10.43763	4688.28	7.568361	3.900592	128.7511	19.72457	24.32593	4.61514	81.64146	57.905	40.78	8.460648	6.47718	12.59682	1.081396	12.87511	8.164146	4.078	4.058804	0.003615328	3.5731036	0.003142994	3.825988457	0	0	0	-0.555732047
7	Austria	AUT	2017	4.16836	-0.001424434	10.49364	4772.901	7.612381	3.905453	125.0833	19.55684	25.13816	4.647998	81.64146	58.094	40.739	8.449038	6.272624	12.47797	0.6946211	12.50833	8.164146	4.0739	4.062062	0.003851496	3.570357488	0.003379161	3.432901635	0	0	0	-0.55532677
8	Azerbaijan	AZE	2004	0.086803704	-27.08735791	7.3442	75.45279	1.00873	3.933088	10.92779	12.90005	57.99043	4.799973	68.249	52.189	50.027	12.13694	3.86323	23.09163	0.8754273	1.092779	6.8249	5.0027	3.954872	0.723565401	0.010174421	0.184068832	0.0107139	0	0	0	-0.001663164
8	Azerbaijan	AZE	2005	0.132457161	-3.466411303	7.397797	114.7621	0.8803898	3.888623	11.16614	10.42204	41.53484	4.752226	68.747	52.389	49.329	11.87583	4.091802	22.86571	1.022266	1.116614	6.8747	4.9329	3.958697	0.402547375	0.016061311	0.315499693	0.011818257	0	0	0	-0.002625256
8	Azerbaijan	AZE	2006	0.209829863	6.145335935	5.746221	139.702	0.854437	3.84967	13.08302	8.539865	29.85938	4.656456	69.259	52.589	48.545	11.58722	4.6163	24.57381	1.098587	1.308302	6.9259	4.8545	3.962507	0.360027005	0.02708506	0.723565401	0.010174421	0	0	0	-0.004426446
8	Azerbaijan	AZE	2007	0.330503438	15.23288542	4.716632	178.6787	0.9597806	3.80654	17.16262	9.660267	21.52501	4.571012	69.752	52.79	47.979	11.38501	3.55534	24.14451	1.133855	1.716262	6.9752	4.7979	3.966322	1.246113581	0.040215081	0.402547375	0.016061311	0	0	0	-0.006571078
8	Azerbaijan	AZE	2008	0.48852483	1.107055296	3.997442	221.3572	0.8114192	3.763214	16.21508	8.495111	18.69363	4.491362	70.201	52.99	47.74	11.31368	4.051383	23.84113	2.099854	1.621508	7.0201	4.774	3.970103	0.994103446	0.06630061	0.360027005	0.02708506	0	0	0	-0.01082956
8	Azerbaijan	AZE	2009	0.442914904	-0.332300852	5.387402	267.384	1.315268	3.725483	22.45765	11.12341	18.94864	4.314069	70.597	53.19	47.699	11.31855	3.565668	23.43747	2.076148	2.245764	7.0597	4.7699	3.97387	0.942166499	0.096411414	1.246113581	0.040215081	0.124106434	1.54E-06	1.91E-08	-0.015741403
8	Azerbaijan	AZE	2010	0.529027034	-0.625969901	4.911396	287.6762	1.163876	3.696813	23.0291	10.88143	18.05958	4.317301	70.938	53.406	47.793	11.3756	3.388226	23.0476	1.189788	2.30291	7.093801	4.7793	3.977923	1.02741876	0.15615346	0.994103446	0.06630061	1.737490071	0.000301887	5.25E-05	-0.025474908
8	Azerbaijan	AZE	2011	0.659516272	-1.41403941	4.630101	333.8676	1.081391	3.681628	19.21152	10.12768	20.26785	4.388357	71.234	53.637	47.795	11.39711	3.64618	23.62987	1.303001	1.921152	7.1234	4.7795	3.982239	2.602950922	0.233261542	0.942166499	0.096411414	0	0	0	-0.038014288
8	Azerbaijan	AZE	2012	0.696839358	-1.165845457	4.978867	374.4544	1.203237	3.675243	24.37906	10.52596	22.31672	4.360076	71.506	53.883	47.127	11.14967	3.824877	22.18081	1.328764	2.437906	7.150599	4.7127	3.986815	1.10689508	0.137244821	1.02741876	0.15615346	0	0	0	-0.022395927
8	Azerbaijan	AZE	2013	0.741644359	-1.539214834	5.133321	405.6239	1.14984	3.676726	23.10676	10.28325	25.65794	4.313157	71.768	54.145	46.999	11.1155	3.785069	22.27878	1.293447	2.310676	7.1768	4.6999	3.991666	1.718415167	0.148664186	2.602950922	0.233261542	0	0	0	-0.024255585
8	Azerbaijan	AZE	2014	0.752442943	-3.247280107	5.561934	440.3281	1.230217	3.682715	27.26775	10.88587	27.51004	4.241086	72.022	54.422	47.097	11.17141	3.931561	20.71007	1.248209	2.726775	7.2022	4.7097	3.996768	2.293903804	0.16820733	1.10689508	0.137244821	0	0	0	-0.027436864
8	Azerbaijan	AZE	2015	0.530744681	-1.579388415	6.839037	377.4276	1.428834	3.690789	40.6623	12.40822	27.91352	4.284984	72.266	54.714	47.338	11.28496	3.937773	21.41412	1.19121	4.06623	7.2266	4.7338	4.00212	1.133652576	0.239701789	1.718415167	0.148664186	0	0	0	-0.039060408
8	Azerbaijan	AZE	2016	0.37867519	-5.086324779	6.8906	268.1559	1.375633	3.708467	44.50358	12.83206	25.6815	4.500669	72.493	55.021	47.416	11.32886	3.92377	20.20816	1.117857	4.450358	7.2493	4.7416	4.007715	0.698965373	0.208801206	2.293903804	0.16820733	0	0	0	-0.034039396
8	Azerbaijan	AZE	2017	0.408655589	-0.741715909	6.855708	282.9792	1.403857	3.723219	32.17543	11.34141	24.37893	4.50427	72.693	55.343	47.437	11.34873	3.860813	19.92866	0.9812618	3.217543	7.2693	4.7437	4.01355	0.607861926	0.167814977	1.133652576	0.239701789	0	0	0	-0.027373013
9	Burundi	BDI	2004	0.009152573	-0.004882857	7.701026	9.812274	2.367582	4.600613	25.62736	19.22727	10.3471	3.452401	52.547	9.139	75.569	21.61156	0.0277659	40.24409	3.170146	2.562736	5.2547	7.5569	2.212551	8.663002344	0.035708149	2.203793489	0.023171224	2.971768202	0.000883141	0.000262449	-0.005835011
9	Burundi	BDI	2005	0.01117113	-0.052340423	8.423686	12.6766	2.067247	4.575335	23.36315	14.1	18.2	3.558201	53.369	9.375	75.542	21.60373	0.020912	40.14781	3.217166	2.336315	5.3369	7.5542	2.238047	4.819562742	0.031916125	3.777370471	0.022745429	1.485884101	0.000220785	3.28E-05	-0.005215632
9	Burundi	BDI	2006	0.01273375	-0.002481106	9.942323	16.49479	2.402168	4.55627	28.57625	15.2	18.51299	3.747148	54.163	9.617	75.53	21.60398	0.0245821	38.11366	3.246017	2.857625	5.4163	7.553	2.263532	4.310480821	0.058692059	8.663002344	0.035708149	4.399702823	0.001935738	0.000851667	-0.009587771
9	Burundi	BDI	2007	0.013561994	-0.034302711	10.58081	18.07363	2.500191	4.537698	23.8165	19	15.18646	3.65842	54.944	9.864	75.538	21.6073	0.0237868	38.25521	3.288777	2.38165	5.4944	7.5538	2.288892	14.91929389	0.086613242	4.819562742	0.031916125	7.637741456	0.005833509	0.004455484	-0.014143513
9	Burundi	BDI	2008	0.016118359	-0.201738329	9.235428	18.12654	1.570776	4.520881	19.76573	20.2	13.40896	3.854394	55.721	10.118	75.548	21.61065	0.0234656	38.27473	3.30131	1.976573	5.5721	7.5548	2.314316	11.9020623	0.100733756	4.310480821	0.058692059	0.973254086	9.47E-05	9.22E-06	-0.016446156
9	Burundi	BDI	2009	0.017814551	-0.019557301	10.35023	21.64768	2.040097	4.507178	22.72933	19.7	18.97487	3.577948	56.488	10.376	75.525	21.60357	0.0227068	38.31678	3.28727	2.272933	5.6488	7.5525	2.339495	11.28023891	0.225978348	14.91929389	0.086613242	2.377414562	0.00056521	0.000134374	-0.036831022
9	Burundi	BDI	2010	0.020321352	-0.038411912	11.27639	26.13817	1.985292	4.497112	26.64334	21.9	17.16038	3.676301	57.228	10.642	75.518	21.60358	0.0245154	38.38117	3.256067	2.664334	5.7228	7.5518	2.364809	12.30093522	0.182823034	11.9020623	0.100733756	0.591381872	3.50E-05	2.07E-06	-0.029814931
9	Burundi	BDI	2011	0.022358209	-0.150056708	9.964483	24.63513	3.15826	4.49748	29.61113	22.9	16.34575	3.7612	57.925	10.915	75.506	21.6002	0.0270162	38.23619	3.207759	2.961113	5.7925	7.5506	2.390138	31.16424569	0.087624324	11.28023891	0.225978348	0.203566122	4.14E-06	8.44E-08	-0.014308421
9	Burundi	BDI	2012	0.023333081	-0.025925408	8.637565	21.62524	2.669491	4.499296	28.83423	23.3	16.32427	3.777348	58.568	11.194	75.494	21.59678	0.0305385	41.01133	3.159742	2.883423	5.8568	7.5494	2.415378	13.25247815	0.098932074	12.30093522	0.182823034	0	0	0	-0.016152404
9	Burundi	BDI	2013	0.024516253	-4.754413013	8.229415	22.03444	1.469627	4.502414	27.22738	24.7	14.61993	3.841601	59.148	11.482	75.468	21.59003	0.0303652	39.97107	3.133405	2.722738	5.9148	7.5468	2.440781	20.57400007	0.133193715	31.16424569	0.087624324	0	0	0	-0.02173606
9	Burundi	BDI	2014	0.027057833	-3.020189556	5.396024	16.00598	2.542879	4.506131	29.36506	25.90001	14.2	3.7612	59.665	11.776	75.465	21.58963	0.0447	39.38756	3.136853	2.936506	5.9665	7.5465	2.466063	27.4641297	0.196933355	13.25247815	0.098932074	3.768796434	0.001420383	0.000535313	-0.032109867
9	Burundi	BDI	2015	0.031043949	-1.593569611	4.883109	14.38675	2.476553	4.509759	30.45275	22.42112	12.17762	3.128982	60.123	12.078	75.494	21.60298	0.0462395	38.43088	3.156909	3.045275	6.0123	7.5494	2.491386	13.57283655	0.19662079	20.57400007	0.133193715	1.241901932	0.000154232	1.92E-05	-0.03205904
9	Burundi	BDI	2016	0.029591853	-0.000641294	6.191563	18.46188	1.803449	4.512986	35.68839	23.47597	9.191969	3.137934	60.528	12.388	75.498	21.6062	0.0485419	38.65322	3.177016	3.568839	6.0528	7.5498	2.516728	8.368474576	0.11501663	27.4641297	0.196933355	0	0	0	-0.018774372
9	Burundi	BDI	2017	0.031724161	-0.00966222	6.07545	19.12724	1.760054	4.514799	36.20232	23.80279	9.103113	3.109097	60.898	12.706	75.509	21.61217	0.0507201	38.89627	3.181368	3.620232	6.0898	7.5509	2.542074	7.27772401	0.209127548	13.57283655	0.19662079	0	0	0	-0.034092445
10	Belgium	BEL	2004	3.70885	-2.624322175	9.053786	3230.015	7.399533	3.963405	99.62479	22.03526	22.4948	4.912933	78.87805	97.35	32.122	6.581328	10.66129	15.63249	0.4327883	9.962479	7.887805	3.2122	4.578313	0.575628982	4.815014789	0.146435075	4.415642757	0	0	0	-0.735574344
10	Belgium	BEL	2005	3.87366	-0.294089463	8.966331	3324.921	7.390027	3.961473	100.7532	22.10785	23.60926	4.965472	78.98048	97.403	32.137	6.582696	10.35539	15.43635	0.5500557	10.07532	7.898048	3.2137	4.578857	0.320244631	5.019221238	0.250994266	4.457733087	0.004146756	1.72E-09	7.13E-13	-0.764488137
10	Belgium	BEL	2006	4.09813	-2.120025233	8.862845	3455.23	7.247564	3.960218	106.0004	21.89226	23.88416	4.995142	79.38049	97.454	32.116	6.572928	10.15104	17.75808	0.6595582	10.60004	7.938048	3.2116	4.579381	0.286417755	6.179808378	0.575628982	4.815014789	0	0	0	-0.92528997
10	Belgium	BEL	2007	4.71821	-2.775552857	8.889106	3962.243	7.22839	3.956563	108.7866	21.5866	24.44744	5.018363	79.78293	97.505	33.338	6.86235	9.744777	17.25536	0.7343308	10.87866	7.978293	3.3338	4.579904	0.991339677	7.06554927	0.320244631	5.019221238	0	0	0	-1.043975517
10	Belgium	BEL	2008	5.18626	6.333611369	9.272318	4508.391	7.61369	3.95232	110.6014	22.55439	25.73046	5.068326	79.68049	97.555	31.255	6.256882	9.751985	16.84549	0.7899768	11.06014	7.968049	3.1255	4.580416	0.790854225	6.821567892	0.286417755	6.179808378	0	0	0	-1.011631676
10	Belgium	BEL	2009	4.84553	-12.7512176	9.996222	4504.206	8.230282	3.950139	116.0536	24.02131	21.66442	4.915275	80.03415	97.603	28.433	5.544065	9.249616	16.39967	0.8045996	11.60536	8.003415	2.8433	4.580908	0.749536036	7.688862466	0.991339677	7.06554927	0	0	0	-1.12540249
10	Belgium	BEL	2010	4.83548	-11.05245681	9.841125	4389.943	8.102658	3.951521	113.6791	23.55486	22.69205	5.017943	80.18293	97.651	29.316	5.709539	10.17146	16.00932	0.9136394	11.36791	8.018293	2.9316	4.5814	0.817358063	9.277587702	0.790854225	6.821567892	0.013625054	1.86E-08	2.53E-11	-1.325121778
10	Belgium	BEL	2011	5.27008	-6.054698398	10.00353	4792.403	8.235377	3.957545	114.0007	23.77368	23.9901	5.092238	80.58537	97.698	29.323	5.711656	9.05433	15.69844	1.301003	11.40007	8.058537	2.9323	4.581881	2.070765111	9.983524417	0.749536036	7.688862466	0	0	0	-1.410258528
10	Belgium	BEL	2012	4.97884	5.4574114	10.1065	4543.08	8.354311	3.965455	113.2346	24.26079	23.20454	5.099836	80.38537	97.744	30.226	6.017749	8.562879	14.74189	0.6201636	11.32345	8.038537	3.0226	4.582352	0.880585068	7.365120512	0.817358063	9.277587702	0	0	0	-1.083326168
10	Belgium	BEL	2013	5.20925	0.932042211	10.27056	4803.563	8.473335	3.974752	112.0628	24.49079	22.17343	5.088945	80.58781	97.789	29.958	5.959874	8.689543	14.02267	0.4713401	11.20628	8.058781	2.9958	4.582812	1.367076937	8.005251513	2.070765111	9.983524417	0	0	0	-1.166072209
10	Belgium	BEL	2014	5.30808	1.837849668	10.34051	4908.792	8.564776	3.984109	154.5383	24.33183	23.35829	5.104116	81.2878	97.833	28.505	5.567367	8.32816	13.23362	0.4439293	15.45383	8.12878	2.8505	4.583262	1.824904159	9.33925731	0.880585068	7.365120512	0	0	0	-1.332647668
10	Belgium	BEL	2015	4.5594	3.583576013	10.10564	4092.153	8.439528	3.992563	147.74	23.78476	23.70145	5.076023	80.99268	97.876	28.129	5.480422	8.116057	13.56652	0.5794463	14.774	8.099268	2.8129	4.583701	0.901871865	8.563525484	1.367076937	8.005251513	0	0	0	-1.236747383
10	Belgium	BEL	2016	4.69677	-6.418939898	10.03842	4149.385	8.442886	4.003167	152.9927	23.38867	24.0812	5.100702	81.43903	97.919	28.197	5.518046	7.912481	12.83309	0.5063	15.29927	8.143903	2.8197	4.584141	0.556058547	9.032812508	1.824904159	9.33925731	0	0	0	-1.295083465
10	Belgium	BEL	2017	4.94902	6.280280112	10.11416	4220.106	8.523144	4.013299	135.0466	23.2138	24.6494	5.137866	81.43903	97.961	28.163	5.507607	7.708976	12.88652	0.385228	13.50466	8.143903	2.8163	4.584569	0.483581638	9.053469328	0.901871865	8.563525484	0	0	0	-1.297628736
11	Benin	BEN	2004	0.045214248	-1.441011446	4.199449	24.49998	0.9999197	4.517115	7.887071	12.99506	22.1343	3.836658	56.887	40.039	72.975	20.4061	0.3236422	33.96949	3.005342	0.7887071	5.6887	7.2975	3.689854	3.020829315	0.029198438	0.768473066	0.032268378	0	0	0	-0.004771693
11	Benin	BEN	2005	0.048037028	-1.112242391	4.012716	24.14852	0.9332376	4.508879	10.082	13.43831	17.81119	3.824646	57.355	40.543	72.955	20.39656	0.2999854	34.32881	2.952384	1.0082	5.7355	7.2955	3.702363	1.680604003	0.03668901	1.317186698	0.026186177	0	0	0	-0.005995212
11	Benin	BEN	2006	0.051423808	-1.06816912	4.059545	25.40396	0.9833331	4.506908	9.72881	14.44085	18.95942	3.846991	57.817	41.049	72.96	20.38731	0.471267	29.46482	2.897545	0.972881	5.7817	7.296	3.714767	1.503084763	0.04065798	3.020829315	0.029198438	0	0	0	-0.006643407
11	Benin	BEN	2007	0.059695351	-4.377840075	3.951973	27.90012	0.8145319	4.503965	8.710068	14.26774	24.08249	4.057075	58.255	41.558	72.945	20.3782	0.5317389	29.48656	2.854085	0.8710068	5.8255	7.2945	3.72709	5.202427352	0.037090488	1.680604003	0.03668901	1.127875648	0.00012721	1.43E-05	-0.006060783
11	Benin	BEN	2008	0.071327874	-2.437024756	3.683454	30.20896	0.7693309	4.499939	13.37544	15.39088	20.37525	4.034204	58.654	42.069	72.933	20.3688	0.5072371	30.70702	2.823555	1.337544	5.8654	7.2933	3.739311	4.150304626	0.03709576	1.503084763	0.04065798	16.39740933	0.026887503	0.04408854	-0.006061644
11	Benin	BEN	2009	0.070971987	-1.452673698	3.856748	30.60146	1.021368	4.494638	19.01014	16.86858	21.90353	3.948297	59.009	42.58	72.92	20.35907	0.5210631	31.56709	2.809302	1.901014	5.9009	7.292	3.751385	3.933471909	0.037318886	5.202427352	0.037090488	12.39968912	0.015375229	0.019064806	-0.006098085
11	Benin	BEN	2010	0.069702409	-2.793551816	4.089805	30.98649	0.9901134	4.488072	18.62924	16.85302	23.13145	4.036715	59.318	43.093	72.907	20.34681	0.5532833	32.39297	2.806087	1.862924	5.9318	7.2907	3.763361	4.289393474	0.062687496	4.150304626	0.03709576	86.11398964	0.741561921	6.385885559	-0.010239897
11	Benin	BEN	2011	0.078140812	-1.298191814	4.221983	34.87117	1.0878	4.484286	21.76618	16.38913	24.1343	3.925272	59.59	43.608	72.898	20.33666	0.5596917	32.58084	2.803718	2.176618	5.959	7.2898	3.775241	10.8671178	0.081263328	3.933471909	0.037318886	0.605181347	3.66E-05	2.22E-06	-0.013270867
11	Benin	BEN	2012	0.081525545	-2.958938789	4.66644	39.1034	1.020511	4.47859	20.00905	16.66467	22.5547	4.002809	59.842	44.125	72.842	20.31207	0.5623419	31.992	2.797649	2.000905	5.9842	7.2842	3.787026	4.621200932	0.08128268	4.289393474	0.062687496	5.699481865	0.003248409	0.001851425	-0.013274024
11	Benin	BEN	2013	0.091573557	-3.294269992	3.906705	35.75758	1.044973	4.471542	20.96593	16.51157	27.81327	4.157219	60.092	44.642	72.767	20.27868	0.5809529	31.4433	2.790718	2.096592	6.0092	7.2767	3.798675	7.174249766	0.105283354	10.8671178	0.081263328	3.392227979	0.001150721	0.000390351	-0.017187874
11	Benin	BEN	2014	0.09707432	-3.99634375	3.645506	34.40216	0.786284	4.463738	22.75656	15.3141	28.57381	4.306452	60.345	45.166	72.703	20.24653	0.6142061	29.66046	2.782182	2.275656	6.0345	7.2703	3.810345	9.576870098	0.119721668	4.621200932	0.08128268	0	0	0	-0.01954113
11	Benin	BEN	2015	0.082911559	-1.411254315	3.99182	31.29439	0.8038079	4.455484	22.92086	17.01538	25.97169	4.074106	60.608	45.695	72.623	20.21698	0.640621	40.47068	2.771714	2.292086	6.0608	7.2623	3.821989	4.732911397	0.100578037	7.174249766	0.105283354	0	0	0	-0.016420768
11	Benin	BEN	2016	0.085731597	-1.333604383	3.855618	30.40151	0.7918457	4.448921	26.41187	14.29599	24.58797	4.112359	60.885	46.229	72.572	20.18858	0.6715879	38.4477	2.76141	2.641187	6.0885	7.2572	3.833607	2.918126109	0.11577821	9.576870098	0.119721668	0	0	0	-0.01889849
11	Benin	BEN	2017	0.092466969	-1.823114857	3.829169	30.85548	0.77584	4.441306	28.36649	13.05449	28.38019	4.21327	61.174	46.768	72.508	20.15645	0.6897988	38.99996	2.750056	2.836649	6.1174	7.2508	3.845199	2.5377763	0.128447335	4.732911397	0.100578037	0	0	0	-0.020962849
12	Burkina Faso	BFA	2004	0.048385511	-0.776673211	4.744664	17.61221	1.912374	4.573536	14.44095	20.77458	21.66315	3.614387	52.602	20.757	73.577	19.432	0.084706	39.05816	2.927561	1.444095	5.2602	7.3577	3.032884	2.375020603	0.111901234	0.60418487	0.094411728	0	0	0	-0.018266617
12	Burkina Faso	BFA	2005	0.054627095	-0.628755712	4.442559	18.0862	1.374959	4.567636	16.54699	19.76942	24.09578	3.570538	53.31	21.537	73.544	19.42488	0.0838753	39.33511	2.959188	1.654699	5.331	7.3544	3.069772	1.321315678	0.154953668	1.035591627	0.092872908	0	0	0	-0.025279588
12	Burkina Faso	BFA	2006	0.058163102	-0.59316914	5.078667	21.35472	1.609818	4.567754	16.61561	21.67731	20.70577	3.609771	54.063	22.339	73.495	19.41716	0.0983759	35.04698	2.989063	1.661561	5.4063	7.3495	3.106334	1.181747431	0.15853382	2.375020603	0.111901234	2.08652436	0.000435358	9.08E-05	-0.0258624
12	Burkina Faso	BFA	2007	0.067712779	-4.975890045	5.886378	27.96675	1.610715	4.566175	11.84613	23.85238	22.24628	3.567405	54.841	22.996	73.456	19.40937	0.1155263	34.92722	3.011816	1.184613	5.4841	7.3456	3.13532	4.090225187	0.204586229	1.321315678	0.154953668	9.861740264	0.009725392	0.009590929	-0.033354177
12	Burkina Faso	BFA	2008	0.083696371	-1.240672456	5.227389	29.78365	1.530844	4.563148	16.55938	21.36441	25.4125	3.592108	55.618	23.534	73.404	19.40112	0.1305566	36.21999	3.024955	1.655938	5.5618	7.3404	3.158446	3.263030768	0.211911546	1.181747431	0.15853382	0.396773668	1.57E-05	6.25E-07	-0.034544985
12	Burkina Faso	BFA	2009	0.083691751	-0.849281773	5.715267	31.59088	1.846508	4.558681	16.56306	21.633	24.87155	3.699346	56.377	24.079	73.364	19.39364	0.1276333	36.81079	3.02645	1.656306	5.6377	7.3364	3.18134	3.092553684	0.219236863	4.090225187	0.204586229	12.34316441	0.015235371	0.018805269	-0.035735553
12	Burkina Faso	BFA	2010	0.089799668	-0.424838618	5.89296	33.91082	1.469206	4.552809	18.37146	20.6403	26.93086	3.889099	57.096	24.633	73.298	19.38272	0.1257173	37.49133	3.019251	1.837146	5.7096	7.3298	3.204087	3.372384473	0.051810684	3.263030768	0.211911546	10.86540655	0.011805706	0.012827379	-0.008464443
12	Burkina Faso	BFA	2011	0.107240635	-0.38622047	5.20144	34.6853	1.533703	4.550889	18.61329	20.56533	27.96709	4.063095	57.761	25.196	73.258	19.37449	0.1374962	37.28138	3.008982	1.861329	5.7761	7.3258	3.226685	8.543888442	0.064600058	3.092553684	0.219236863	0	0	0	-0.010552036
12	Burkina Faso	BFA	2012	0.111660635	-2.295714413	4.893129	32.97102	1.197556	4.546462	20.45022	20.84418	32.45216	4.138027	58.374	25.767	73.214	19.36683	0.1586627	38.78415	2.997392	2.045022	5.8374	7.3214	3.249095	3.633256395	0.075448612	3.372384473	0.051810684	1.710933681	0.000292729	5.01E-05	-0.01232226
12	Burkina Faso	BFA	2013	0.119471763	-3.615696301	6.144186	43.01057	1.813279	4.540201	25.99512	21.31995	32.50006	3.914811	58.937	26.346	73.165	19.35842	0.1791319	33.2872	2.981606	2.599512	5.8937	7.3165	3.271317	5.640501078	0.08518856	8.543888442	0.064600058	0.928466678	0.000086205	8.00E-06	-0.01391114
12	Burkina Faso	BFA	2014	0.123773915	-2.321716395	5.61916	39.55128	1.830085	4.532759	30.70923	22.55383	25.8521	3.842137	59.45	26.934	73.126	19.3513	0.1620184	33.96909	2.961901	3.070923	5.945	7.3126	3.293389	7.529476654	0.084021365	3.633256395	0.075448612	0	0	0	-0.013720758
12	Burkina Faso	BFA	2015	0.104193038	-2.089479359	5.825316	33.51485	1.652936	4.524399	33.14096	23.19171	24.32829	3.870115	59.919	27.53	72.971	19.29592	0.1690468	46.56217	2.939463	3.314096	5.9919	7.2971	3.315276	3.721084812	0.109984932	5.640501078	0.08518856	2.356607463	0.00055536	0.000130877	-0.017954271
12	Burkina Faso	BFA	2016	0.108863637	-3.122092379	6.752544	40.94096	2.707605	4.517008	31.96895	24.99962	20.78384	3.950097	60.354	28.134	72.689	19.19114	0.1767897	41.53724	2.915319	3.196895	6.0354	7.2689	3.336979	2.294273827	0.216783946	7.529476654	0.084021365	2.84283852	0.000808173	0.000229751	-0.035336912
12	Burkina Faso	BFA	2017	0.123228642	0.062299806	6.906997	42.73547	2.768776	4.508702	34.07101	26.04154	22.7869	3.957774	60.768	28.743	72.47	19.11049	0.1839182	42.93559	2.890851	3.407101	6.0768	7.247	3.358394	1.995237192	0.148387983	3.721084812	0.109984932	0.071859215	5.16E-07	3.71E-09	-0.024210612
13	Bangladesh	BGD	2004	0.651085443	-0.683223044	2.214051	10.74731	0.5409276	4.162981	45.05014	5.174383	24.99183	3.290572	67.331	26.114	38.911	8.19011	0.2752396	69.49107	1.615198	4.505014	6.7331	3.8911	3.262472	0.011582853	0.093281043	0.00255285	0.054157531	1546.112882	239.0465043	36959.28795	-0.015230947
13	Bangladesh	BGD	2005	0.694429431	-1.168415421	2.275465	11.25134	0.5050732	4.143899	47.66267	5.180225	25.83043	3.537967	67.773	26.809	38.816	8.153662	0.2839485	68.87354	1.484745	4.766267	6.7773	3.8816	3.288738	0.016097855	0.093314359	0.007067852	0.08024107	48.22207313	0.232536834	1.12134082	-0.01523638
13	Bangladesh	BGD	2006	0.718190837	-0.630651806	2.322011	11.95842	0.5360944	4.12934	50.10456	5.440079	26.14415	3.640527	68.213	27.517	38.739	8.116671	0.308981	75.04395	1.34713	5.010456	6.8213	3.8739	3.314804	0.020612857	0.107299085	0.011582853	0.093281043	8.880199597	0.007885794	0.007002743	-0.017516467
13	Bangladesh	BGD	2007	0.796118882	-0.649106866	2.387692	13.88296	0.546079	4.113835	50.02469	5.359456	26.1785	3.687438	68.648	28.237	38.653	8.07964	0.3111004	74.30522	1.226618	5.002469	6.8648	3.8653	3.340633	0.025127859	0.250400585	0.016097855	0.093314359	580.8218719	33.73540468	1959.42609	-0.040797857
13	Bangladesh	BGD	2008	0.916312782	-1.241674549	2.345957	15.32614	0.5005248	4.097449	51.55186	5.178277	26.20227	3.752345	69.072	28.968	38.564	8.039422	0.3431074	73.48972	1.145653	5.155187	6.9072	3.8564	3.366192	0.029642861	0.110656314	0.020612857	0.107299085	26.65380745	0.071042545	0.189355432	-0.018063704
13	Bangladesh	BGD	2009	1.02478	-0.703037549	2.403382	17.38356	0.4892531	4.080351	52.64848	5.093745	26.20606	3.691197	69.485	29.709	38.488	8.003187	0.368246	72.0049	1.116806	5.264848	6.9485	3.8488	3.39145	0.051930325	0.120224607	0.025127859	0.250400585	20.96611875	0.043957814	0.092162474	-0.019623085
13	Bangladesh	BGD	2010	1.15279	-1.011299003	2.495916	20.17736	0.5248445	4.06259	57.40804	5.075326	26.24666	3.632384	69.881	30.462	38.404	7.964182	0.4061456	70.765	1.124804	5.740804	6.9881	3.8404	3.41648	0.081273962	0.138673927	0.029642861	0.110656314	24.11103656	0.058134208	0.140167602	-0.022628691
13	Bangladesh	BGD	2011	1.28638	-0.751948285	2.565937	22.15707	0.5368612	4.042181	61.28424	5.097447	27.42097	3.859062	70.256	31.225	38.324	7.927877	0.4248129	70.21055	1.144262	6.128424	7.025599	3.8324	3.441219	0.261099241	0.177763032	0.051930325	0.120224607	65.857053	0.433715143	2.856320116	-0.028991745
13	Bangladesh	BGD	2012	1.33356	-0.971345094	2.573012	22.74785	0.5266963	4.022257	60.02068	5.039342	28.26233	3.873509	70.606	31.993	38.245	7.891267	0.4470352	70.79391	1.154948	6.002068	7.0606	3.8245	3.465517	0.130079139	0.271581243	0.081273962	0.138673927	226.3701359	5.124343841	115.9998411	-0.044236021
13	Bangladesh	BGD	2013	1.4999	-1.370810794	2.503348	25.85966	0.4939226	4.002208	57.92235	5.116132	28.38962	3.835064	70.93	32.762	38.164	7.855431	0.4563206	65.64508	1.156713	5.792235	7.093	3.8164	3.489269	0.143572633	0.284873487	0.261099241	0.177763032	0	0	0	-0.046392673
13	Bangladesh	BGD	2014	1.72885	-1.444552416	2.496011	28.83413	0.4751096	3.981151	60.02091	5.337521	28.57788	3.795805	71.231	33.535	38.094	7.819874	0.4736576	68.39538	1.142595	6.002091	7.1231	3.8094	3.51259	0.159180917	0.320523203	0.130079139	0.271581243	134.2019037	1.801015096	24.16996546	-0.052172915
13	Bangladesh	BGD	2015	1.95079	-1.42058105	2.463115	31.84149	0.4342643	3.958828	60.16357	5.404241	28.88669	3.739715	71.514	34.308	38.035	7.788664	0.4916956	66.96575	1.117284	6.016356	7.1514	3.8035	3.535378	0.134028871	0.229337455	0.143572633	0.284873487	59.20416806	0.350513352	2.075185138	-0.037376789
13	Bangladesh	BGD	2016	2.21415	-1.035253426	2.36506	34.21797	0.4246845	3.936911	61.443	5.892488	29.65257	3.636383	71.785	35.083	37.982	7.757751	0.5105817	60.12627	1.0913	6.1443	7.1785	3.7982	3.557717	0.100425585	0.232170906	0.159180917	0.320523203	79.67125126	0.634750828	5.057139268	-0.037837113
13	Bangladesh	BGD	2017	2.49724	-0.674206106	2.376676	36.0234	0.4157427	3.913855	63.66931	5.995839	30.51045	3.563996	72.052	35.858	37.923	7.728668	0.528909	60.84578	1.070244	6.366931	7.2052	3.7923	3.579567	0.084195882	0.257422468	0.134028871	0.229337455	339.0651208	11.49651561	389.8067454	-0.04193791
14	Bulgaria	BGR	2004	0.259579709	-11.09169225	6.943981	233.1133	4.126623	3.814423	33.77211	19.54513	23.60418	4.54096	72.56342	70.233	39.123	8.365083	6.064892	23.58408	-0.7547969	3.377211	7.256341	3.9123	4.251818	0.906397604	0.131734862	0.020737821	0.103561446	0	0	0	-0.021498415
14	Bulgaria	BGR	2005	0.296366178	-13.51296591	6.944201	267.7414	4.13679	3.803514	39.27163	18.31558	27.93595	4.610126	72.56097	70.584	39.033	8.321877	6.256282	23.2673	-0.7529774	3.927163	7.256097	3.9033	4.256804	0.238477042	0.143220258	0.238224079	0.102734857	0.285280019	8.14E-06	2.32E-07	-0.023369107
14	Bulgaria	BGR	2006	0.341301225	-22.21719561	6.57318	294.1089	3.659989	3.804718	39.69513	18.28272	32.31359	4.717247	72.6122	70.932	38.95	8.285929	6.445333	24.47763	-0.7595059	3.969513	7.26122	3.895	4.261722	0.231988634	0.20002931	0.906397604	0.131734862	0	0	0	-0.032613282
14	Bulgaria	BGR	2007	0.444114766	-29.05348637	6.159476	361.235	3.433797	3.806298	52.81054	16.68505	33.62851	4.816986	72.66341	71.278	38.88	8.254074	6.925435	24.06273	-0.7352823	5.281054	7.266341	3.888	4.266588	1.585707468	0.338260248	0.238477042	0.143220258	0.025020461	6.26E-08	1.57E-10	-0.05504669
14	Bulgaria	BGR	2008	0.544091385	-16.87077734	6.290683	455.5406	3.485004	3.810194	61.35553	17.14514	36.97377	4.827072	72.96342	71.622	38.855	8.234848	6.772088	23.69759	-0.7019228	6.135553	7.296342	3.8855	4.271402	0.823583306	0.427961282	0.231988634	0.20002931	0	0	0	-0.069558688
14	Bulgaria	BGR	2009	0.518844814	-6.814017492	6.613453	459.3002	3.558348	3.818453	65.30473	16.74734	28.56785	4.531966	73.41219	71.963	37.15	7.850918	5.731194	23.20708	-0.6442814	6.530473	7.341219	3.715	4.276152	0.733824197	0.520551629	1.585707468	0.338260248	0	0	0	-0.084500542
14	Bulgaria	BGR	2010	0.506100582	-2.477076779	7.105814	484.7523	3.925188	3.831797	67.02243	16.47678	22.56762	4.636739	73.51219	72.302	35.432	7.466506	5.9649	22.7562	-0.6582754	6.702243	7.351219	3.5432	4.280852	0.98083339	0.553353852	0.823583306	0.427961282	0.002104525	4.43E-10	9.32E-14	-0.089784873
14	Bulgaria	BGR	2011	0.574184145	-2.80648641	7.134809	555.8642	3.862707	3.854843	66.72653	15.84814	21.4703	4.768665	74.16341	72.638	33.712	7.082024	6.715381	24.30033	-0.6412289	6.672653	7.416341	3.3712	4.285488	2.530807541	0.651079621	0.733824197	0.520551629	0	0	0	-0.105499774
14	Bulgaria	BGR	2012	0.539030223	-2.556684097	7.594394	558.6479	3.858065	3.879556	67.33972	15.81038	21.94199	4.826524	74.31464	72.975	34.398	7.511052	6.119456	22.64466	-0.5792206	6.733972	7.431464	3.4398	4.290117	0.659957198	0.201079841	0.98083339	0.553353852	0.887407927	7.87E-05	6.99E-06	-0.032784093
14	Bulgaria	BGR	2013	0.55555171	-2.947520402	7.849151	601.0488	4.032998	3.905409	69.83453	17.04918	21.05169	4.868997	74.86098	73.313	34.4	7.499781	5.450696	20.99964	-0.5596472	6.983453	7.486098	3.44	4.294738	1.360983895	0.202606155	2.530807541	0.651079621	0	0	0	-0.033032255
14	Bulgaria	BGR	2014	0.568145435	-0.371841411	8.511123	666.4014	4.495055	3.930971	62.35822	16.84655	21.54377	4.873497	74.46585	73.651	34.389	7.485063	5.871616	20.74357	-0.5683892	6.235822	7.446585	3.4389	4.299338	2.065273609	0.279561154	0.659957198	0.201079841	0.198924354	3.96E-06	7.87E-08	-0.045530847
14	Bulgaria	BGR	2015	0.502013149	-4.996044437	8.203093	572.0449	4.171707	3.954886	60.28733	16.13352	21.18889	4.852507	74.61463	73.99	34.323	7.457316	5.854045	20.77643	-0.6380695	6.028733	7.461463	3.4323	4.30393	0.765031526	0.269533319	1.360983895	0.202606155	0	0	0	-0.043903678
14	Bulgaria	BGR	2016	0.532409502	-1.332170063	8.230116	612.4786	4.161408	3.974935	54.3363	15.65728	19.14406	4.817405	74.81219	74.329	34.293	7.436704	5.817478	19.28301	-0.7013821	5.43363	7.481219	3.4293	4.308501	0.269432823	0.329650142	2.065273609	0.279561154	0	0	0	-0.053651847
14	Bulgaria	BGR	2017	0.582209738	-3.957199357	8.329049	641.6605	4.164084	3.995013	53.97931	15.60719	20.08591	4.875777	74.81219	74.669	34.279	7.419702	5.760401	19.14913	-0.7304432	5.397931	7.481219	3.4279	4.313065	0.257087046	0.373831589	0.765031526	0.269533319	0	0	0	-0.060805774
15	Bahrain	BHR	2004	0.131501668	1.295270109	3.473382	550.3571	2.256675	3.692636	40.84381	15.43841	20.52001	4.946895	75.167	88.399	43.871	8.88084	21.10026	64.10812	6.360159	4.084382	7.5167	4.3871	4.481861	1.120115385	0.109763725	0.284947746	0.058583828	0	0	0	-0.017918215
15	Bahrain	BHR	2005	0.159687269	0.543381041	3.175616	570.2917	2.147269	3.656968	41.83345	14.05675	26.7353	4.999328	75.326	88.422	43.845	8.870651	21.60203	64.58727	6.904397	4.183345	7.532599	4.3845	4.482121	0.623163444	0.166795434	0.488409285	0.082191152	0	0	0	-0.02720709
15	Bahrain	BHR	2006	0.185050532	-10.45447779	3.062489	591.3138	2.111382	3.578292	40.29519	12.71274	30.38747	4.991125	75.478	88.452	43.85	8.871305	19.64701	63.41663	7.500231	4.029519	7.5478	4.385	4.48246	0.557339787	0.228042036	1.120115385	0.109763725	0	0	0	-0.037166323
15	Bahrain	BHR	2007	0.2173	-0.401120932	3.303733	692.9871	2.164602	3.509975	47.99786	12.09978	34.71326	4.925695	75.625	88.488	43.824	8.862257	25.91526	63.34351	7.776022	4.799786	7.5625	4.3824	4.482867	1.929046069	0.187626833	0.623163444	0.166795434	0	0	0	-0.030596332
15	Bahrain	BHR	2008	0.257108777	-0.674888012	3.285104	757.7708	2.170311	3.452693	57.30357	11.06929	35.17118	4.982802	75.77	88.53	43.822	8.860402	26.70699	64.37253	7.324342	5.730357	7.577	4.3822	4.483342	1.538921792	0.283229915	0.557339787	0.228042036	0	0	0	-0.046126048
15	Bahrain	BHR	2009	0.229382181	-8.931116251	4.056846	785.2914	2.592487	3.404189	71.21597	13.97834	26.14331	4.770377	75.913	88.579	43.803	8.856417	23.81076	64.98271	6.127453	7.121596	7.5913	4.3803	4.483895	1.458520804	0.239520012	1.929046069	0.187626833	0	0	0	-0.039030884
15	Bahrain	BHR	2010	0.257132713	0.693305578	3.842915	796.3171	2.419828	3.362164	67.11988	12.92796	27.28639	4.79142	76.057	88.634	43.668	8.808564	23.58552	65.63088	4.599778	6.711988	7.6057	4.3668	4.484516	1.590495563	0.344405415	1.538921792	0.283229915	0	0	0	-0.05604201
15	Bahrain	BHR	2011	0.287765957	0.391866913	3.576913	805.2404	2.236922	3.368318	72.21565	13.83595	22.40296	5.159968	76.2	88.695	43.68	8.811683	22.4154	63.7325	2.960981	7.221565	7.62	4.368	4.485204	4.02949805	0.450552313	1.458520804	0.239520012	0	0	0	-0.073207858
15	Bahrain	BHR	2012	0.307493085	3.345517197	4.106426	971.1656	2.683463	3.374533	72.16394	15.44231	28.14455	5.22515	76.342	88.762	43.68	8.811683	20.51917	70.28748	1.690591	7.216394	7.6342	4.368	4.485959	1.713528876	0.298421855	1.590495563	0.344405415	0	0	0	-0.048590071
15	Bahrain	BHR	2013	0.325395479	9.822090468	4.31074	1066.366	2.808353	3.38357	79.19345	15.55219	25.94225	5.256859	76.484	88.835	43.677	8.811174	23.81127	67.79468	1.15383	7.919345	7.6484	4.3677	4.486781	2.660192516	0.335867474	4.02949805	0.450552313	0	0	0	-0.054659092
15	Bahrain	BHR	2014	0.333877128	5.729748331	4.406818	1100.991	2.867254	3.395154	76.18583	16.12526	26.8445	5.168007	76.624	88.915	43.677	8.811174	23.45541	62.75854	1.587749	7.618583	7.6624	4.3677	4.487681	3.551077673	0.180173978	1.713528876	0.298421855	0	0	0	-0.029383984
15	Bahrain	BHR	2015	0.311258511	-10.04330395	4.975066	1128.756	3.228061	3.406655	90.89473	17.64252	26.5241	5.03739	76.762	88.999	43.677	8.811174	23.66951	72.60468	2.642471	9.089473	7.6762	4.3677	4.488625	1.754950816	0.26861714	2.660192516	0.335867474	0	0	0	-0.043754991
15	Bahrain	BHR	2016	0.32250133	3.483409684	4.869474	1099.362	2.988114	3.381689	95.06564	17.00801	25.97787	4.935422	76.899	89.09	43.677	8.811174	23.85746	69.86418	3.856582	9.506563	7.6899	4.3677	4.489647	1.082033312	0.35223903	3.551077673	0.180173978	0	0	0	-0.05731056
15	Bahrain	BHR	2017	0.354326862	0.818153091	4.976866	1141.594	3.044378	3.351921	99.50165	16.61842	32.94282	4.961666	77.032	89.186	43.67	8.810405	24.24023	70.81621	4.677987	9.950165	7.7032	4.367	4.490724	0.941000626	0.474132641	1.754950816	0.26861714	0	0	0	-0.077014406
16	Bahamas, The	BHS	2004	0.0905529	-3.021438297	4.60519	1292.919	2.142463	3.942254	56.16938	10.02398	23.19086	4.33076	71.988	82.176	41.844	8.041082	5.404586	21.35087	1.824351	5.616938	7.1988	4.1844	4.408864	1.201855407	0.057959149	0.305741706	0.070434778	0	0	0	-0.00946814
16	Bahamas, The	BHS	2005	0.098362	-5.727971168	4.595364	1372.821	2.002847	3.936974	59.08176	9.751734	27.33678	4.39933	71.987	82.218	41.775	8.018744	5.361788	21.06636	1.853248	5.908176	7.1987	4.1775	4.409374	0.668638575	0.046926394	0.524050779	0.074385612	0	0	0	-0.007666994
16	Bahamas, The	BHS	2006	0.1016725	-6.947601367	5.321137	1610.934	2.4491	3.927922	65.29494	10.23876	33.51644	4.472218	71.988	82.26	41.713	7.99857	5.02916	22.96358	1.882683	6.529494	7.1988	4.1713	4.409885	0.59801146	0.049789928	1.201855407	0.057959149	0	0	0	-0.008134531
16	Bahamas, The	BHS	2007	0.1061834	-6.718093412	5.462422	1694.281	2.411	3.92306	69.64272	10.09762	30.51042	4.477482	71.998	82.302	41.652	7.978955	5.010498	22.46711	1.90185	6.964272	7.1998	4.1652	4.410396	2.06981752	0.05501458	0.668638575	0.046926394	0	0	0	-0.008987479
16	Bahamas, The	BHS	2008	0.10526	-8.171729024	5.700171	1720.795	2.603078	3.917996	74.89075	11.18469	29.45563	4.470829	72.022	82.343	41.613	7.964982	4.35327	22.06924	1.847733	7.489075	7.2022	4.1613	4.410893	1.651224063	0.060088922	0.59801146	0.049789928	0	0	0	-0.009815772
16	Bahamas, The	BHS	2009	0.0998196	-6.651599485	5.850531	1645.738	2.785013	3.909606	80.07545	12.67286	28.05361	4.337566	72.067	82.385	41.626	7.968316	4.699077	21.57836	1.708718	8.007545	7.2067	4.1626	4.411403	1.564955841	0.075836034	2.06981752	0.05501458	0	0	0	-0.012385469
16	Bahamas, The	BHS	2010	0.1009576	-8.636992163	5.923138	1657.281	2.80309	3.896872	92.40763	12.51714	27.98601	4.365333	72.144	82.427	41.695	7.98884	4.6594	21.11051	1.515331	9.240763	7.2144	4.1695	4.411913	1.706561411	0.078066443	1.651224063	0.060088922	0	0	0	-0.012749349
16	Bahamas, The	BHS	2011	0.1007045	-6.619575093	6.047667	1661.356	2.869911	3.880253	89.67088	13.75907	30.18336	4.481122	72.263	82.476	41.767	8.009923	5.19083	21.77443	1.297395	8.967088	7.2263	4.1767	4.412508	4.323549237	0.063263994	1.564955841	0.075836034	0	0	0	-0.010333986
16	Bahamas, The	BHS	2012	0.107205	-4.908082645	6.044776	1741.753	2.835821	3.858721	87.10621	13.08801	31.34182	4.433797	72.424	82.532	41.758	8.007457	5.416022	20.31708	1.108202	8.710621	7.2424	4.1758	4.413186	1.838573036	0.041404948	1.706561411	0.078066443	0	0	0	-0.006765391
16	Bahamas, The	BHS	2013	0.106276	-3.596785728	5.994193	1696.533	2.819144	3.834213	102.1973	12.62373	28.71109	4.448693	72.62	82.596	41.779	8.012937	7.630262	19.9094	0.9809152	10.21973	7.262	4.1779	4.413961	2.854319119	0.037124405	4.323549237	0.063263994	0.041228613	1.70E-07	7.01E-10	-0.006066322
16	Bahamas, The	BHS	2014	0.109573	-2.293242211	5.947989	1687.735	2.637403	3.810454	97.92706	12.07506	32.16851	4.474062	72.847	82.668	41.788	8.015732	6.52007	18.49533	0.9392846	9.792706	7.2847	4.1788	4.414833	3.810216304	0.04161118	1.838573036	0.041404948	0	0	0	-0.006799069
16	Bahamas, The	BHS	2015	0.117923	-0.645132203	5.987545	1739.746	3.007118	3.790156	91.91052	12.30294	24.67882	4.299827	73.088	82.746	41.8	8.016983	6.621477	18.88631	0.9594093	9.191052	7.3088	4.18	4.415776	1.883017727	0.058654169	2.854319119	0.037124405	0	0	0	-0.009581587
16	Bahamas, The	BHS	2016	0.118388	-0.622728388	6.375422	1835.228	3.178832	3.768706	91.26889	11.92435	24.72294	4.2971	73.329	82.832	41.81	8.02202	6.735995	17.65132	0.9905191	9.126889	7.3329	4.181	4.416814	1.160994308	0.054529692	3.810216304	0.04161118	0	0	0	-0.008908324
16	Bahamas, The	BHS	2017	0.121621	-4.892204173	6.511593	1876.944	3.258552	3.754752	85.54329	13.00516	27.06523	4.323655	73.554	82.925	41.82	8.022964	6.891161	17.36772	1.008312	8.554329	7.3554	4.182	4.417937	1.009669812	0.061726011	1.883017727	0.058654169	0	0	0	-0.010082972
17	Belarus	BLR	2004	0.231443519	-0.702115147	5.931587	141.8444	4.548974	3.79234	21.21008	20.60318	28.6673	4.956788	68.9561	71.887	34.776	6.547306	5.977158	23.18777	-0.6821695	2.121008	6.89561	3.4776	4.275095	0.544451139	0.070744985	0.1385037	0.061015488	0	0	0	-0.011554805
17	Belarus	BLR	2005	0.302075673	-1.00670139	6.276534	197.0818	4.675963	3.773202	21.76283	20.78531	28.46047	4.778151	68.85122	72.354	34.706	6.535255	6.122472	22.8719	-0.6830056	2.176283	6.885122	3.4706	4.281571	0.302899194	0.07142335	0.237399642	0.055428094	0	0	0	-0.011665495
17	Belarus	BLR	2006	0.369543124	-0.958210226	5.762804	222.4656	4.120787	3.75844	27.19177	19.20736	32.18414	4.822659	69.40488	72.816	34.654	6.526691	6.462447	25.73273	-0.6122962	2.719177	6.940488	3.4654	4.287936	0.270904486	0.074089444	0.544451139	0.070744985	0	0	0	-0.012100505
17	Belarus	BLR	2007	0.452773998	-3.95804531	5.885021	279.4017	4.130413	3.740319	26.9115	18.52318	34.0919	4.853232	70.20731	73.273	34.589	6.515375	6.330314	25.06977	-0.4588475	2.69115	7.020731	3.4589	4.294192	0.93764566	0.113068638	0.302899194	0.07142335	0	0	0	-0.018456888
17	Belarus	BLR	2008	0.607634831	-3.550323135	5.473161	349.7347	3.600357	3.72239	32.89515	16.52498	37.64165	4.864449	70.4561	73.726	34.513	6.502674	6.623164	24.51494	-0.3454151	3.289515	7.04561	3.4513	4.300355	0.748019119	0.092293695	0.270904486	0.074089444	0	0	0	-0.015069936
17	Belarus	BLR	2009	0.508740781	-3.487434206	5.39065	289.0893	3.480384	3.709045	33.34791	16.10007	36.86404	4.688	70.40732	74.172	34.467	6.495241	6.439684	23.88864	-0.2229607	3.334791	7.040732	3.4467	4.306386	0.70893885	0.170161088	0.93764566	0.113068638	0	0	0	-0.027754808
17	Belarus	BLR	2010	0.58665089	-2.288925192	5.656943	341.7747	3.849219	3.70297	43.34555	15.62742	39.65661	4.727985	70.40488	74.672	34.399	6.483375	6.642697	23.31941	-0.1703607	4.334556	7.040488	3.4399	4.313105	0.773087427	0.250079545	0.748019119	0.092293695	0	0	0	-0.040745729
17	Belarus	BLR	2011	0.617577889	-6.277588732	4.874527	317.9671	3.088415	3.710883	36.1269	13.44836	37.21759	5.062432	70.55366	75.188	34.35	6.475438	6.762517	22.91115	-0.183624	3.612689	7.055366	3.435	4.319992	1.95860608	0.388896436	0.70893885	0.170161088	0	0	0	-0.06324311
17	Belarus	BLR	2012	0.656851026	-1.991471352	5.246907	363.8722	3.443698	3.725037	31.88785	13.5667	35.09427	5.030995	71.96585	75.697	34.292	6.465159	6.679992	21.64637	-0.0916375	3.188785	7.196585	3.4292	4.326738	0.832889862	0.209687796	0.773087427	0.250079545	0	0	0	-0.034183516
17	Belarus	BLR	2013	0.755279842	-2.626708524	5.695631	453.8268	3.568682	3.743886	37.31063	13.42981	38.79803	4.785957	72.47073	76.199	34.256	6.458772	6.736652	20.59046	0.0158686	3.731063	7.247073	3.4256	4.333348	1.29303183	0.187260338	1.95860608	0.388896436	0	0	0	-0.03053672
17	Belarus	BLR	2014	0.7881384	-2.26939837	5.387922	447.7003	3.37288	3.764651	40.14721	13.75427	34.84103	4.706385	72.97073	76.693	34.21	6.451381	6.701958	19.76605	0.0899026	4.01472	7.297073	3.421	4.33981	1.726061717	0.320445874	0.832889862	0.209687796	0	0	0	-0.052160383
17	Belarus	BLR	2015	0.564547344	-2.737945748	6.06528	360.9772	3.686742	3.785641	45.9171	14.92176	29.0347	4.752856	73.62439	77.181	34.158	6.443367	6.767848	20.07628	0.1593008	4.59171	7.362439	3.4158	4.346153	0.853023701	0.345078686	1.29303183	0.187260338	0	0	0	-0.056151048
17	Belarus	BLR	2016	0.477226578	-2.355275358	6.316794	317.9942	3.881442	3.801771	42.59312	15.65314	26.47758	4.829987	73.82683	77.661	34.124	6.437304	6.826519	18.87824	0.1255111	4.259312	7.382683	3.4124	4.352353	0.5259407	0.414262822	1.726061717	0.320445874	0	0	0	-0.067344844
17	Belarus	BLR	2017	0.547265952	-2.208249928	6.346425	331.5442	3.830093	3.818249	36.9516	15.65284	28.03036	4.89311	74.12926	78.134	34.126	6.443238	6.859617	18.76558	-0.0344214	3.69516	7.412927	3.4126	4.358425	0.457389363	0.268699208	0.853023701	0.345078686	0	0	0	-0.04376831
18	Belize	BLZ	2004	0.010578455	-10.53385606	4.091609	156.7945	2.263632	4.320047	63.95958	13.95888	19.55266	4.692028	69.749	45.33	46.297	9.203853	1.419036	28.69879	2.593523	6.395957	6.9749	4.6297	3.813969	1.694333211	0.019516553	0.431023836	0.002945306	0	0	0	-0.003189872
18	Belize	BLZ	2005	0.011142027	-11.30202573	4.216728	165.8248	2.424986	4.297927	61.54527	14.44994	20.91966	4.765207	69.998	45.313	46.218	9.178778	1.485923	28.29258	2.604448	6.154527	6.9998	4.6218	3.813594	0.942622995	0.016814055	0.738788238	0.020339736	0	0	0	-0.002748265
18	Belize	BLZ	2006	0.012174422	-8.892159857	4.163924	174.3639	2.479735	4.275331	62.68636	14.17606	19.3081	4.810441	70.286	45.296	46.175	9.168564	1.523044	30.94452	2.618345	6.268636	7.0286	4.6175	3.813219	0.843055389	0.01687746	1.694333211	0.019516553	0	0	0	-0.002758626
18	Belize	BLZ	2007	0.012905426	-10.80071473	4.568384	197.5657	2.856645	4.25254	68.34824	15.03723	19.60855	4.806558	70.636	45.279	46.169	9.167572	1.594215	30.2197	2.607397	6.834825	7.0636	4.6169	3.812843	2.917955475	0.014123	0.942622995	0.016814055	0	0	0	-0.002308495
18	Belize	BLZ	2008	0.013686252	-12.19550146	4.646109	207.6723	2.889076	4.229856	70.13173	15.37684	25.59283	4.882986	71.059	45.262	46.159	9.166758	1.42223	29.66383	2.574385	7.013173	7.1059	4.6159	3.812468	2.327837236	0.013461731	0.843055389	0.01687746	2.208660273	0.000487818	0.000107742	-0.002200427
18	Belize	BLZ	2009	0.013352175	-8.116942444	5.311069	226.1945	3.396709	4.207856	73.72719	15.92472	19.10037	4.682018	71.541	45.245	46.165	9.170818	1.864645	28.9307	2.520577	7.372719	7.1541	4.6165	3.812092	2.20621935	0.017140355	2.917955475	0.014123	0	0	0	-0.002801586
18	Belize	BLZ	2010	0.013967317	-6.825133257	5.764874	250.4144	3.849747	4.186837	69.58968	15.9513	13.23059	4.75406	72.057	45.228	46.171	9.172835	1.671656	28.27305	2.45147	6.958968	7.2057	4.6171	3.811716	2.40584987	0.021483497	2.327837236	0.013461731	0	0	0	-0.003511264
18	Belize	BLZ	2011	0.014865958	-6.371302215	5.575126	251.7505	3.663569	4.158133	65.12119	15.42886	16.90051	4.826271	72.57	45.228	46.165	9.174291	1.82108	28.80045	2.381908	6.512119	7.257	4.6165	3.811716	6.095186675	0.023681815	2.20621935	0.017140355	0	0	0	-0.003870441
18	Belize	BLZ	2012	0.015638279	-12.36233785	5.322588	248.7398	3.525924	4.13144	63.64311	15.03875	14.52749	4.827511	73.044	45.246	46.188	9.184248	1.410385	27.40912	2.323532	6.364311	7.3044	4.6188	3.812114	2.591955187	0.016150591	2.40584987	0.021483497	0	0	0	-0.002639845
18	Belize	BLZ	2013	0.016084422	-5.692663942	5.727331	268.3275	3.761177	4.105435	58.89838	15.24793	17.76344	4.864231	73.452	45.282	46.209	9.191607	1.48498	27.28444	2.256884	5.889838	7.345201	4.6209	3.81291	4.023918061	0.013028065	6.095186675	0.023681815	0	0	0	-0.002129553
18	Belize	BLZ	2014	0.016929558	-8.172831247	5.652458	273.8684	3.295053	4.079086	57.87197	15.09021	19.15239	4.830836	73.782	45.335	46.219	9.196423	1.400941	24.42115	2.188961	5.787197	7.3782	4.6219	3.814079	5.371508076	0.017444865	2.591955187	0.016150591	0	0	0	-0.002851347
18	Belize	BLZ	2015	0.017625005	-3.327621285	5.884248	291.2743	4.066938	4.052285	66.60329	15.25665	21.18466	4.806726	74.034	45.406	46.247	9.206186	1.399296	25.21683	2.1188	6.660329	7.403399	4.6247	3.815644	2.654611739	0.016628954	4.023918061	0.013028065	1.162452775	0.00013513	1.57E-05	-0.002718017
18	Belize	BLZ	2016	0.018066463	-1.716694749	6.121374	303.6048	4.060113	4.03129	70.70847	16.51218	21.18472	4.72046	74.219	45.495	46.247	9.206186	1.391421	23.06568	2.047696	7.070847	7.4219	4.6247	3.817602	1.636728681	0.021848559	5.371508076	0.017444865	0	0	0	-0.003570912
18	Belize	BLZ	2017	0.018626148	-1.359099354	6.27751	314.8979	4.198304	4.008886	70.99364	16.42924	17.86436	4.716954	74.365	45.601	46.705	9.365067	1.379455	23.01189	1.980529	7.099364	7.4365	4.6705	3.81993	1.423396762	0.025838079	2.654611739	0.016628954	0	0	0	-0.004222727
19	Bolivia	BOL	2004	0.087734517	-0.713858147	4.799727	46.95574	2.615205	4.289738	52.95232	16.25854	11.0217	4.051163	64.766	63.711	48.745	9.639844	1.225563	29.99769	1.816097	5.295232	6.4766	4.8745	4.154357	1.74452441	0.038643429	0.443792046	0.143850679	0	0	0	-0.006314408
19	Bolivia	BOL	2005	0.095490779	2.530296677	4.962762	51.93207	2.840366	4.279762	48.93437	15.97456	14.25362	4.214228	65.312	64.17	48.872	9.672803	1.31987	29.39564	1.784255	4.893437	6.531199	4.8872	4.161536	0.970546297	0.049634544	0.760673347	0.081193423	0	0	0	-0.008109162
19	Bolivia	BOL	2006	0.114518692	-2.42548577	4.585584	56.56751	2.684339	4.270583	38.37805	14.35423	13.86533	4.311307	65.853	64.628	48.866	9.665504	1.602553	33.88458	1.751625	3.837805	6.585299	4.8866	4.168648	0.868029202	0.063178248	1.74452441	0.038643429	7.576301616	0.005740035	0.004348823	-0.010319992
19	Bolivia	BOL	2007	0.131201832	-2.768972332	4.617014	64.15928	2.847509	4.260037	35.20158	14.05865	15.18666	4.331548	66.395	65.082	48.483	9.547438	1.290182	32.87728	1.719933	3.520158	6.6395	4.8483	4.175648	3.004394012	0.092539444	0.970546297	0.049634544	49.34141233	0.243457497	1.201253675	-0.015110012
19	Bolivia	BOL	2008	0.166743246	-3.054610105	4.531577	78.71049	2.767108	4.248564	31.60272	13.27737	17.55274	4.417237	66.937	65.535	48.37	9.508859	1.361717	31.72162	1.691077	3.160272	6.6937	4.837	4.182584	2.396794712	0.119540768	0.868029202	0.063178248	0	0	0	-0.019511651
19	Bolivia	BOL	2009	0.173399922	-2.422377104	5.081115	90.28482	3.225302	4.236746	33.08016	14.70877	16.97126	4.228687	67.476	65.984	48.06	9.412725	1.415267	30.57329	1.666111	3.308016	6.7476	4.806	4.189412	2.271574143	0.169284429	3.004394012	0.092539444	3.770197487	0.001421439	0.000535911	-0.027612148
19	Bolivia	BOL	2010	0.196496315	-3.312038458	5.097036	100.9813	3.117259	4.224921	31.02267	13.83122	17.00702	4.324286	68.007	66.43	48.193	9.44281	1.512987	29.57281	1.643602	3.102267	6.8007	4.8193	4.196149	2.477118314	0.272619964	2.396794712	0.119540768	13.63614602	0.018594448	0.025355661	-0.044404581
19	Bolivia	BOL	2011	0.239630336	-3.583295498	5.063547	120.3957	3.080159	4.212906	31.95978	13.7771	19.81555	4.41256	68.521	66.874	48.324	9.473664	1.580914	27.90421	1.622459	3.195978	6.8521	4.8324	4.20281	6.275744269	0.381980499	2.271574143	0.169284429	5.315679234	0.002825645	0.001502022	-0.062124308
19	Bolivia	BOL	2012	0.270844975	-3.913550138	5.12558	135.5834	3.050109	4.201335	33.63508	13.43963	17.67299	4.442048	69.01	67.315	46.773	9.234787	1.810943	26.39024	1.600005	3.363508	6.901	4.6773	4.209383	2.668736624	0.287716946	2.477118314	0.272619964	4.134350688	0.001709286	0.000706679	-0.046853919
19	Bolivia	BOL	2013	0.306593388	-5.706622138	5.524853	162.8692	3.318156	4.189791	38.83643	13.84151	19.01773	4.397296	69.468	67.699	46.467	9.125847	1.794477	26.09047	1.574598	3.883643	6.9468	4.6467	4.215071	4.143118506	0.315502636	6.275744269	0.381980499	28.96439258	0.083893604	0.242992727	-0.051359223
19	Bolivia	BOL	2014	0.329961881	-2.090179033	5.777716	180.4961	3.743959	4.177624	44.10258	14.70705	21.0338	4.445758	69.891	68.047	44.854	8.713755	1.906364	24.81883	1.544968	4.410258	6.9891	4.4854	4.220199	5.530628154	0.571848162	2.668736624	0.287716946	11.07839617	0.012273086	0.013596611	-0.092762134
19	Bolivia	BOL	2015	0.330001983	-1.686142121	6.422357	197.6173	4.37045	4.164624	57.26067	17.49526	20.28128	4.21852	70.277	68.393	43.964	8.552017	1.968255	22.4764	1.512924	5.726068	7.0277	4.3964	4.22527	2.733249251	0.530916014	4.143118506	0.315502636	5.798324357	0.003362057	0.001949429	-0.086170728
19	Bolivia	BOL	2016	0.339411262	-0.726256072	6.860564	213.0173	4.507292	4.152982	65.97314	17.45825	21.05736	4.032487	70.626	68.738	44.385	8.688438	2.0272	21.3866	1.480133	6.597314	7.0626	4.4385	4.230302	1.685213462	0.657185852	5.530628154	0.571848162	0.324356673	1.05E-05	3.41E-07	-0.106480281
19	Bolivia	BOL	2017	0.375086423	-1.687027274	7.01909	225.7913	4.652837	4.14019	68.27203	17.02164	22.22029	4.037856	70.945	69.08	44.404	8.61281	2.065804	21.56899	1.449235	6.827203	7.0945	4.4404	4.235265	1.465562016	0.66376568	2.733249251	0.530916014	0	0	0	-0.107536651
20	Brazil	BRA	2004	6.69317	-1.299071494	8.061862	291.6992	3.39789	3.929671	72.90878	18.46758	17.91257	3.390414	71.531	82.521	56.951	13.24657	1.835946	15.81818	1.201294	7.290877	7.1531	5.6951	4.413053	0.036544672	3.841142859	0.000154357	3.802648144	0.487610209	2.38E-05	1.16E-06	-0.595128281
20	Brazil	BRA	2005	8.9163	-1.407488335	8.251066	393.1677	3.55585	3.913547	76.23519	18.89	17.20488	3.299046	71.896	82.834	56.727	13.14627	1.865977	15.59593	1.145881	7.623519	7.1896	5.6727	4.416839	0.006116557	2.772965495	7.13E-05	3.855666202	3.805104408	0.001447882	0.000550934	-0.436225226
20	Brazil	BRA	2006	11.0764	0.850481484	8.340442	488.1997	3.626863	3.896736	82.91009	19.03892	17.81647	3.259699	72.26	83.143	56.416	13.11307	1.847655	17.63264	1.090197	8.291009	7.226	5.6416	4.420562	0.011009176	2.660832041	0.036544672	3.841142859	10.76566125	0.011589946	0.012477343	-0.419249454
20	Brazil	BRA	2007	13.9708	-1.969690754	8.277879	604.982	3.557247	3.880732	87.31533	18.94299	19.81933	3.230512	72.618	83.448	54.514	12.51526	1.910334	17.2279	1.037862	8.731533	7.2618	5.4514	4.424223	0.121110786	3.323256919	0.006116557	2.772965495	19.15099768	0.036676071	0.070238335	-0.518721643
20	Brazil	BRA	2008	16.9582	-1.450686042	8.116388	712.8294	3.60687	3.865255	85.90878	18.83939	21.61938	3.305331	72.966	83.749	54.28	12.49809	2.018594	16.8242	0.9943116	8.590878	7.2966	5.428	4.427824	0.075745259	4.392159594	0.011009176	2.660832041	162.6348956	2.645010926	43.01710759	-0.675111461
20	Brazil	BRA	2009	16.6702	-2.161510418	8.447242	721.8451	3.755514	3.849973	90.47495	19.65064	18.79613	3.095848	73.3	84.044	52.839	11.98636	1.89362	16.36137	0.9619483	9.047495	7.33	5.2839	4.43134	0.062328168	5.575062582	0.121110786	3.323256919	172.8675638	2.988319462	51.65835052	-0.842249601
20	Brazil	BRA	2010	22.0887	-2.518341123	9.723471	1090.782	3.429391	3.834997	93.3887	19.01686	21.80132	3.12554	73.619	84.335	51.785	11.77766	2.144736	15.95529	0.9379568	9.33887	7.3619	5.1785	4.434797	0.076425518	7.744543896	0.075745259	4.392159594	22.73206497	0.051674678	0.117467213	-1.132592292
20	Brazil	BRA	2011	26.162	-3.300973192	9.783092	1288.081	3.524516	3.821165	95.15545	18.66926	21.82627	3.175317	73.921	84.631	50.741	11.57083	2.224712	15.9128	0.9159626	9.515545	7.3921	5.0741	4.438301	0.203839701	12.24037731	0.062328168	5.575062582	112.8167053	1.2727609	14.35886915	-1.667549147
20	Brazil	BRA	2012	24.6519	-3.670514788	10.03918	1234.048	3.565879	3.808429	101.064	18.5301	21.41722	3.223436	74.209	84.923	49.976	11.29346	2.358548	15.28546	0.8935311	10.10641	7.4209	4.9976	4.441745	0.059412979	10.87903228	0.076425518	7.744543896	27.74941995	0.077003031	0.213678944	-1.515064587
20	Brazil	BRA	2013	24.7281	-2.408903626	10.23851	1250.56	3.557963	3.796841	100.046	18.89248	21.69377	3.24983	74.483	85.209	49.825	11.27475	2.505409	14.6099	0.8736032	10.0046	7.4483	4.9825	4.445107	0.074639852	16.42494778	0.203839701	12.24037731	22.96148492	0.052722979	0.121059789	-2.0845905
20	Brazil	BRA	2014	24.5599	-2.732381779	10.81982	1301.101	3.665147	3.786725	103.4405	19.15354	20.54841	3.206212	74.745	85.492	49.676	11.18596	2.612934	13.98993	0.855792	10.34405	7.4745	4.9676	4.448423	0.092223513	21.18444	0.059412979	10.87903228	57.36909513	0.329121308	1.88813916	-2.464144951
20	Brazil	BRA	2015	18.0221	-3.173877335	11.46473	1002.999	3.801512	3.778448	107.0632	19.77682	17.41162	3.294118	74.994	85.77	49.125	11.07912	2.683569	13.59466	0.8388483	10.70632	7.4994	4.9125	4.451669	0.077374511	20.12177153	0.074639852	16.42494778	27.70394432	0.076750853	0.212630136	-2.388147695
20	Brazil	BRA	2016	17.9628	-3.267006044	11.7715	1015.934	3.910958	3.774541	111.1854	20.3862	14.97462	3.200386	75.23	86.042	49.254	11.03193	2.757895	12.65868	0.8237482	11.11854	7.523	4.9254	4.454835	0.07733851	21.77925813	0.092223513	21.18444	4.686774942	0.002196586	0.00102949	-2.504488449
20	Brazil	BRA	2017	20.5359	-2.47884194	12.05686	1071.645	3.950425	3.771612	111.3643	19.97078	15.03563	3.184056	75.456	86.309	49.734	11.17012	2.840644	12.70663	0.8071471	11.13643	7.5456	4.9734	4.457934	0.057123035	18.86126167	0.077374511	20.12177153	9.664965197	0.009341155	0.009028194	-2.291481365
21	Barbados	BRB	2004	0.0351435	0.454861112	7.169405	922.6548	4.257262	3.903685	89.3728	17.31899	18.85413	4.502221	77.808	33.037	42.779	8.201243	4.702239	28.89839	0.3475176	8.937281	7.7808	4.2779	3.497628	2.21394417	0.051024066	0.563208407	0.077461367	0	0	0	-0.008336021
21	Barbados	BRB	2005	0.038973	-5.879244208	6.633457	943.5419	3.794224	3.897597	92.21703	16.36389	18.54104	4.560879	77.915	32.841	42.794	8.207348	4.896889	28.4828	0.3767179	9.221704	7.7915	4.2794	3.491678	1.231702637	0.045182796	0.965356697	0.066189649	0	0	0	-0.007382295
21	Barbados	BRB	2006	0.041765	-7.130287646	6.580122	1009.487	3.702366	3.894581	93.44697	14.64983	21.47851	4.579475	78.009	32.646	42.806	8.213371	4.942601	30.75941	0.4167576	9.344697	7.8009	4.2806	3.485722	1.101600058	0.052840451	2.21394417	0.051024066	0	0	0	-0.008632557
21	Barbados	BRB	2007	0.0467225	-7.907663658	6.055832	1024.985	3.297913	3.891251	90.50843	16.2395	19.01974	4.51281	78.097	32.451	42.804	8.216214	4.894597	30.13981	0.4397888	9.050843	7.8097	4.2804	3.479731	3.812821747	0.065660046	1.231702637	0.045182796	0	0	0	-0.010725024
21	Barbados	BRB	2008	0.04782	-9.792411371	6.476087	1117.533	3.582664	3.889622	98.05046	17.65579	18.3898	4.549675	78.184	32.256	42.824	8.222735	5.789738	29.53386	0.4460793	9.805046	7.8184	4.2824	3.473704	3.041728537	0.136594572	1.101600058	0.052840451	0	0	0	-0.022290016
21	Barbados	BRB	2009	0.0447995	-7.865260347	7.148685	1146.351	3.902867	3.891343	109.1205	19.99018	16.95331	4.479324	78.272	32.063	42.835	8.228958	5.752842	28.85889	0.412798	10.91205	7.8272	4.2835	3.467703	2.882813391	0.075928177	3.812821747	0.065660046	0	0	0	-0.012400502
21	Barbados	BRB	2010	0.045299	-7.263364882	6.773987	1097.624	3.620756	3.896709	112.4118	18.42204	15.79726	4.465029	78.364	31.87	42.862	8.238593	5.237996	28.21681	0.3646795	11.24118	7.8364	4.2862	3.461665	3.143665757	0.074889329	3.041728537	0.136594572	0	0	0	-0.012231011
21	Barbados	BRB	2011	0.046609	-1.787135058	6.888986	1145.173	3.340837	3.893856	115.7776	18.90944	16.97312	4.460522	78.456	31.7	42.868	8.242277	5.403566	29.30349	0.3029458	11.57776	7.8456	4.2868	3.456317	7.964432805	0.081228824	2.882813391	0.075928177	0	0	0	-0.013265238
21	Barbados	BRB	2012	0.0465635	-12.1369259	7.741257	1273.417	4.283463	3.893045	121.9924	14.40506	15.88154	4.458519	78.547	31.553	42.888	8.249297	5.183176	27.03353	0.2516382	12.19924	7.8547	4.2888	3.451669	3.386845066	0.047008402	3.143665757	0.074889329	0	0	0	-0.007680385
21	Barbados	BRB	2013	0.046125	1.345930423	7.607498	1258.092	3.81057	3.893488	122.897	14.31653	16.68293	4.537883	78.633	31.429	42.909	8.258414	5.094919	26.23023	0.2098607	12.2897	7.8633	4.2909	3.447731	5.257956272	0.056771132	7.964432805	0.081228824	0	0	0	-0.009274217
21	Barbados	BRB	2014	0.0460835	1.447168807	7.144597	1177.761	3.303083	3.89436	123.7355	13.8683	16.6871	4.516092	78.717	31.328	42.885	8.253242	4.467476	25.18301	0.1859008	12.37355	7.8717	4.2885	3.444512	7.018819507	0.055331157	3.386845066	0.047008402	0	0	0	-0.009039158
21	Barbados	BRB	2015	0.0458415	1.555362862	7.012715	1158.435	3.214273	3.895544	130.8339	13.33072	17.33909	4.369454	78.801	31.249	42.869	8.249868	4.446135	24.68624	0.175042	13.08339	7.8801	4.2869	3.441987	3.468716866	0.053672725	5.257956272	0.056771132	0	0	0	-0.008768427
21	Barbados	BRB	2016	0.0452905	1.676062961	6.962449	1163.845	3.194849	3.896705	140.1605	13.63641	17.11728	4.414251	78.888	31.193	42.86	8.247394	4.405157	23.4592	0.1652893	14.01605	7.8888	4.286	3.440194	2.138673726	0.052635389	7.018819507	0.055331157	0	0	0	-0.00859908
21	Barbados	BRB	2017	0.046735	1.722890606	6.946529	1182.398	3.113125	3.899293	140.8314	13.42707	18.27637	4.416952	78.981	31.159	42.844	8.244055	4.356298	23.08018	0.1527895	14.08314	7.8981	4.2844	3.439103	1.859918075	0.054102877	3.468716866	0.053672725	0	0	0	-0.008838648
22	Bhutan	BTN	2004	0.00702682	-1.409188256	4.465189	46.79818	2.949445	4.215848	24.54882	20.88116	63.03751	4.534661	64.483	29.835	59.613	13.41875	0.4821866	43.41142	1.733113	2.454882	6.4483	5.9613	3.395682	0.844210789	0.008425064	0.247851684	0.006856102	0	0	0	-0.001377238
22	Bhutan	BTN	2005	0.008188691	-0.978472246	4.019642	47.16642	2.568915	4.17828	21.77901	21.90816	52.0488	4.631793	65.289	30.965	59.237	13.2923	0.6104705	43.01963	1.541558	2.177901	6.5289	5.9237	3.432858	0.538168677	0.009209544	0.325042103	0.007640583	0	0	0	-0.00150546
22	Bhutan	BTN	2006	0.008977315	-0.682019287	4.291567	54.09859	2.398293	4.151614	22.68793	21.25276	46.5329	4.73266	66.031	31.712	58.874	13.16646	0.5968406	47.07487	1.327739	2.268793	6.6031	5.8874	3.456695	0.416455321	0.009994025	0.844210789	0.008425064	0	0	0	-0.00163368
22	Bhutan	BTN	2007	0.011960918	-6.174757611	4.029994	63.93717	2.601603	4.124799	22.14625	19.11732	29.33665	4.720854	66.709	32.469	58.229	12.93202	0.5901386	46.38207	1.129268	2.214625	6.6709	5.8229	3.480286	0.412930535	0.010778505	0.538168677	0.009209544	0	0	0	-0.001761896
22	Bhutan	BTN	2008	0.012583323	-0.249854583	3.30092	56.39553	2.281734	4.097844	19.68113	18.94741	42.9174	4.670485	67.325	33.236	57.916	12.83221	0.6278988	45.6528	1.008173	1.968113	6.7325	5.7916	3.503634	0.814136592	0.007563592	0.416455321	0.009994025	0	0	0	-0.001236428
22	Bhutan	BTN	2009	0.012647582	-1.446893743	3.461462	58.03411	2.556328	4.070666	38.38404	21.3686	45.73692	4.671951	67.882	34.01	57.579	12.71925	0.5730338	44.7163	0.9941294	3.838404	6.7882	5.7579	3.526654	0.897797643	0.008348073	0.412930535	0.010778505	0	0	0	-0.001364654
22	Bhutan	BTN	2010	0.015854725	-4.747733399	3.473621	69.80133	2.502785	4.04338	45.57166	19.98407	61.70208	4.729015	68.384	34.793	57.091	12.55017	0.7114644	43.96188	1.05293	4.557166	6.8384	5.7091	3.549416	0.979399914	0.011011684	0.814136592	0.007563592	0	0	0	-0.001800007
22	Bhutan	BTN	2011	0.018202076	-1.710882562	3.269939	74.48489	2.400755	4.013597	50.47473	20.06808	67.65109	4.715741	68.84	35.585	57.794	12.83755	1.057842	43.0717	1.130705	5.047473	6.884	5.7794	3.571924	2.328983423	0.017713291	0.897797643	0.008348073	0	0	0	-0.00289521
22	Bhutan	BTN	2012	0.018236921	-1.336885401	3.534262	80.10847	2.459008	3.98368	52.54529	19.17965	67.9105	4.622656	69.263	36.371	57.633	12.79126	1.165566	42.93227	1.187929	5.254529	6.9263	5.7633	3.593772	0.414117384	0.017016333	0.979399914	0.011011684	0	0	0	-0.00278132
22	Bhutan	BTN	2013	0.017983337	-1.136253565	3.621308	81.93152	2.494491	3.954488	49.74986	17.34131	45.91838	4.632157	69.662	37.149	57.609	12.79814	1.295928	41.88191	1.226092	4.974986	6.9662	5.7609	3.614937	0.87304721	0.030248587	2.328983423	0.017713291	0	0	0	-0.004943241
22	Bhutan	BTN	2014	0.019769385	-1.190473624	3.468942	82.32857	2.393903	3.927153	46.91032	16.73749	51.23304	4.530065	70.046	37.918	57.561	12.79646	1.39223	40.83967	1.233912	4.691032	7.0046	5.7561	3.635426	1.026310927	0.05132851	0.414117384	0.017016333	0	0	0	-0.008385724
22	Bhutan	BTN	2015	0.020598099	-0.313181997	3.658923	91.11317	2.716808	3.902497	51.76611	17.758	53.94776	4.568695	70.419	38.678	58.247	13.07849	1.474961	39.81864	1.219146	5.176611	7.0419	5.8247	3.655271	0.726009787	0.017109896	0.87304721	0.030248587	0	0	0	-0.002796609
22	Bhutan	BTN	2016	0.022196758	-0.535400821	3.45418	91.33533	2.554471	3.878163	53.32344	16.80261	55.44722	4.352724	70.781	39.428	57.963	12.98513	1.553551	37.22437	1.206227	5.332345	7.0781	5.7963	3.674476	0.760163937	0.015690086	1.026310927	0.05132851	0	0	0	-0.002564591
22	Bhutan	BTN	2017	0.025280079	0.654814405	3.376411	94.76127	2.524088	3.85802	59.5906	16.43698	51.25878	4.364948	71.129	40.167	57.7	12.8979	1.640524	37.9265	1.195337	5.95906	7.1129	5.77	3.693046	0.794318087	0.01599599	0.726009787	0.017109896	0	0	0	-0.002614581
23	Botswana	BWA	2004	0.089574677	-4.796471105	6.229274	304.9647	4.388948	4.202353	0.362724	20.53234	31.4797	4.510836	51.15	55.488	49.608	10.60221	2.207851	25.22598	1.778885	0.0362724	5.115	4.9608	4.016167	1.222118883	0.08881512	0.455319136	0.085082996	0.223534184	5.00E-06	1.12E-07	-0.014502634
23	Botswana	BWA	2005	0.099311349	-3.661286095	5.262847	281.278	3.641691	4.185824	-5.47172	19.40075	27.15034	4.483063	52.13	55.944	49.505	10.56905	2.276743	25.07373	1.882508	-0.547172	5.213	4.9505	4.024351	0.815235749	0.115631421	0.634938344	0.088365561	0	0	0	-0.018874567
23	Botswana	BWA	2006	0.101269405	-4.316249757	5.004145	269.241	3.451539	4.173946	-14.91676	17.03785	25.9047	4.45823	53.435	56.4	49.425	10.54858	2.253041	26.91683	2.026487	-1.491676	5.3435	4.9425	4.032469	0.621385445	0.13555155	1.222118883	0.08881512	0	0	0	-0.022120126
23	Botswana	BWA	2007	0.109390534	-4.232461068	5.253312	300.1493	3.33555	4.161022	-18.44063	17.59478	30.79236	4.554978	54.983	57.928	49.337	10.52087	2.256364	26.60955	2.131425	-1.844063	5.4983	4.9337	4.059201	1.641352084	0.169106178	0.815235749	0.115631421	0	0	0	-0.02758314
23	Botswana	BWA	2008	0.109450704	-5.594456197	5.716377	321.456	3.912275	4.148122	-13.69514	20.35126	36.18711	4.571778	56.679	59.444	49.278	10.50901	2.352606	26.35629	2.119782	-1.369514	5.6679	4.9278	4.085035	1.251942543	0.141391217	0.621385445	0.13555155	0	0	0	-0.02307124
23	Botswana	BWA	2009	0.102671332	-1.956521789	6.745773	349.814	4.48483	4.136855	-1.113716	21.08954	38.93023	4.462293	58.447	60.937	49.275	10.51714	1.925951	26.05351	1.957036	-0.1113717	5.8447	4.9275	4.10984	1.264774161	0.122477145	1.641352084	0.169106178	0.209833701	4.40E-06	9.24E-08	-0.019990131
23	Botswana	BWA	2010	0.127866544	-1.700867291	6.01873	380.9664	3.524885	4.127712	10.86695	19.75651	41.41207	4.552822	60.211	62.412	49.158	10.47806	2.358419	25.72472	1.705719	1.086695	6.0211	4.9158	4.133758	1.396324092	0.18985834	1.251942543	0.141391217	0	0	0	-0.030959281
23	Botswana	BWA	2011	0.153519722	-1.973145757	6.299671	471.4582	3.98185	4.128634	7.9839	18.48671	38.57548	4.640012	61.91	63.865	49.016	10.43529	2.072397	24.59212	1.413987	0.79839	6.191	4.9016	4.156772	3.322106633	0.233561179	1.264774161	0.122477145	0	0	0	-0.038062964
23	Botswana	BWA	2012	0.160671552	-0.960557591	6.48441	498.6569	3.672441	4.132415	15.00659	19.29143	38.8398	4.706416	63.511	64.768	48.996	10.4355	2.074828	24.85404	1.191101	1.500659	6.3511	4.8996	4.170812	0.908796955	0.198264718	1.396324092	0.18985834	0	0	0	-0.032326357
23	Botswana	BWA	2013	0.149017508	0.117410219	5.399561	378.023	2.861544	4.137855	12.93742	18.54831	29.40908	4.81177	64.976	65.572	48.91	10.41031	2.535297	24.87426	1.120661	1.293742	6.4976	4.891	4.183149	1.694177812	0.213478906	3.322106633	0.233561179	0.189733652	3.60E-06	6.83E-08	-0.034799745
23	Botswana	BWA	2014	0.162507503	-2.484914741	5.305366	397.5706	2.876322	4.143173	8.296003	19.93421	28.19912	4.741989	66.265	66.368	48.807	10.38144	3.367451	24.15128	1.256439	0.8296003	6.6265	4.8807	4.195215	1.525953162	0.281980802	0.908796955	0.198264718	0	0	0	-0.045923405
23	Botswana	BWA	2015	0.144206042	-1.354372241	5.96507	389.371	3.286793	4.147471	12.41432	20.57744	32.60314	4.677718	67.338	67.155	48.788	10.37951	3.47287	24.33026	1.525308	1.241432	6.7338	4.8788	4.207004	1.956014359	0.278939356	1.694177812	0.213478906	0	0	0	-0.045429964
23	Botswana	BWA	2016	0.156463233	0.303784089	5.463202	379.923	3.055693	4.144029	16.06123	18.19432	28.57032	4.531789	68.178	67.933	48.704	10.3551	3.581608	23.63127	1.832853	1.606123	6.8178	4.8704	4.218522	1.515628008	0.238311282	1.525953162	0.281980802	0	0	0	-0.038834557
23	Botswana	BWA	2017	0.174065658	-1.022487994	5.404273	385.689	2.953135	4.137876	17.05182	18.42741	28.2416	4.302279	68.812	68.7	48.637	10.34019	3.702387	23.09439	2.070326	1.705182	6.8812	4.8637	4.229749	1.178866317	0.237014467	1.956014359	0.278939356	0.146468971	2.15E-06	3.14E-08	-0.038623916
24	Central African Republic	CAF	2004	0.012700803	-59.33765533	4.196106	13.00585	1.604572	4.47994	17.16858	10.4326	6.812138	3.503873	44.413	37.966	81.573	23.08344	0.0592665	52.59418	2.007297	1.716858	4.4413	8.1573	3.636691	4.434287023	0.013784258	1.128044583	0.020082559	1.931548524	0.000373088	7.21E-05	-0.002253136
24	Central African Republic	CAF	2005	0.013373624	-56.35240276	4.762893	15.43082	1.723855	4.476439	17.72911	8.707973	9.864818	3.557373	44.744	38.069	81.573	23.08344	0.0581144	52.89663	1.963166	1.772911	4.4744	8.1573	3.6394	2.466965109	0.011656944	1.933503443	0.011271625	3.621083054	0.001311224	0.000474805	-0.001905467
24	Central African Republic	CAF	2006	0.014605612	-51.59905888	4.460364	15.50454	1.641866	4.483447	18.23813	6.858067	10.23421	3.594455	45.158	38.193	81.559	23.07113	0.0605517	49.04524	1.954025	1.823813	4.5158	8.1559	3.642652	2.206383931	0.010831761	4.434287023	0.013784258	0	0	0	-0.001770601
24	Central African Republic	CAF	2007	0.016975659	-44.39508475	4.77106	18.94193	1.849361	4.488827	17.91708	6.366867	10.68724	3.626496	45.636	38.339	81.547	23.06174	0.0602721	49.07981	1.922624	1.791708	4.5636	8.154699	3.646468	7.63666321	0.021921965	2.466965109	0.011656944	1.188317615	0.00014121	1.68E-05	-0.003582906
24	Central African Republic	CAF	2008	0.01985241	-37.96193242	4.022069	18.37651	1.339212	4.492036	18.1846	7.052392	12.72849	3.539147	46.161	38.506	81.535	23.05234	0.0592093	50.10717	1.77912	1.81846	4.6161	8.153501	3.650814	6.092248197	0.02185199	2.206383931	0.010831761	0.12093094	1.46E-06	1.77E-08	-0.003571473
24	Central African Republic	CAF	2009	0.02059094	-36.60036035	4.345085	19.5512	0.7838592	4.492068	19.2469	7.18439	13.20417	3.449805	46.719	38.694	81.565	23.05946	0.0583322	50.87142	1.492516	1.92469	4.6719	8.1565	3.655684	5.773958613	8.76E-05	7.63666321	0.021921965	1.67325829	0.000279979	4.68E-05	-1.43155E-05
24	Central African Republic	CAF	2010	0.021405032	-35.20834933	3.742033	16.70607	1.118835	4.488259	21.02115	7.636183	16.84378	3.538942	47.312	38.904	81.565	23.06023	0.0601865	51.53332	1.126577	2.102115	4.7312	8.1565	3.661097	6.296417253	0.024769265	6.092248197	0.02185199	0.241101308	5.81E-06	1.40E-07	-0.004048109
24	Central African Republic	CAF	2011	0.024347924	-30.952776	3.822659	18.75054	0.8599206	4.502351	22.93959	7.147709	13.70846	3.540252	47.95	39.135	81.572	23.06029	0.063072	51.22953	0.7238314	2.293959	4.795	8.1572	3.667017	15.9518842	0.020851603	5.773958613	8.76E-05	0.446455735	1.99E-05	8.90E-07	-0.003408017
24	Central African Republic	CAF	2012	0.025102703	-30.02209966	3.874153	18.71937	1.011519	4.51313	22.85065	6.397977	10.83397	3.498307	48.638	39.388	81.566	23.057	0.0661255	53.35883	0.4015567	2.285065	4.8638	8.1566	3.673461	6.783478702	0.021496579	6.296417253	0.024769265	0	0	0	-0.003513402
24	Central African Republic	CAF	2013	0.017006275	-44.31516312	4.843346	16.34556	0.6720122	4.520386	33.14274	9.139729	7.473059	3.642399	49.371	39.663	81.696	23.13427	0.0667785	50.87491	0.25949	3.314274	4.9371	8.1696	3.680419	10.53110895	0.027674743	15.9518842	0.020851603	5.01871007	0.002518745	0.001264085	-0.00452278
24	Central African Republic	CAF	2014	0.019047946	-39.56520348	4.853249	18.30316	0.9137705	4.524665	30.42435	7.338534	22.02485	3.740717	50.129	39.959	81.723	23.14395	0.0673571	49.35637	0.364291	3.042434	5.0129	8.1723	3.687854	14.05792462	0.031158524	6.783478702	0.021496579	0	0	0	-0.00509188
24	Central African Republic	CAF	2015	0.017092212	-44.09235385	6.308991	21.97935	0.643182	4.526563	30.58774	7.112348	22.10901	3.964757	50.881	40.277	81.732	23.14692	0.0680926	58.3261	0.6474039	3.058774	5.0881	8.173201	3.695781	6.947458926	0.04507878	10.53110895	0.027674743	0	0	0	-0.00736531
24	Central African Republic	CAF	2016	0.018447148	-40.85378638	4.282522	16.36044	0.636456	4.516617	28.99342	6.917346	15.83354	3.885607	51.593	40.618	81.712	23.13807	0.0689998	56.98542	0.9858945	2.899342	5.1593	8.1712	3.704211	4.28352859	0.01007	14.05792462	0.031158524	0	0	0	-0.001646097
24	Central African Republic	CAF	2017	0.021675016	-34.76979338	4.289169	16.61848	0.5619855	4.504198	25.34266	7.220469	11.43981	3.829885	52.24	40.98	81.694	23.12179	0.0697678	56.8285	1.277504	2.534266	5.224	8.1694	3.713084	3.725211636	0.083718623	6.947458926	0.04507878	0.532400365	0.000028345	1.51E-06	-0.013671376
25	Canada	CAN	2004	10.232	4.238733047	9.097243	2913.395	6.647674	3.802973	142.3427	19.48378	21.45587	4.25257	79.89268	80.045	34.688	6.360209	17.28828	8.654476	0.9330208	14.23427	7.989268	3.4688	4.382589	0.189627137	6.826903423	0.11241044	7.358586635	0.016261485	2.64E-08	4.30E-11	-1.012341826
25	Canada	CAN	2005	11.6936	0.147721174	9.064386	3282.905	6.621269	3.795379	146.7521	19.13709	22.70463	4.245761	80.19268	80.122	34.548	6.328232	17.2876	8.495469	0.9444669	14.67521	8.019268	3.4548	4.383551	0.143098858	7.755427271	0.110837546	7.525135715	0.091064314	8.29E-07	7.55E-09	-1.133995982
25	Canada	CAN	2006	13.1542	-1.060503364	9.206604	3709.825	6.691646	3.789562	160.0971	19.3051	23.66495	4.220558	80.3439	80.213	34.53	6.330761	16.69635	9.315838	1.010334	16.00971	8.03439	3.453	4.384686	0.121299364	7.987730016	0.189627137	6.826903423	0.06341979	4.02E-07	2.55E-09	-1.163831596
25	Canada	CAN	2007	14.6498	-3.775499571	9.298051	4125.219	6.775826	3.78498	149.8845	19.30104	23.9706	4.193783	80.5439	80.396	34.608	6.345545	16.85532	9.106124	0.9711351	14.98845	8.05439	3.4608	4.386964	0.237173407	8.623124621	0.143098858	7.755427271	0.008130742	6.61E-09	5.38E-12	-1.244210393
25	Canada	CAN	2008	15.4913	1.19867022	9.464931	4389.184	6.906658	3.782686	172.3273	19.76855	24.13246	4.20471	80.69512	80.578	34.585	6.341138	16.87452	8.888953	1.082907	17.23273	8.069512	3.4585	4.389225	0.253989191	9.369466167	0.121299364	7.987730016	0.039027563	1.52E-07	5.94E-10	-1.336328045
25	Canada	CAN	2009	13.7115	1.224370733	10.57393	4290.776	7.758032	3.783661	178.3243	22.02021	22.0151	4.067768	80.99512	80.758	34.642	6.347241	15.96141	8.628966	1.141758	17.83243	8.099512	3.4642	4.391457	0.253237306	10.23262052	0.237173407	8.623124621	0.003252297	1.06E-09	3.44E-13	-1.439770097
25	Canada	CAN	2010	16.1354	0.410690506	10.55578	4984.501	7.709889	3.788271	184.6387	21.52604	23.53732	4.096578	81.24634	80.937	34.558	6.319973	15.72334	8.384458	1.111864	18.46387	8.124634	3.4558	4.393671	0.175457354	10.86316206	0.253989191	9.369466167	0	0	0	-1.513238294
25	Canada	CAN	2011	17.8914	0.657097205	10.23029	5297.949	7.542129	3.798801	189.547	21.19534	24.20796	4.133619	81.44878	81.096	34.527	6.32247	15.64133	8.624461	0.9786978	18.9547	8.144878	3.4527	4.395634	0.603896219	9.928063778	0.253237306	10.23262052	0.032522969	1.06E-07	3.44E-10	-1.40365024
25	Canada	CAN	2012	18.2397	0.706124014	10.24046	5352.774	7.54541	3.809751	197.4795	21.10864	24.92753	4.134836	81.64878	81.137	34.582	6.342311	14.90622	8.10741	1.085817	19.74795	8.164878	3.4582	4.396139	0.308486034	7.072380542	0.175457354	10.86316206	0.024392227	5.95E-08	1.45E-10	-1.044877303
25	Canada	CAN	2013	18.4202	-0.682036394	10.13276	5295.882	7.448637	3.822251	202.5099	20.7558	24.96959	4.128134	81.74878	81.178	34.712	6.371329	14.74108	7.791636	1.056591	20.25099	8.174878	3.4712	4.396644	0.382967065	9.690826411	0.603896219	9.928063778	1.626148467	0.000264436	4.30E-05	-1.375228141
25	Canada	CAN	2014	18.0148	0.044696118	9.969727	5038.155	7.331323	3.83688	207.3471	20.31459	24.92764	4.161106	81.8	81.218	34.611	6.339357	15.15893	7.42842	1.005338	20.73471	8.18	3.4611	4.397137	0.495292287	10.48889743	0.308486034	7.072380542	0.11226929	1.26E-06	1.42E-08	-1.46984403
25	Canada	CAN	2015	15.529	1.540835461	10.37651	4501.69	7.643417	3.853471	211.8887	20.92634	23.90369	4.187204	81.9	81.259	34.473	6.303697	14.96535	7.151582	0.7463395	21.18887	8.190001	3.4473	4.397642	0.256556479	11.60339009	0.382967065	9.690826411	0	0	0	-1.597227435
25	Canada	CAN	2016	15.2671	2.220864298	10.53465	4458.215	7.737066	3.867576	216.3571	21.06319	22.92843	4.172948	82.14224	81.3	34.662	6.345687	14.75424	6.549075	1.132349	21.63571	8.214224	3.4662	4.398146	0.163179762	11.65000042	0.495292287	10.48889743	0.004878445	2.38E-09	1.16E-12	-1.602434363
25	Canada	CAN	2017	16.4687	3.301555693	10.64522	4577.047	7.820865	3.883954	220.1326	20.71697	23.58977	4.167021	82.24898	81.35	34.201	6.255889	14.57768	6.428383	1.185926	22.01326	8.224897	3.4201	4.398761	0.122157502	11.48121899	0.256556479	11.60339009	0.310805757	9.66E-06	3.00E-07	-1.583533556
26	Switzerland	CHE	2004	3.94164	6.142527412	11.00394	5889.844	6.528917	3.860608	159.7406	12.00635	21.51276	4.543216	81.08781	73.452	40.345	7.650194	5.462569	13.05864	0.687426	15.97406	8.108781	4.0345	4.296632	0.62280483	1.397558747	0.158436207	1.397753824	0	0	0	-0.224135015
26	Switzerland	CHE	2005	4.08689	12.56918043	10.82197	5964.726	6.556102	3.854746	161.3215	11.82257	24.01502	4.608463	81.23659	73.478	40.329	7.643703	5.558351	12.86182	0.6406015	16.13214	8.123659	4.0329	4.296986	0.346490378	1.387855773	0.271564578	1.338137747	0.053411956	2.85E-07	1.52E-09	-0.222608874
26	Switzerland	CHE	2006	4.30921	7.324475415	10.21398	5900.514	6.171512	3.850069	164.8656	11.31362	25.1986	4.649358	81.49024	73.504	40.315	7.638935	5.592175	14.23518	0.6275585	16.48656	8.149024	4.0315	4.29734	0.30989121	1.556136428	0.62280483	1.397558747	0.064094347	4.11E-07	2.63E-09	-0.24901763
26	Switzerland	CHE	2007	4.79913	3.873731806	10.01601	6401.808	6.074944	3.846643	167.2438	10.90928	24.26327	4.712327	81.74146	73.53	40.321	7.637801	5.030574	13.91895	0.893691	16.72438	8.174147	4.0321	4.297693	1.072585223	1.745908953	0.346490378	1.387855773	0.002157843	4.66E-10	1.00E-13	-0.27864787
26	Switzerland	CHE	2008	5.54363	4.923338187	10.15154	7411.206	6.243181	3.845033	165.0009	11.04344	25.32924	4.743012	81.99268	73.556	39.951	7.616785	5.283044	13.61298	1.270618	16.50009	8.199268	3.9951	4.298047	0.855668924	1.778244706	0.30989121	1.556136428	0	0	0	-0.28368064
26	Switzerland	CHE	2009	5.41507	-0.545599071	10.80916	7599.473	6.691296	3.845731	175.501	11.77634	26.21819	4.672176	82.0439	73.581	39.583	7.597665	5.377974	13.24961	1.249485	17.5501	8.20439	3.9583	4.298387	0.81096449	1.850941989	1.072585223	1.745908953	0	0	0	-0.294978318
26	Switzerland	CHE	2010	5.83783	9.667028954	10.69854	8021.81	6.608407	3.849087	172.771	11.6021	23.86334	4.764327	82.24634	73.607	38.95	7.425697	4.983429	12.92222	1.041558	17.2771	8.224634	3.895	4.29874	0.884344892	2.129820392	0.855668924	1.778244706	0	0	0	-0.338099705
26	Switzerland	CHE	2011	6.9958	3.225842953	10.76851	9572.172	6.709632	3.85404	174.8147	11.68136	26.73521	4.80808	82.69512	73.631	38.302	7.318768	4.672039	13.04922	1.111879	17.48147	8.269512	3.8302	4.299066	2.240475297	2.461641135	0.81096449	1.850941989	0	0	0	-0.388956063
26	Switzerland	CHE	2012	6.68044	2.148855018	11.05786	9286.55	7.026821	3.860512	182.2955	11.85886	24.38534	4.817717	82.69756	73.653	38.807	7.501992	4.723574	12.26139	1.061819	18.22956	8.269756	3.8807	4.299365	0.952753685	2.074255744	0.884344892	2.129820392	0	0	0	-0.329535687
26	Switzerland	CHE	2013	6.88504	5.442670065	11.31379	9689.675	7.253788	3.868832	172.656	11.93175	22.54656	4.881259	82.79756	73.674	37.806	7.313991	4.972836	11.82006	1.14988	17.2656	8.279757	3.7806	4.29965	1.479116144	2.500631587	2.240475297	2.461641135	0	0	0	-0.394899724
26	Switzerland	CHE	2014	7.09183	-1.346429363	11.49437	10014.71	7.267919	3.878216	173.9659	11.97093	23.23647	4.760978	83.19756	73.696	37.753	7.144645	4.311563	11.38911	1.220104	17.39659	8.319757	3.7753	4.299949	1.974464736	3.213458378	0.952753685	2.074255744	0	0	0	-0.50236899
26	Switzerland	CHE	2015	6.79832	1.07558012	11.89381	9807.798	7.53562	3.887501	174.7845	11.93307	23.06743	4.724998	82.89756	73.718	38.081	7.281452	4.206926	11.16525	1.138337	17.47845	8.289756	3.8081	4.300247	0.975785048	3.00528261	1.479116144	2.500631587	0	0	0	-0.471217307
26	Switzerland	CHE	2016	6.70181	4.153240096	12.2476	9835.964	7.688878	3.899764	179.325	11.98704	22.95706	4.788823	83.60244	73.739	38.084	7.280104	4.084069	10.34263	1.092031	17.9325	8.360244	3.8084	4.300532	0.601630495	2.861045395	1.974464736	3.213458378	0	0	0	-0.449520289
26	Switzerland	CHE	2017	6.78965	-10.82134363	12.34327	10139.51	7.778105	3.910674	180.8315	11.98194	23.53652	4.780027	83.60244	73.761	38.057	7.272685	3.946969	10.3031	0.9331559	18.08315	8.360244	3.8057	4.30083	0.523213718	2.966226818	0.975785048	3.00528261	0	0	0	-0.46535145
27	Chile	CHL	2004	0.992103929	-4.689687311	6.901147	428.619	3.657504	3.919499	68.77638	10.96171	19.77895	4.244683	77.391	86.725	55.07	13.577	3.732493	25.87278	1.037643	6.877638	7.7391	5.507	4.462742	0.004317005	0.352450526	0.000275842	0.256606725	0.237235417	5.63E-06	1.34E-07	-0.057344805
27	Chile	CHL	2005	1.22965	-4.332182399	6.588715	501.7507	3.487365	3.901448	66.27912	10.57658	21.84017	4.271329	77.63	86.783	55.033	13.58271	3.820018	25.52732	1.04201	6.627912	7.763	5.5033	4.463411	0.006337586	0.355414476	0.002296423	0.397333927	0.035532594	1.26E-07	4.49E-10	-0.057824703
27	Chile	CHL	2006	1.54788	-3.4720212	6.035168	572.4164	3.264628	3.884292	62.39734	9.92531	20.81582	4.29181	77.865	86.842	55.008	13.59129	3.963081	28.39524	1.055927	6.239734	7.7865	5.5008	4.46409	2.50E-05	0.468006581	0.004317005	0.352450526	2.526873501	0.000638509	0.000161343	-0.076025721
27	Chile	CHL	2007	1.73606	-4.967112705	6.175375	650.0742	3.395247	3.867247	69.49535	10.25272	20.84546	4.33608	78.099	86.9	52.271	12.47635	4.333797	27.78113	1.068537	6.949534	7.8099	5.2271	4.464758	0.012155244	0.676267302	0.006337586	0.355414476	0	0	0	-0.109543213
27	Chile	CHL	2008	1.79638	-5.189175012	6.740479	726.7157	3.801782	3.851105	72.73694	11.07139	26.81763	4.39185	78.33	86.959	49.515	11.38129	4.300341	27.20209	1.071438	7.273694	7.833	4.9515	4.465437	0.012348539	0.987327351	2.50E-05	0.468006581	3.815668081	0.001455932	0.000555535	-0.159245551
27	Chile	CHL	2009	1.72389	-3.841444607	7.209184	738.4603	4.209614	3.837012	69.64887	12.41688	21.05837	4.194751	78.558	87.017	46.76	10.31138	3.956216	26.49929	1.05928	6.964887	7.8558	4.676	4.466104	0.009947078	1.072642057	0.012155244	0.676267302	0	0	0	-0.172802158
27	Chile	CHL	2010	2.18538	-3.001302374	6.774894	871.2634	3.999038	3.825719	65.35654	12.10874	23.13999	4.23503	78.779	87.074	48.023	10.86837	4.234476	25.89229	1.038929	6.535655	7.8779	4.8023	4.466758	0.006442168	1.304550803	0.012348539	0.987327351	0	0	0	-0.209488926
27	Chile	CHL	2011	2.52252	-1.545141658	6.771789	995.8384	4.026376	3.818838	70.1472	11.91349	24.64277	4.279519	78.986	87.132	49.291	11.43635	4.598226	27.24587	0.9974391	7.01472	7.8986	4.9291	4.467424	0.044740219	1.57896361	0.009947078	1.072642057	0	0	0	-0.25259025
27	Chile	CHL	2012	2.67122	-3.644935991	7.020921	1083.462	4.212299	3.8135	74.59893	11.92486	26.44944	4.223497	79.176	87.189	49.008	11.34679	4.653625	25.04716	0.9630575	7.459893	7.9176	4.9008	4.468078	0.008759802	0.951532317	0.006442168	1.304550803	0.11334581	1.28E-06	1.46E-08	-0.153548026
27	Chile	CHL	2013	2.78384	-3.928570918	7.444784	1186.803	4.418634	3.81048	78.34496	12.30082	25.62557	4.173979	79.349	87.246	48.713	11.25648	4.736431	23.93669	0.9788521	7.834496	7.9349	4.8713	4.468732	0.017218901	1.925203871	0.044740219	1.57896361	0	0	0	-0.306494846
27	Chile	CHL	2014	2.60542	-4.197395799	7.806026	1154.848	4.601489	3.810216	80.57052	12.70098	23.24126	4.178572	79.504	87.303	48.501	11.234	4.649062	22.86825	1.061145	8.057052	7.9504	4.8501	4.469385	0.023167899	2.327883876	0.008759802	0.951532317	0.330943406	1.10E-05	3.62E-07	-0.368514804
27	Chile	CHL	2015	2.43919	-2.100920714	8.299955	1140.135	4.875915	3.812681	83.51463	12.99389	23.78573	4.077067	79.646	87.36	48.287	11.21138	4.732387	22.56979	1.177758	8.351462	7.964601	4.8287	4.470037	0.015696	2.424758209	0.017218901	1.925203871	5.113662124	0.002614954	0.001337199	-0.383327439
27	Chile	CHL	2016	2.5034	-2.053696092	8.528939	1190.549	4.986802	3.813348	83.33202	13.78534	22.22083	4.020166	79.779	87.422	48.318	11.21447	4.815329	20.87687	1.325202	8.333202	7.9779	4.8318	4.470747	0.044656177	2.490233637	0.023167899	2.327883876	0.002635949	6.95E-10	1.83E-13	-0.393315334
27	Chile	CHL	2017	2.77746	-0.244998505	8.654155	1249.159	5.089056	3.815134	83.39004	14.00927	21.59175	4.019456	79.909	87.49	48.349	11.21862	4.892807	21.0363	1.425185	8.339004	7.9909	4.8349	4.471524	0.052340339	2.020982263	0.015696	2.424758209	0.190420961	3.63E-06	6.90E-08	-0.321311889
28	China	CHN	2004	19.5535	-3.075907771	4.256896	63.699	1.287456	3.684942	138.6671	13.90202	42.89449	4.086069	72.689	41.144	56.431	11.92414	4.037991	67.21373	0.5939328	13.86671	7.2689	5.6431	3.717078	2.364254332	1.34346949	0.184539039	0.694141682	1168.371595	136.5092184	15949.34932	-0.215622192
28	China	CHN	2005	22.8597	-3.953651621	4.142215	72.36211	1.356896	3.652555	132.5905	13.99504	41.39121	4.130482	72.985	42.522	56.714	11.99984	4.523178	66.17451	0.588125	13.25905	7.2985	5.6714	3.750021	0.71762108	1.903569663	0.391850741	1.0388361	950.4448638	90.33454391	8585.800329	-0.303142349
28	China	CHN	2006	27.5213	-3.638991349	3.91871	81.79034	1.377031	3.627046	131.5803	13.94901	40.93327	4.166338	73.271	43.868	56.967	12.06652	4.980314	77.88297	0.5583743	13.15803	7.3271	5.6967	3.781185	0.854298216	3.494718756	2.364254332	1.34346949	409.967427	16.80732912	689.0457473	-0.544150633
28	China	CHN	2007	35.5034	-3.917778029	3.658684	97.74693	1.427842	3.61129	125.7567	13.49026	41.48464	4.129338	73.553	45.199	57.084	12.09856	5.33491	75.87012	0.5222719	12.57567	7.3553	5.7084	3.811075	7.087559115	3.94589132	0.71762108	1.903569663	3038.802976	923.4323525	280612.898	-0.610437194
28	China	CHN	2008	45.9431	-2.498578729	3.877228	132.7853	1.726235	3.603962	118.8364	13.19616	43.3031	4.051813	73.835	46.539	57.244	12.14201	5.701915	74.00271	0.5123869	11.88364	7.3835	5.7244	3.840291	5.18419238	3.704472825	0.854298216	3.494718756	196.618696	3.865891161	76.01064789	-0.575080586
28	China	CHN	2009	51.017	-1.708587839	4.321824	163.7122	2.134908	3.600085	141.9097	13.21809	46.51641	3.799472	74.119	47.88	57.286	12.15415	6.010102	71.58144	0.4973814	14.19097	7.411901	5.7286	3.868698	4.960258771	5.081393153	7.087559115	3.94589132	1236.900722	152.9923396	18923.63353	-0.773254245
28	China	CHN	2010	60.8716	-3.051500158	4.207992	187.7335	2.18421	3.597031	142.5131	12.84592	47.71751	3.891767	74.409	49.226	57.33	12.16497	6.56052	69.47957	0.4829597	14.25131	7.4409	5.733	3.896422	5.461515558	6.5729543	5.18419238	3.704472825	3834.208511	1470.115491	563672.9327	-0.978401074
28	China	CHN	2011	75.515	-3.067623188	4.325513	237.9336	2.323756	3.598796	140.9951	13.2168	47.81881	3.926732	74.708	50.511	57.36	12.17428	7.241516	70.54203	0.4791504	14.09951	7.4708	5.736	3.922191	13.22945444	7.950110358	4.960258771	5.081393153	2553.331145	651.9499938	166464.4224	-1.159016254
28	China	CHN	2012	85.3223	-2.065702245	4.549399	283.5222	2.535619	3.601547	149.5774	13.47545	47.39129	3.876759	75.013	51.765	57.286	12.15415	7.424751	63.82702	0.4872311	14.95774	7.5013	5.7286	3.946714	4.155928232	8.436796502	5.461515558	6.5729543	902.3082814	81.41602346	7346.235221	-1.22082579
28	China	CHN	2013	95.7041	-2.277411818	4.710022	328.1849	2.687082	3.606438	156.3347	13.58858	47.57006	3.844694	75.321	53.013	57.33	12.16497	7.557211	65.51455	0.4937096	15.63347	7.5321	5.733	3.970537	6.639175766	14.50693141	13.22945444	7.950110358	210.1528826	4.416423407	92.81241099	-1.903117424
28	China	CHN	2014	104.385	-1.388774459	4.773227	361.7244	2.788304	3.615654	167.9393	13.37525	47.20515	3.808107	75.629	54.259	57.171	12.12159	7.543908	59.76737	0.5063116	16.79393	7.5629	5.7171	3.993769	9.18202208	19.046554	4.155928232	8.436796502	644.9376436	41.59445641	2682.58307	-2.306134719
28	China	CHN	2015	110.155	-0.618205147	4.888723	392.846	2.942083	3.630028	194.2721	14.03607	45.60335	3.679561	75.928	55.5	57.044	12.08867	7.862628	59.06342	0.5081367	19.42721	7.5928	5.7044	4.016383	4.375501993	20.23100481	6.639175766	14.50693141	37.58751778	0.141282149	0.53104453	-2.39619146
28	China	CHN	2016	111.379	0.374170223	4.981881	398.3315	2.890251	3.650629	216.2075	14.38626	44.4744	3.616583	76.21	56.736	57.044	12.08867	8.166214	52.21132	0.5414785	21.62075	7.621	5.7044	4.038409	2.563309858	21.34211137	9.18202208	19.046554	1676.435839	281.0437121	47115.17511	-2.47499247
28	China	CHN	2017	121.435	-0.228855005	5.037649	424.0725	3.013543	3.674678	216.9076	14.52176	44.34396	3.641518	76.47	57.96	57.044	12.08867	8.455841	52.6646	0.5591213	21.69076	7.647	5.7044	4.059753	1.952045914	25.56748742	4.375501993	20.23100481	337.315611	11.37818214	383.8038461	-2.724454393
29	Cote d'Ivoire	CIV	2004	0.165544416	-1.890569095	5.213588	47.95494	0.7724087	4.484872	18.09129	14.89503	10.10124	4.438013	49.788	44.817	76.44	20.17672	0.4264785	21.5167	2.085445	1.809129	4.9788	7.644	3.802588	3.824085385	0.115399587	0.972814521	0.220033198	0	0	0	-0.018836784
29	Cote d'Ivoire	CIV	2005	0.170849275	-1.825709692	5.353556	49.88198	0.7297667	4.485321	17.32797	14.42745	13.93882	4.542471	50.12	45.234	76.438	20.17024	0.4263462	21.82881	2.114435	1.732797	5.012	7.6438	3.811849	2.127486374	0.143217997	1.667434296	0.131689911	0	0	0	-0.023368739
29	Cote d'Ivoire	CIV	2006	0.178008875	-1.791285742	5.80885	55.29723	0.7693493	4.485337	19.64279	13.59161	10.59141	4.554611	50.561	45.652	76.398	20.16008	0.3730561	19.29409	2.158037	1.964279	5.0561	7.6398	3.821048	1.902763737	0.281645583	3.824085385	0.115399587	0	0	0	-0.045869022
29	Cote d'Ivoire	CIV	2007	0.203436361	-2.097840372	6.259154	66.7161	0.8114598	4.482753	21.85626	13.33858	12.67023	4.493542	51.091	46.071	76.387	20.15068	0.3534783	19.47254	2.195518	2.185626	5.1091	7.6387	3.830184	6.585783018	0.507828893	2.127486374	0.143217997	0.262363899	6.88E-06	1.81E-07	-0.082449661
29	Cote d'Ivoire	CIV	2008	0.242249055	-1.841690489	6.121604	76.05672	0.8323359	4.477978	21.91805	12.66976	12.06918	4.469062	51.682	46.491	76.333	20.13153	0.3456475	20.38531	2.240258	2.191805	5.1682	7.6333	3.839259	5.253894746	0.476746702	1.902763737	0.281645583	0.059031877	3.48E-07	2.06E-09	-0.077436239
29	Cote d'Ivoire	CIV	2009	0.242774943	-1.592381342	6.223329	75.78454	0.9220005	4.471602	25.01191	12.63535	8.696856	4.50843	52.313	46.91	76.29	20.11287	0.2820749	21.08414	2.28716	2.501191	5.2313	7.629	3.848231	4.979404949	0.458255619	6.585783018	0.507828893	0	0	0	-0.074451667
29	Cote d'Ivoire	CIV	2010	0.24884504	-1.262104359	6.146566	74.97268	0.8105382	4.464117	26.86095	12.17759	13.43703	4.542863	52.964	47.33	76.29	20.10315	0.3393229	21.6177	2.334565	2.686095	5.2964	7.629	3.857144	5.429968125	0.583839243	5.253894746	0.476746702	0.842844025	7.10E-05	5.99E-06	-0.094691675
29	Cote d'Ivoire	CIV	2011	0.25381616	-1.128003804	5.97884	73.44966	0.8345601	4.456247	27.35506	11.24614	4.703723	4.512559	53.62	47.751	76.268	20.09154	0.3447514	22.59307	2.385512	2.735506	5.362	7.6268	3.866	13.75674757	0.509121612	4.979404949	0.458255619	0	0	0	-0.082658078
29	Cote d'Ivoire	CIV	2012	0.267905779	-1.179417421	6.01966	75.29444	1.061262	4.447865	27.9391	12.32134	16.08979	4.539826	54.271	48.172	76.181	20.05309	0.431418	22.4944	2.435929	2.793911	5.4271	7.6181	3.874778	5.850005115	0.441930956	5.429968125	0.583839243	0	0	0	-0.071815502
29	Cote d'Ivoire	CIV	2013	0.312641847	-1.323801995	5.074942	72.23058	1.106785	4.438927	29.32488	12.26266	20.71073	4.383611	54.906	48.593	75.877	19.94831	0.4837866	21.30554	2.476674	2.932488	5.4906	7.5877	3.883479	9.08192447	0.512558804	13.75674757	0.509121612	0	0	0	-0.083212198
29	Cote d'Ivoire	CIV	2014	0.353164946	-1.196537908	5.043462	79.05315	0.8713716	4.429293	30.49773	12.3315	19.73959	4.29926	55.508	49.014	75.743	19.89282	0.487688	20.90018	2.504549	3.049773	5.5508	7.5743	3.892106	12.12341551	0.385407803	5.850005115	0.441930956	0	0	0	-0.062678775
29	Cote d'Ivoire	CIV	2015	0.331311139	-1.44820782	5.262711	75.45261	1.148634	4.41909	32.25252	11.94074	20.10382	4.276178	56.065	49.444	75.609	19.83829	0.4932525	27.68749	2.522095	3.225252	5.6065	7.5609	3.900841	5.991420042	0.606669359	9.08192447	0.512558804	0	0	0	-0.098363604
29	Cote d'Ivoire	CIV	2016	0.352969791	-1.554941173	4.403621	67.57069	1.1349	4.412637	34.50787	12.73364	17.68915	4.154944	56.567	49.881	75.501	19.78855	0.4993349	26.6747	2.5361	3.450787	5.6567	7.5501	3.90964	3.694072799	0.625095537	12.12341551	0.385407803	0	0	0	-0.101325525
29	Cote d'Ivoire	CIV	2017	0.3805361	-0.78375078	4.341316	69.0796	1.162784	4.404794	37.43854	14.36133	17.3102	4.170698	57.017	50.326	75.394	19.74346	0.5108148	25.88627	2.547807	3.743854	5.7017	7.5394	3.918522	3.212585766	0.7583604	5.991420042	0.606669359	0.029515939	8.71E-08	2.57E-10	-0.122702208
30	Cameroon	CMR	2004	0.174309335	-0.43932249	4.050417	41.63111	0.7606453	4.502045	13.27088	11.21106	22.35885	3.848765	52.321	47.94	70.565	18.02526	0.2292496	62.73462	2.692203	1.327088	5.2321	7.0565	3.86995	5.11690414	0.287277945	1.301696523	0.185633253	0	0	0	-0.04678271
30	Cameroon	CMR	2005	0.179440842	-1.433206165	4.142096	42.66516	0.7087048	4.492675	12.73345	10.95358	21.95968	3.931209	52.76	48.541	70.657	18.04963	0.2084391	63.45308	2.709803	1.273345	5.276	7.0657	3.882409	2.846731372	0.270122966	2.23114826	0.214549096	0	0	0	-0.043999369
30	Cameroon	CMR	2006	0.193560463	-0.332592794	4.102653	44.36485	0.6995305	4.489235	8.642809	10.29452	20.94879	3.950227	53.215	49.143	70.726	18.06689	0.2118865	52.51484	2.727109	0.8642809	5.3215	7.0726	3.894734	2.546036153	0.331968536	5.11690414	0.287277945	0	0	0	-0.054027461
30	Cameroon	CMR	2007	0.22365265	-0.8809929	4.160055	50.5783	0.6078852	4.484139	6.36947	10.35012	20.84063	4.06891	53.681	49.746	70.798	18.08825	0.3114847	52.98156	2.742005	0.636947	5.3681	7.0798	3.90693	8.812256265	0.323699875	2.846731372	0.270122966	1.807266983	0.000326621	5.90E-05	-0.052687706
30	Cameroon	CMR	2008	0.264097812	-0.08753269	4.399344	61.45115	0.5756103	4.478182	5.914426	11.10516	24.11018	4.126805	54.153	50.35	70.625	18.02607	0.2879863	55.65602	2.750797	0.5914426	5.4153	7.0625	3.918998	7.030092969	0.309910277	2.546036153	0.331968536	4.38827453	0.001925695	0.000845048	-0.050452728
30	Cameroon	CMR	2009	0.260179256	-3.109738946	4.329682	57.96943	0.7365955	4.472162	7.050714	11.60297	23.66216	3.866451	54.627	50.954	70.497	17.97823	0.3398335	57.60594	2.752312	0.7050714	5.4627	7.0497	3.930923	6.662805674	0.299882896	8.812256265	0.323699875	0	0	0	-0.048826987
30	Cameroon	CMR	2010	0.261438185	-0.134834853	4.503917	58.96178	0.8122171	4.466321	9.285943	11.38964	23.20565	3.894345	55.101	51.559	70.342	17.92191	0.3333269	59.2934	2.747773	0.9285943	5.5101	7.0342	3.942727	7.265691947	0.471783583	7.030092969	0.309910277	0.543268387	2.95E-05	1.60E-06	-0.076635311
30	Cameroon	CMR	2011	0.293370068	-1.586944937	3.398842	48.59146	1.118921	4.463712	12.0688	12.11114	24.14364	4.041933	55.581	52.164	70.189	17.86459	0.2759057	58.0769	2.740436	1.20688	5.5581	7.0189	3.954393	18.40752795	0.541195468	6.662805674	0.299882896	0	0	0	-0.087826756
30	Cameroon	CMR	2012	0.291044374	-2.782125231	4.542022	62.70305	0.6605331	4.460279	13.05638	12.21817	22.7717	4.032241	56.073	52.769	70.026	17.8061	0.2851981	62.7767	2.731264	1.305638	5.6073	7.0026	3.965924	7.827731962	0.493598511	7.265691947	0.471783583	9.124100404	0.008324921	0.007595741	-0.080154896
30	Cameroon	CMR	2013	0.323481499	-2.178692655	4.50318	67.26609	0.6421505	4.455877	14.15201	12.32658	23.05069	4.018282	56.576	53.373	69.88	17.75111	0.3067834	58.18634	2.718244	1.415201	5.6576	6.988	3.977305	12.15227492	0.599440818	18.40752795	0.541195468	0.14130244	2.00E-06	2.82E-08	-0.097201238
30	Cameroon	CMR	2014	0.349429487	-2.108180891	4.534279	71.24243	0.532015	4.450077	14.91333	12.15389	24.0567	4.008511	57.083	53.976	69.731	17.69578	0.3087917	56.71531	2.701556	1.491333	5.7083	6.9731	3.988539	16.22201096	0.712787253	7.827731962	0.493598511	43.8827453	0.192569534	0.845047979	-0.115400832
30	Cameroon	CMR	2015	0.309162185	-2.064490614	4.699523	63.62799	0.6795617	4.442654	13.94339	12.27678	22.39605	3.909404	57.583	54.578	69.685	17.67425	0.3160228	77.05174	2.681792	1.394339	5.7583	6.9685	3.999631	8.016955411	0.58545938	12.15227492	0.599440818	5.265929437	0.002773001	0.001460243	-0.094952329
30	Cameroon	CMR	2016	0.326215354	-2.154031192	4.690249	64.46729	0.6254457	4.436576	18.37972	12.12474	22.60815	3.765945	58.063	55.179	69.639	17.65298	0.3258032	73.20529	2.660495	1.837972	5.8063	6.9639	4.010582	4.942937853	0.595338734	16.22201096	0.712787253	0	0	0	-0.09654151
30	Cameroon	CMR	2017	0.349227823	-2.268252586	4.739467	66.22392	0.6150457	4.428662	16.56081	11.13904	22.92986	3.718195	58.511	55.777	69.595	17.63127	0.3361592	72.7931	2.637694	1.656081	5.8511	6.9595	4.021362	4.298673213	0.682878708	8.016955411	0.58545938	2.262594348	0.000511933	0.00011583	-0.11060409
31	Cyprus	CYP	2004	0.1732055	-2.350518822	5.284648	1258.18	2.130734	3.811625	195.7927	16.57713	22.0706	4.735353	78.506	68.41	33.669	6.499097	7.258454	19.90448	2.994012	19.57927	7.8506	3.3669	4.225519	35.07942586	1.459117355	8.923905043	1.549322592	0	0	0	-0.233807549
31	Cyprus	CYP	2005	0.184334162	-3.332822485	5.28617	1328.413	2.123962	3.793954	198.66	16.51362	22.44826	4.717759	78.63	68.268	33.648	6.489883	7.300729	19.71804	3.149095	19.866	7.863	3.3648	4.223441	19.51603926	1.414014736	15.29585034	1.504219974	2.406738869	0.000579239	0.000139408	-0.226722352
31	Cyprus	CYP	2006	0.200727889	-4.855398814	5.3085	1432.183	2.207425	3.779599	205.2372	16.89873	24.60453	4.698719	78.764	68.125	33.479	6.45931	7.449695	21.4336	3.321896	20.52372	7.8764	3.3479	4.221344	17.45459442	1.368912118	35.07942586	1.459117355	6.016847172	0.003620245	0.002178246	-0.219628096
31	Cyprus	CYP	2007	0.239687654	-4.307546423	5.191216	1641.702	2.169362	3.763949	220.2657	16.44455	24.38118	4.712004	78.91	67.982	33.631	6.420666	7.704846	21.08471	3.437513	22.02657	7.891	3.3631	4.219243	60.41326588	1.323809499	19.51603926	1.414014736	30.08423586	0.090506125	0.27228076	-0.212524782
31	Cyprus	CYP	2008	0.278397246	8.231032744	6.019299	2156.66	2.524176	3.748579	257.2426	17.05498	28.94327	4.726909	79.071	67.839	33.574	6.313802	7.930295	20.86433	3.432735	25.72426	7.9071	3.3574	4.217137	48.1954749	1.278706881	17.45459442	1.368912118	0	0	0	-0.205412408
31	Cyprus	CYP	2009	0.259426646	-7.977747613	6.46461	2105.022	2.772587	3.734436	276.8732	18.77845	22.86654	4.632802	79.245	67.695	34.02	6.417878	7.386877	20.4303	3.283537	27.68732	7.9245	3.402	4.215013	45.67750171	1.233604262	60.41326588	1.323809499	0	0	0	-0.198290976
31	Cyprus	CYP	2010	0.255622649	13.62804943	6.277795	1958.802	3.027099	3.722097	286.4788	18.44088	23.83133	4.679259	79.43	67.551	34.975	6.686798	6.927873	20.08187	3.04901	28.64788	7.943	3.4975	4.212883	49.81064623	1.188501644	48.1954749	1.278706881	0	0	0	-0.191160485
31	Cyprus	CYP	2011	0.274269947	-15.34630663	6.591379	2153.402	3.098845	3.723488	298.7535	18.95243	18.81493	4.688374	79.621	67.406	34.979	6.61762	6.60158	20.09096	2.794482	29.87535	7.9621	3.4979	4.210734	126.1945689	1.143399025	45.67750171	1.233604262	0	0	0	-0.184020935
31	Cyprus	CYP	2012	0.250413979	9.944690728	6.685788	1942.218	3.033998	3.726053	316.6131	18.55183	16.12081	4.683331	79.812	67.261	36.934	7.149806	6.096343	19.22484	2.590902	31.66131	7.9812	3.6934	4.20858	53.66376533	1.098296407	49.81064623	1.188501644	11.56919374	0.013384624	0.015484931	-0.176872326
31	Cyprus	CYP	2013	0.240845592	-1.914914317	6.903674	1920.271	3.182718	3.730812	306.1053	18.10425	13.18426	4.752611	79.999	67.137	36.717	7.052969	5.1998	18.68455	2.465109	30.61053	7.9999	3.6717	4.206735	83.31108332	1.046914428	126.1945689	1.143399025	0	0	0	-0.168717421
31	Cyprus	CYP	2014	0.233647074	-7.012877241	6.786168	1847.554	2.969266	3.737467	305.9742	16.43329	12.3233	4.806625	80.178	67.031	37.618	7.231557	5.260462	18.29353	2.440639	30.59742	8.0178	3.7618	4.205155	111.2115481	1.600988688	53.66376533	1.098296407	0	0	0	-0.256035136
31	Cyprus	CYP	2015	0.196806255	47.15793123	6.808545	1581.639	2.883784	3.744912	308.3959	16.13489	14.20183	4.858441	80.35	66.946	39.856	7.882661	5.078826	19.10135	2.483608	30.83959	8.035	3.9856	4.203887	54.96100479	2.593582575	83.31108332	1.046914428	0	0	0	-0.409041764
31	Cyprus	CYP	2016	0.204537611	-9.181450658	6.879665	1634.431	2.903316	3.757709	260.8625	15.30162	16.62313	4.864999	80.513	66.881	39.26	7.737615	4.876835	16.95802	2.539586	26.08625	8.0513	3.926	4.202915	33.88678333	3.201791336	111.2115481	1.600988688	0	0	0	-0.500628224
31	Cyprus	CYP	2017	0.22141865	-23.85634362	7.002358	1663.373	2.962745	3.769842	235.9343	15.10737	20.55305	4.890693	80.672	66.836	39.187	7.715232	4.642938	17.29441	2.57063	23.59343	8.0672	3.9187	4.202242	29.46996546	3.596725584	54.96100479	2.593582575	0	0	0	-0.559216847
32	Congo, Rep.	COG	2004	0.046486289	0.280967501	2.105546	27.14761	0.4768521	4.385307	11.34225	14.97272	22.52034	4.878004	54.667	60.533	64.667	16.27277	0.2705488	42.38527	1.417178	1.134225	5.4667	6.4667	4.103189	2.602378584	1.888388142	0.168832733	1.134120881	138.4788953	1.917640443	26.55527301	-0.300788534
32	Congo, Rep.	COG	2005	0.060870032	-8.437411717	1.875872	30.70923	0.4719163	4.383097	1.103685	12.99405	20.19023	4.932051	55.6	60.988	64.46	16.19327	0.2712716	42.68905	1.349745	0.1103685	5.56	6.446	4.110677	0.467134093	2.336360935	0.161096365	1.537876683	156.8176133	2.459176385	38.56421715	-0.369812663
32	Congo, Rep.	COG	2006	0.077312613	-19.24256631	1.782399	35.86383	0.5788862	4.380097	-8.279028	13.92915	21.63246	5.009165	56.573	61.441	64.341	16.14058	0.2986363	39.81834	1.288737	-0.8279028	5.6573	6.4341	4.118077	0.337999776	2.609479969	2.602378584	1.888388142	57.70323085	0.332966285	1.921323041	-0.411456622
32	Congo, Rep.	COG	2007	0.083946883	-17.48283328	2.243642	41.95578	0.6918697	4.377886	-6.850802	16.97116	21.81256	4.8832	57.541	61.893	64.45	16.18995	0.3131424	40.48884	1.234496	-0.6850802	5.7541	6.445	4.125407	27.86132463	3.620550993	0.467134093	2.336360935	696.062272	48.45026865	3372.440408	-0.562729139
32	Congo, Rep.	COG	2008	0.118590133	-17.13362436	2.553246	63.13313	1.253421	4.376127	-15.246	11.94796	18.30298	4.805283	58.466	62.346	64.319	16.13621	0.3263426	40.89538	1.176157	-1.5246	5.8466	6.4319	4.132699	15.33891996	4.985312835	0.337999776	2.609479969	312.6865555	9.777288199	305.7226569	-0.75969987
32	Congo, Rep.	COG	2009	0.095935376	-13.27797742	2.221442	48.77146	0.6405524	4.373857	-14.36115	12.23196	22.51301	4.792673	59.321	62.8	64.287	16.12399	0.4210681	41.43045	1.112486	-1.436115	5.9321	6.4287	4.139955	15.89130844	7.501540135	27.86132463	3.620550993	8.142261595	0.006629642	0.005398028	-1.101113349
32	Congo, Rep.	COG	2010	0.120078804	-7.731888828	1.980575	55.44844	0.8860283	4.370398	-14.34159	10.44016	20.52318	4.940339	60.093	63.256	64.073	16.03881	0.4633375	42.00909	1.050652	-1.434159	6.0093	6.4073	4.14719	23.395134	10.07759321	15.33891996	4.985312835	728.6503387	53.09313161	3868.632833	-1.421435764
32	Congo, Rep.	COG	2011	0.144256072	-1.375739919	1.851536	60.71308	0.6881975	4.379518	-16.13429	9.986844	25.2725	4.977552	60.785	63.712	64.02	16.01941	0.5139823	44.15559	0.9691337	-1.613429	6.0785	6.401999	4.154373	60.44001547	9.159257298	15.89130844	7.501540135	387.5776446	15.02164306	582.2053035	-1.310633827
32	Congo, Rep.	COG	2012	0.136779301	2.118000342	2.474332	72.92818	1.061062	4.386029	-8.933053	14.64996	25.99645	4.970538	61.423	64.169	64.011	16.0165	0.6585675	43.48999	0.9020101	-0.8933053	6.1423	6.4011	4.16152	14.10071256	6.666102152	23.395134	10.07759321	21.23970818	0.04511252	0.095817677	-0.990883801
32	Congo, Rep.	COG	2013	0.140858513	-4.230652071	2.488467	73.43603	1.199309	4.39024	-7.235981	13.55085	30.94452	4.960074	62.022	64.627	64.02	16.01941	0.6679156	46.12664	0.9082925	-0.7235981	6.2022	6.401999	4.168632	26.34408214	10.30172803	60.44001547	9.159257298	13.49166232	0.018202495	0.024558192	-1.44790862
32	Congo, Rep.	COG	2014	0.14177438	-11.55337309	2.50742	72.46259	1.203375	4.392626	0.8145044	13.8365	41.3	4.964517	62.582	65.085	63.99	16.00405	0.6533597	45.85282	1.009872	0.0814504	6.2582	6.399	4.175694	41.20626059	16.51494659	14.10071256	6.666102152	18.81552892	0.035402413	0.066611512	-2.092703347
32	Congo, Rep.	COG	2015	0.085531546	-43.59685789	3.415351	58.44862	1.55543	4.39333	21.52532	18.1369	40.87291	5.109852	63.097	65.543	64.199	16.08867	0.6881607	44.14769	1.167245	2.152532	6.3097	6.4199	4.182706	22.53799495	16.09258201	26.34408214	10.30172803	2.111776967	0.00044596	9.42E-05	-2.054317174
32	Congo, Rep.	COG	2016	0.090358481	12.68680317	4.634818	70.37797	1.959396	4.391614	33.69198	17.6435	27.75958	5.024817	63.556	66.001	64.316	16.13897	0.7260597	45.71104	1.360061	3.369198	6.3556	6.4316	4.18967	14.77162221	13.42900854	41.20626059	16.51494659	0.591974987	3.50E-05	2.07E-06	-1.793939212
32	Congo, Rep.	COG	2017	0.087013348	14.17641251	4.829377	73.70338	2.073438	4.387813	36.30833	11.63878	22.56093	5.070186	63.954	66.459	64.413	16.174	0.7649164	46.63822	1.503388	3.630833	6.3954	6.4413	4.196585	12.14166604	15.20204926	22.53799495	16.09258201	8.038822303	0.006462266	0.005194901	-1.970778724
33	Colombia	COL	2004	1.17082	-2.496710606	5.175387	141.8266	3.843961	4.053403	30.94314	15.6816	19.441	3.579718	74.026	75.62	49.986	10.76778	1.308847	21.65074	2.374991	3.094314	7.4026	4.9986	4.325721	2.452136851	0.005938707	0.623802582	0.005569054	0	0	0	-0.000970828
33	Colombia	COL	2005	1.45181	-3.746979581	5.527962	187.1782	3.996865	4.03662	32.15937	13.9983	20.44301	3.625299	74.265	76.024	49.97	10.75524	1.429046	21.28477	2.382367	3.215937	7.4265	4.997	4.331049	1.364218424	0.003996303	1.069216995	0.003860046	0	0	0	-0.000653312
33	Colombia	COL	2006	1.6119	-3.401496988	5.778093	214.314	4.177315	4.019336	34.17278	13.91754	22.20983	3.682533	74.5	76.423	49.942	10.73956	1.456923	24.14492	2.390644	3.417278	7.45	4.9942	4.336284	1.220118436	0.006596116	2.452136851	0.005938707	0	0	0	-0.001078288
33	Colombia	COL	2007	2.05707	-3.697966671	5.767385	269.5802	4.044396	3.998681	35.08997	13.76173	22.62207	3.615888	74.732	76.816	49.94	10.73043	1.427394	23.5004	2.396717	3.508997	7.4732	4.994	4.341413	4.223033643	0.00834586	1.364218424	0.003996303	0	0	0	-0.001364292
33	Colombia	COL	2008	2.41711	-3.094202569	6.03381	327.8604	4.129686	3.976224	35.957	13.16983	22.55405	3.669811	74.962	77.204	49.92	10.71558	1.538558	22.8115	2.403628	3.5957	7.4962	4.992	4.346451	3.368980455	0.004677761	1.220118436	0.006596116	0	0	0	-0.000764709
33	Colombia	COL	2009	2.32494	-1.948396644	6.395577	329.2713	4.55237	3.954628	37.46246	13.79843	21.48814	3.559388	75.193	77.587	50.025	10.74254	1.623721	22.11917	2.408719	3.746246	7.5193	5.0025	4.3514	3.192968028	0.00575338	4.223033643	0.00834586	0.210296097	4.42E-06	9.30E-08	-0.000940534
33	Colombia	COL	2010	2.86104	-0.33103858	6.255926	391.0363	4.408047	3.935405	39.91092	13.78234	21.11265	3.535731	75.424	77.964	50.073	10.74901	1.684433	21.49784	2.412542	3.991092	7.5424	5.0073	4.356247	3.481884844	0.004446235	3.368980455	0.004677761	0	0	0	-0.000726862
33	Colombia	COL	2011	3.34454	-1.861826675	5.796179	418.9327	4.042459	3.915706	41.21469	13.36881	22.22798	3.677027	75.655	78.335	49.555	10.5292	1.675977	21.36778	2.417574	4.121469	7.5655	4.9555	4.360994	8.821306085	0.012913134	3.192968028	0.00575338	0	0	0	-0.00211077
33	Colombia	COL	2012	3.70574	-4.221968064	5.684623	448.2316	3.926943	3.899247	43.93819	13.48809	22.22056	3.660259	75.882	78.701	48.904	10.22788	1.735179	20.53664	2.419234	4.393819	7.588201	4.8904	4.365656	3.751227203	0.012279344	3.481884844	0.004446235	5.479222746	0.003002188	0.001644966	-0.002007188
33	Colombia	COL	2013	3.81867	-2.240915307	5.810537	466.6202	3.812401	3.885344	44.94217	14.10653	22.4876	3.637888	76.105	79.061	49.26	10.40136	1.927536	19.22335	2.406871	4.494217	7.6105	4.926	4.37022	5.823646554	0.029366512	8.821306085	0.012913134	0	0	0	-0.004799149
33	Colombia	COL	2014	3.81112	-3.219019076	5.806307	459.4753	3.718968	3.87289	47.2411	14.24375	24.00331	3.624008	76.322	79.415	49.019	10.46889	1.790357	18.34421	2.383358	4.724111	7.6322	4.9019	4.374687	7.773956632	0.036756096	3.751227203	0.012279344	0	0	0	-0.006006169
33	Colombia	COL	2015	2.93482	-2.557392535	6.022669	364.0418	3.820998	3.86169	52.35109	14.81163	23.77369	3.647035	76.531	79.764	47.416	9.937819	1.83413	17.30028	2.347041	5.235108	7.6531	4.7416	4.379072	3.841907384	0.010809754	5.823646554	0.029366512	0	0	0	-0.001767004
33	Colombia	COL	2016	2.82825	-3.299817816	5.912344	340.3655	3.749482	3.850574	53.17173	14.54128	23.16742	3.589132	76.732	80.108	46.471	9.757351	1.870956	16.5806	2.31006	5.317173	7.6732	4.6471	4.383376	2.368768249	0.013548421	7.773956632	0.036756096	0	0	0	-0.002214594
33	Colombia	COL	2017	3.1179	-3.254306237	5.969033	355.6377	3.742214	3.840163	56.33916	14.90262	21.61925	3.562785	76.925	80.446	46.119	9.664241	1.908596	16.52721	2.274119	5.633916	7.6925	4.6119	4.387586	2.06002198	0.014080379	3.841907384	0.010809754	0	0	0	-0.00230153
34	Comoros	COM	2004	0.006325701	-0.106131273	10.32729	62.66994	1.513859	4.429598	4.546159	11.04483	18.04233	3.576748	59.904	27.903	62.708	15.00765	0.2394613	21.29677	1.475295	0.4546159	5.9904	6.2708	3.328734	1.828566233	0.015015112	0.465171565	0.012211399	0	0	0	-0.002454287
34	Comoros	COM	2005	0.006535848	-0.08547372	9.868187	62.44569	1.328187	4.415346	6.186934	11.04506	18.04231	3.576757	60.126	27.875	62.717	15.01052	0.2278284	21.24321	1.39512	0.6186934	6.0126	6.2717	3.32773	1.017302009	0.016530295	0.797318507	0.012535302	0	0	0	-0.002701895
34	Comoros	COM	2006	0.00697811	-0.111452579	9.710649	62.49968	1.267032	4.404852	6.346307	11.04513	18.04233	3.576754	60.407	27.863	62.717	15.01052	0.2575696	20.6053	1.316901	0.6346307	6.0407	6.2717	3.3273	0.90984619	0.018614346	1.828566233	0.015015112	0	0	0	-0.003042449
34	Comoros	COM	2007	0.007946217	-0.966722065	9.351568	67.76602	1.140928	4.394457	6.79667	10.72413	16.88741	3.501229	60.734	27.867	62.736	15.01668	0.1600262	20.70494	1.247594	0.679667	6.0734	6.2736	3.327443	3.149129591	0.016822045	1.017302009	0.016530295	0	0	0	-0.002749571
34	Comoros	COM	2008	0.009119674	-0.507893598	8.987424	72.49411	0.9506804	4.384252	8.979414	10.93415	19.24888	3.589571	61.094	27.886	62.754	15.02608	0.1618051	20.70612	1.209762	0.8979414	6.1094	6.2754	3.328125	2.512259418	0.018996026	0.90984619	0.018614346	0	0	0	-0.003104817
34	Comoros	COM	2009	0.009017114	-1.528661089	8.577024	68.18515	0.8057514	4.37404	11.64054	11.47677	17.99068	3.63487	61.475	27.921	62.75	15.02318	0.1960811	20.6813	1.20496	1.164054	6.1475	6.275	3.329379	2.381006393	0.027677773	3.149129591	0.016822045	0.009409108	8.85E-09	8.33E-12	-0.004523275
34	Comoros	COM	2010	0.009070931	-0.919669971	8.522936	67.1508	0.77122	4.36377	12.97061	11.13884	18.17496	3.677569	61.862	27.973	62.801	15.0414	0.2339421	20.66636	1.221877	1.297061	6.1862	6.2801	3.33124	2.596452579	0.035623322	2.512259418	0.018996026	0	0	0	-0.005821157
34	Comoros	COM	2011	0.010217468	-2.259676766	9.098709	78.60992	1.66228	4.356599	12.67843	10.65996	16.02147	3.688904	62.24	28.04	62.777	15.03482	0.1920251	21.02016	1.251037	1.267843	6.224	6.2777	3.333632	6.578075947	0.042788989	2.381006393	0.027677773	0	0	0	-0.006991405
34	Comoros	COM	2012	0.010159012	-1.02133806	7.945286	65.41311	0.8710022	4.348934	12.68171	10.0436	16.15156	3.708937	62.595	28.123	62.747	15.0255	0.197567	21.25263	1.270619	1.268171	6.2595	6.2747	3.336588	2.797302032	0.029654265	2.596452579	0.035623322	0	0	0	-0.004846155
34	Comoros	COM	2013	0.011159063	-1.026435225	7.784237	69.01913	0.9570096	4.341031	14.43706	9.326758	16.35617	3.66978	62.922	28.223	62.725	15.0161	0.2373767	21.04796	1.280865	1.443706	6.2922	6.2725	3.340137	4.34271172	0.028289541	6.578075947	0.042788989	0	0	0	-0.004623216
34	Comoros	COM	2014	0.01148058	-1.091610851	7.594889	68.58201	0.924045	4.33298	15.86173	10.27523	15.20297	3.66959	63.214	28.338	62.675	15.00049	0.2028128	21.50207	1.26621	1.586173	6.3214	6.2675	3.344204	5.797064135	0.032258623	2.797302032	0.029654265	0	0	0	-0.005271577
34	Comoros	COM	2015	0.009881502	-1.377381222	7.684274	58.24161	1.040138	4.324755	14.69586	10.35063	14.04007	3.609397	63.471	28.47	62.645	14.98552	0.1994811	20.71556	1.241421	1.469586	6.3471	6.2645	3.348851	2.86492253	0.026817636	4.34271172	0.028289541	0	0	0	-0.004382758
34	Comoros	COM	2016	0.010242618	-1.434092904	7.63109	59.00044	1.110758	4.319274	18.83642	10.23341	15.78959	3.607683	63.7	28.619	62.604	14.97495	0.1969041	20.48273	1.212832	1.883642	6.37	6.2604	3.354071	1.766398002	0.017986747	5.797064135	0.032258623	0	0	0	-0.002939895
34	Comoros	COM	2017	0.010681243	-1.476151769	7.423689	58.71817	1.07975	4.312515	18.33998	9.946345	17.52072	3.692279	63.912	28.784	62.572	14.96232	0.191389	20.54683	1.188624	1.833997	6.3912	6.2572	3.35982	1.536164929	0.016818267	2.86492253	0.026817636	0	0	0	-0.002748953
35	Cabo Verde	CPV	2004	0.009243185	-7.317637208	4.377107	95.77087	3.112732	4.380023	72.21542	17.37081	54.31089	4.62072	70.219	56.846	50.885	10.63159	0.7227721	29.915	1.456707	7.221542	7.0219	5.0885	4.040346	2.924165201	0.360555115	0.743882545	0.365188373	0.306550306	9.40E-06	2.88E-07	-0.058656941
35	Cabo Verde	CPV	2005	0.009719771	-8.282638663	4.273641	98.22501	2.943232	4.336007	72.3374	17.49426	52.30054	4.647692	70.424	57.689	50.752	10.57976	0.9503447	30.26241	1.418175	7.23374	7.0424	5.0752	4.055067	1.626826023	0.411960527	1.275037781	0.338074198	0.30073227	9.04E-06	2.72E-07	-0.066972682
35	Cabo Verde	CPV	2006	0.011078911	-11.89536979	4.48975	115.4681	2.943425	4.290709	74.94347	17.47729	50.88021	4.76913	70.565	58.529	50.63	10.53169	1.008255	23.34604	1.388288	7.494348	7.0565	5.063	4.069522	1.454987257	0.366827829	2.924165201	0.360555115	0	0	0	-0.059672294
35	Cabo Verde	CPV	2007	0.01513934	-12.6434391	4.189002	130.297	2.972512	4.241304	64.40324	17.45978	49.78971	4.627169	70.676	59.363	50.515	10.48372	1.065225	24.26549	1.353523	6.440324	7.0676	5.0515	4.083671	5.035953851	0.40497149	1.626826023	0.411960527	2.457618618	0.000603989	0.000148437	-0.065842772
35	Cabo Verde	CPV	2008	0.017893337	-11.94499475	3.583135	130.287	2.452416	4.1904	67.84124	16.88167	48.53519	4.605014	70.786	60.194	50.403	10.43877	0.9761543	25.86195	1.319339	6.784124	7.0786	5.0403	4.097573	4.017498209	0.390147167	1.454987257	0.366827829	15.49784331	0.024018315	0.037223208	-0.06344542
35	Cabo Verde	CPV	2009	0.017118172	-7.250018336	3.881529	132.6017	2.77685	4.142478	73.00048	18.18413	43.78942	4.47776	70.911	61.016	50.319	10.40407	1.077486	26.69866	1.28265	7.300048	7.0911	5.0319	4.111136	3.807603965	0.539563579	5.035953851	0.40497149	0	0	0	-0.087563889
35	Cabo Verde	CPV	2010	0.016643108	-6.97939146	4.475562	148.2327	2.831013	4.100271	76.12798	18.42872	47.64732	4.547947	71.062	61.821	50.228	10.36973	1.13139	27.59644	1.245065	7.612798	7.1062	5.0228	4.124243	4.152136325	0.800540099	4.017498209	0.390147167	0.311565854	9.71E-06	3.02E-07	-0.129451671
35	Cabo Verde	CPV	2011	0.018648241	-5.40734935	4.305274	158.1146	2.86502	4.060966	82.14638	18.52364	47.50878	4.603661	71.243	62.322	50.176	10.34265	1.234938	31.64178	1.209682	8.214638	7.1243	5.0176	4.132315	10.51937875	0.834630134	3.807603965	0.539563579	4.684020463	0.002194005	0.001027676	-0.134900862
35	Cabo Verde	CPV	2012	0.017518886	-6.675734582	5.087762	172.4176	3.080858	4.028693	83.15092	17.26812	37.19352	4.607938	71.445	62.821	50.106	10.31601	1.001605	32.94099	1.178288	8.315092	7.1445	5.0106	4.140289	4.47332621	0.466445983	4.152136325	0.800540099	0.95526131	9.13E-05	8.72E-06	-0.075773829
35	Cabo Verde	CPV	2013	0.0185047	-3.054638509	5.245879	186.6414	3.062122	4.002823	84.05302	17.45791	31.62959	4.55744	71.661	63.317	50.033	10.28716	0.9745265	32.08584	1.14755	8.405302	7.166101	5.0033	4.148154	6.94467953	0.660668041	10.51937875	0.834630134	0	0	0	-0.107039359
35	Cabo Verde	CPV	2014	0.018598985	-9.040306638	5.283562	186.6682	3.050105	3.98108	85.19948	18.45179	37.00423	4.61558	71.886	63.81	49.969	10.26099	0.9481138	31.62108	1.117474	8.519948	7.1886	4.9969	4.15591	9.27041794	1.346110872	4.47332621	0.466445983	0	0	0	-0.216038208
35	Cabo Verde	CPV	2015	0.015968003	-7.013347531	5.313786	159.2202	3.587372	3.961917	84.52548	18.85223	30.18659	4.645026	72.117	64.3	49.934	10.24187	0.9685994	38.63361	1.086953	8.452548	7.211699	4.9934	4.16356	4.58146203	0.972581945	6.94467953	0.660668041	0.969605778	9.40E-05	9.12E-06	-0.156899204
35	Cabo Verde	CPV	2016	0.016629987	-7.124704306	5.236962	159.0735	2.973738	3.94504	83.71374	17.29058	35.25662	4.646234	72.347	64.784	50.008	10.25782	0.970259	33.39233	1.05757	8.371374	7.2347	5.0008	4.171059	2.824748415	0.93032241	9.27041794	1.346110872	0	0	0	-0.150169335
35	Cabo Verde	CPV	2017	0.01771236	-5.545201003	5.303105	163.9429	2.963047	3.929182	85.81454	17.26724	37.79422	4.72807	72.57	65.261	50.129	10.28889	0.9668047	34.7787	1.027676	8.581453	7.257	5.0129	4.178395	2.456569495	0.955207847	4.58146203	0.972581945	0	0	0	-0.154133326
36	Costa Rica	CRI	2004	0.185289555	-4.73455489	6.659273	294.6903	4.449832	3.958201	43.34823	14.06026	18.9911	4.45006	77.996	64.388	46.615	9.706621	1.640326	19.95972	1.681202	4.334823	7.7996	4.6615	4.164927	0.831721387	0.078582851	0.211582787	0.102962007	0	0	0	-0.012833595
36	Costa Rica	CRI	2005	0.199482611	-6.913833894	6.695159	314.4724	4.334218	3.932507	44.04297	13.5745	19.05293	4.495756	78.117	65.672	46.446	9.648235	1.602681	19.65731	1.693211	4.404297	7.8117	4.6446	4.184673	0.462718726	0.087459152	0.362659466	0.065700784	0	0	0	-0.014281482
36	Costa Rica	CRI	2006	0.226027218	-6.999422331	6.969925	365.5856	4.659566	3.90807	43.81681	13.20281	21.21883	4.502726	78.239	66.935	46.461	9.646022	1.633749	21.02926	1.721562	4.381681	7.8239	4.6461	4.203722	0.413842562	0.097234618	0.831721387	0.078582851	0	0	0	-0.015875632
36	Costa Rica	CRI	2007	0.267439729	-6.774873227	7.033241	430.4782	4.709073	3.886292	47.23783	12.81682	23.46513	4.464891	78.362	68.174	46.307	9.594416	1.844061	20.64197	1.726368	4.723783	7.8362	4.6307	4.222064	1.432378212	0.204283856	0.462718726	0.087459152	0	0	0	-0.033305018
36	Costa Rica	CRI	2008	0.306129279	-7.315558483	7.514614	519.3452	5.152205	3.866911	52.99654	13.56031	24.86345	4.465154	78.491	69.39	46.301	9.585308	1.821535	20.2239	1.66416	5.299654	7.8491	4.6301	4.239743	1.142698498	0.199117164	0.413842562	0.097234618	0	0	0	-0.032464968
36	Costa Rica	CRI	2009	0.305623634	-4.385518166	7.907347	538.4426	5.671314	3.849294	52.86721	15.77394	18.43007	4.251032	78.626	70.575	46.281	9.573925	1.748029	19.71633	1.515872	5.286721	7.8626	4.6281	4.256676	1.0829982	0.212809681	1.432378212	0.204283856	0	0	0	-0.03469097
36	Costa Rica	CRI	2010	0.372686162	-4.26420423	8.113401	665.2514	5.931988	3.833378	49.48716	16.75916	19.71486	4.222717	78.769	71.736	46.133	9.522285	1.653499	19.27295	1.314447	4.948716	7.8769	4.6133	4.272993	1.180993667	0.334553341	1.142698498	0.199117164	0	0	0	-0.054446209
36	Costa Rica	CRI	2011	0.422626945	-5.508917188	8.087328	742.9501	5.831757	3.822823	51.77664	17.16435	19.88936	4.240623	78.919	72.868	46.436	9.541774	1.670817	19.70213	1.092418	5.177664	7.8919	4.6436	4.28865	2.992030778	0.351556462	1.0829982	0.212809681	0	0	0	-0.057200038
36	Costa Rica	CRI	2012	0.464731318	-3.879090598	7.751224	773.9885	5.665194	3.813452	51.94175	17.07923	20.4796	4.221631	79.074	73.946	46.759	9.563745	1.656721	19.33513	0.9038599	5.194175	7.9074	4.6759	4.303335	1.272349824	0.169517882	1.180993667	0.334553341	0	0	0	-0.027650138
36	Costa Rica	CRI	2013	0.497450849	-4.827514289	7.677807	811.5186	5.664002	3.805775	56.40714	17.57082	18.97722	4.183856	79.234	74.97	48.637	10.08722	1.602246	18.34152	0.7740574	5.640714	7.9234	4.8637	4.317088	1.975277761	0.196230822	2.992030778	0.351556462	0	0	0	-0.031995626
36	Costa Rica	CRI	2014	0.505777698	-5.571102431	7.803276	829.5611	5.632173	3.800333	61.81304	17.50037	18.80662	4.205372	79.398	75.941	48.034	9.88636	1.618088	17.54363	0.7333174	6.181304	7.9398	4.8034	4.329957	2.636788395	0.162338722	1.272349824	0.169517882	0	0	0	-0.026481737
36	Costa Rica	CRI	2015	0.547759976	-4.639457202	7.780425	885.8965	5.778544	3.797222	65.3512	17.47983	18.43282	4.135459	79.565	76.862	48.803	10.11318	1.616066	16.87929	0.7521855	6.53512	7.9565	4.8803	4.342011	1.303106935	0.107647323	1.975277761	0.196230822	0	0	0	-0.017573233
36	Costa Rica	CRI	2016	0.571579959	-3.72132541	7.555724	888.8537	5.648467	3.796438	68.06744	17.20601	18.37741	4.15775	79.738	77.735	48.677	10.0993	1.617283	15.65581	0.7894782	6.806745	7.9738	4.8677	4.353306	0.803444234	0.066633791	2.636788395	0.162338722	0	0	0	-0.010883932
36	Costa Rica	CRI	2017	0.581745502	-4.440417642	7.624681	934.5586	5.74067	3.796992	70.69791	17.26106	18.8323	4.190399	79.914	78.56	48.56	10.08644	1.615786	15.72592	0.807965	7.069791	7.9914	4.856	4.363863	0.698722968	0.096367945	1.303106935	0.107647323	0	0	0	-0.015734315
37	Czech Republic	CZE	2004	1.19162	-3.30665806	6.385473	746.329	5.593833	3.707477	43.1829	20.98229	29.34895	4.735043	75.72195	73.671	29.044	5.696507	11.45184	20.2447	0.0304348	4.31829	7.572196	2.9044	4.299609	1.002723349	0.636818722	0.207012537	0.464424295	0	0	0	-0.103209184
37	Czech Republic	CZE	2005	1.36281	-8.533011299	6.381011	852.6525	5.438296	3.69884	41.56927	20.67958	29.12469	4.804146	75.92439	73.602	28.977	5.671422	11.76245	19.94659	0.138326	4.156927	7.592439	2.8977	4.298672	0.451839591	0.760399932	0.408289999	0.506373293	0	0	0	-0.12302875
37	Czech Republic	CZE	2006	1.55464	-2.600390167	6.195531	942.118	5.297362	3.701888	46.75415	20.24375	30.04403	4.849155	76.52439	73.533	29.78	5.906366	11.92583	23.08976	0.2707956	4.675416	7.652439	2.978	4.297734	0.361795803	0.968124431	1.002723349	0.636818722	0.08675285	7.53E-07	6.53E-09	-0.156189716
37	Czech Republic	CZE	2007	1.89227	-4.737027382	6.016048	1110.177	5.040993	3.70539	51.42057	19.42217	32.07228	4.870399	76.72439	73.463	29.449	5.820999	11.97252	22.45659	0.5835422	5.142057	7.672439	2.9449	4.296782	1.399376504	1.312938607	0.451839591	0.760399932	0	0	0	-0.210811345
37	Czech Republic	CZE	2008	2.35719	-0.957767045	6.359733	1449.337	5.151065	3.711884	58.27743	19.40493	31.06182	4.822608	76.97561	73.394	28.68	5.627159	11.23377	21.89657	0.8294126	5.827743	7.697561	2.868	4.295842	1.134036229	1.457081083	0.361795803	0.968124431	0	0	0	-0.233487865
37	Czech Republic	CZE	2009	2.0618	-0.94651443	7.292905	1442.243	6.044606	3.724158	60.91699	20.99779	26.51317	4.731739	77.07805	73.324	28.408	5.480348	10.30832	21.25257	0.5697294	6.091699	7.707805	2.8408	4.294888	1.071523062	1.798751997	1.399376504	1.312938607	0.290516496	8.44E-06	2.45E-07	-0.286870003
37	Czech Republic	CZE	2010	2.07478	-2.370597989	6.928062	1373.932	5.759143	3.74267	62.72042	20.82828	27.12269	4.859557	77.42439	73.255	28.71	5.599168	10.65258	20.67687	0.2913617	6.272042	7.742439	2.871	4.293946	0.894826511	2.302494836	1.134036229	1.457081083	0.028146927	7.92E-08	2.23E-10	-0.364625765
37	Czech Republic	CZE	2011	2.27948	-1.137341503	6.976892	1516.556	5.839264	3.771418	68.24567	20.15891	26.95754	4.932926	77.87317	73.185	28.894	5.602387	10.18548	20.08125	0.2067477	6.824567	7.787317	2.8894	4.292991	2.627792443	2.632407428	1.071523062	1.798751997	0	0	0	-0.414937384
37	Czech Republic	CZE	2012	2.07376	-2.980390061	7.028435	1387.406	5.871864	3.802522	68.36776	19.80531	26.18564	4.994082	78.07561	73.197	29.106	5.68736	9.611986	18.74318	0.1399257	6.836776	7.807561	2.9106	4.293154	0.981304714	1.964810012	0.894826511	2.302494836	0	0	0	-0.312626922
37	Czech Republic	CZE	2013	2.09402	0.181458916	7.806695	1554.509	6.511252	3.835487	69.31258	20.15564	24.66704	4.997065	78.17561	73.29	29.508	5.814633	9.384892	17.99629	0.0331699	6.931258	7.817561	2.9508	4.294424	1.405049058	2.248359575	2.627792443	2.632407428	26.13643218	0.068311309	0.178541389	-0.356323853
37	Czech Republic	CZE	2014	2.07818	-1.931750573	7.653085	1512.926	6.319163	3.86901	72.54907	19.68467	25.88038	5.067185	78.82439	73.384	29.388	5.787201	9.165978	17.39122	0.1052776	7.254907	7.882439	2.9388	4.295706	1.696454316	2.745330355	0.981304714	1.964810012	0	0	0	-0.432046769
37	Czech Republic	CZE	2015	1.8683	1.08453397	7.242757	1284.047	5.955934	3.901918	68.8534	19.21609	27.95578	5.050496	78.57805	73.477	29.132	5.723964	8.958173	17.41645	0.1965888	6.88534	7.857805	2.9132	4.296972	0.793244062	2.630855607	1.405049058	2.248359575	0	0	0	-0.414701866
37	Czech Republic	CZE	2016	1.9509	-3.95271853	7.149599	1321.62	5.853971	3.92972	66.81663	19.26762	25.97979	5.01989	79.02683	73.57	28.932	5.665406	8.703238	16.10058	0.1920484	6.681663	7.902683	2.8932	4.298237	0.280870557	2.796261389	1.696454316	2.745330355	0	0	0	-0.439744944
37	Czech Republic	CZE	2017	2.15914	-0.849591793	7.208378	1365.873	5.873982	3.958857	62.06085	19.18737	25.87295	5.023413	79.47561	73.675	28.908	5.654225	8.410275	16.07125	0.2656427	6.206085	7.947561	2.8908	4.299664	0.248552177	3.264821045	0.793244062	2.630855607	0	0	0	-0.510025281
38	Germany	DEU	2004	28.1925	1.047222105	10.07623	3442.146	7.666276	3.900842	134.1662	18.45104	19.12081	4.187472	78.68049	75.779	37.488	6.901575	9.898683	14.72801	-0.0217097	13.41662	7.868049	3.7488	4.327821	0.077370878	9.48654925	0.017473853	9.974322764	0	0	0	-1.350554002
38	Germany	DEU	2005	28.6141	1.017927319	10.22531	3546.396	7.753188	3.909845	132.5984	18.38426	18.81453	4.254494	78.93171	75.98	37.831	7.007752	9.666372	14.53521	-0.0567783	13.25984	7.893171	3.7831	4.33047	0.04139426	10.53406483	0.030015419	9.146134221	0.008804539	7.75E-09	6.83E-12	-1.47511408
38	Germany	DEU	2006	30.0245	2.014952327	10.11344	3683.194	7.624235	3.919291	127.3617	17.98383	19.77261	4.344872	79.13171	76.179	38.164	7.113808	9.911476	16.9036	-0.1127975	12.73617	7.913171	3.8164	4.333086	0.032270705	13.46941352	0.077370878	9.48654925	0.019565643	3.83E-08	7.49E-11	-1.798125002
38	Germany	DEU	2007	34.3995	2.611217429	9.968527	4165.647	7.50572	3.927956	120.4801	17.49701	20.74932	4.374127	79.53415	76.378	38.503	7.222417	9.48804	16.44222	-0.1337186	12.04801	7.953415	3.8503	4.335695	0.143469506	15.46860339	0.04139426	10.53406483	0	0	0	-1.996153778
38	Germany	DEU	2008	37.5237	1.787235082	10.15493	4634.812	7.660262	3.93576	122.2828	17.86153	20.86004	4.393769	79.73659	76.575	38.55	7.232009	9.506321	16.04043	-0.1901428	12.22828	7.973659	3.855	4.338271	0.122960573	14.79454032	0.032270705	13.46941352	0	0	0	-1.931373631
38	Germany	DEU	2009	34.1801	1.257608848	11.13743	4642.003	9.287764	3.942203	128.451	19.55903	18.06746	4.257951	79.83659	76.771	38.585	7.238763	8.818596	15.58459	-0.2533834	12.8451	7.983659	3.8585	4.340827	0.112341018	16.48219986	0.143469506	15.46860339	0	0	0	-2.089755602
38	Germany	DEU	2010	34.1709	1.774608617	11.00397	4596.646	9.172926	3.947269	164.7976	19.12111	19.6254	4.373277	79.98781	76.966	38.619	7.245729	9.279634	15.1895	-0.1531985	16.47976	7.998781	3.8619	4.343364	0.111741131	19.231897	0.122960573	14.79454032	0	0	0	-2.320639125
38	Germany	DEU	2011	37.577	0.275404874	10.7151	5019.083	8.916697	3.951431	161.9668	18.70768	21.07753	4.439679	80.43658	77.16	38.871	7.280879	9.124859	14.66423	-1.853715	16.19668	8.043658	3.8871	4.345881	0.341545805	19.65897168	0.112341018	16.48219986	0	0	0	-2.353478388
38	Germany	DEU	2012	35.4398	0.949416178	10.76729	4750.417	8.950679	3.953077	156.9249	18.84206	19.30677	4.45289	80.53902	77.17	39.139	7.319625	9.1993	13.57764	0.1877278	15.69249	8.053903	3.9139	4.346011	0.115072947	16.14865403	0.111741131	19.231897	0	0	0	-2.059458954
38	Germany	DEU	2013	37.5251	0.693957261	10.9151	5086.584	9.160934	3.953781	136.8863	19.20761	19.51221	4.440725	80.49024	77.18	39.397	7.357193	9.390623	13.19192	0.2729002	13.68863	8.049025	3.9397	4.34614	0.173260469	16.63206919	0.341545805	19.65897168	0.124241831	1.54E-06	1.92E-08	-2.103207224
38	Germany	DEU	2014	38.9873	2.252301578	10.95738	5278.222	9.248722	3.955938	139.4629	19.19159	19.63547	4.435156	81.09024	77.19	39.103	7.316303	8.88937	12.75122	0.4168774	13.94629	8.109024	3.9103	4.34627	0.214546245	20.51109758	0.115072947	16.14865403	0	0	0	-2.416574241
38	Germany	DEU	2015	33.8139	2.022789166	11.07907	4605.881	9.343748	3.961225	134.1135	19.26612	19.23466	4.450993	80.64146	77.2	38.81	7.274689	8.797615	12.8261	0.8657026	13.41135	8.064146	3.881	4.346399	0.095041762	19.21239946	0.173260469	16.63206919	0	0	0	-2.319120504
38	Germany	DEU	2016	34.9516	1.331657519	11.13917	4714.261	9.431624	3.968679	133.0977	19.4792	19.66039	4.430367	80.99024	77.224	38.781	7.264077	8.718637	11.93781	0.8072186	13.30977	8.099024	3.8781	4.34671	0.034364753	19.84802809	0.214546245	20.51109758	0	0	0	-2.367756233
38	Germany	DEU	2017	36.932	1.46160751	11.22093	4812.116	9.567421	3.978305	128.0376	19.49371	20.09242	4.460534	80.99024	77.261	38.753	7.254594	8.610197	12.02877	0.3737246	12.80376	8.099024	3.8753	4.347189	0.029628589	21.42713146	0.095041762	19.21239946	0.011739386	1.38E-08	1.62E-11	-2.480795763
39	Djibouti	DJI	2004	0.006660721	-5.786694826	4.666134	40.33253	2.019761	4.275103	26.07527	28.73172	9.021137	4.359013	57.682	76.716	56.442	12.69841	0.5275213	38.68243	1.562422	2.607527	5.7682	5.6442	4.34011	2.484107617	5.797078274	0.63193567	5.797078274	8.52151683	0.007261625	0.006188006	-0.872924774
39	Djibouti	DJI	2005	0.007086332	-3.133262929	4.527277	40.95962	1.962222	4.248483	24.4998	28.83225	10.61584	4.372421	57.991	76.761	56.392	12.68527	0.5290378	39.17294	1.498687	2.44998	5.7991	5.6392	4.340697	1.382004996	5.797078274	1.083157361	5.797078274	0	0	0	-0.872924774
39	Djibouti	DJI	2006	0.007688737	-14.08394014	4.892601	47.23217	2.424075	4.205396	23.64454	28.90844	12.36755	4.38637	58.34	76.807	56.322	12.66513	0.5168929	34.27173	1.433524	2.364454	5.834	5.6322	4.341296	1.236026243	5.797078274	2.484107617	5.797078274	0	0	0	-0.872924774
39	Djibouti	DJI	2007	0.008479189	-23.03889364	4.793239	50.20168	2.436003	4.162845	26.05111	28.9791	14.48109	4.405204	58.719	76.853	56.247	12.63809	0.5736439	35.04817	1.361009	2.605111	5.8719	5.6247	4.341895	4.278093221	5.797078274	1.382004996	5.797078274	0	0	0	-0.872924774
39	Djibouti	DJI	2008	0.009991053	-22.78584382	4.478857	53.53125	2.570846	4.121114	26.63695	29.13493	16.34772	4.419006	59.124	76.899	56.165	12.61533	0.6108987	36.25957	1.345062	2.663695	5.9124	5.6165	4.342493	3.412904955	5.797078274	1.236026243	5.797078274	0	0	0	-0.872924774
39	Djibouti	DJI	2009	0.010491107	-9.232551529	4.51187	54.72466	2.674037	4.081616	31.95637	29.3349	18.58933	4.436889	59.561	76.944	56.072	12.58892	0.5581411	37.32727	1.394638	3.195637	5.9561	5.6072	4.343078	3.234597693	5.797078274	4.278093221	5.797078274	0	0	0	-0.872924774
39	Djibouti	DJI	2010	0.011286117	-3.234153297	4.29711	55.47851	2.60745	4.046601	35.67202	29.28939	21.12609	4.453341	60.062	76.999	55.997	12.56668	0.6153871	38.24087	1.483822	3.567202	6.0062	5.5997	4.343792	3.527281382	5.797078274	3.412904955	5.797078274	0	0	0	-0.872924774
39	Djibouti	DJI	2011	0.012391445	-6.375384839	4.738294	67.80437	3.008491	4.029218	34.09584	29.33237	25.0488	4.494395	60.667	77.064	55.918	12.55062	0.554126	40.44184	1.591181	3.409584	6.0667	5.5918	4.344636	8.936317575	5.797078274	3.234597693	5.797078274	0	0	0	-0.872924774
39	Djibouti	DJI	2012	0.013536329	-8.126150917	4.631769	71.15095	2.653032	4.01588	35.43694	29.91411	25.68085	4.485296	61.395	77.138	55.827	12.52161	0.595583	39.94282	1.6799	3.543694	6.1395	5.5827	4.345596	3.800135406	5.797078274	3.527281382	5.797078274	0	0	0	-0.872924774
39	Djibouti	DJI	2013	0.013247337	-21.58958175	4.098698	66.52605	2.536794	4.005278	37.01704	30.33475	29.79744	4.521796	62.239	77.222	55.706	12.48795	0.6891507	40.10377	1.730858	3.701704	6.2239	5.5706	4.346684	5.899574797	5.797078274	8.936317575	5.797078274	0	0	0	-0.872924774
39	Djibouti	DJI	2014	0.014550351	-10.51509915	4.138144	72.04343	2.461491	3.994106	36.09436	29.06184	33.80989	4.531769	63.171	77.314	55.546	12.43575	0.8038302	41.25973	1.728786	3.609437	6.3171	5.5546	4.347875	7.875312863	5.797078274	3.800135406	5.797078274	0	0	0	-0.872924774
39	Djibouti	DJI	2015	0.016337419	-7.589841625	4.389301	81.7291	2.397515	3.980545	35.8333	29.54728	44.66233	4.677647	64.136	77.417	55.45	12.41159	0.8289492	45.95081	1.687809	3.58333	6.4136	5.545	4.349206	3.891997868	5.797078274	5.899574797	5.797078274	0	0	0	-0.872924774
39	Djibouti	DJI	2016	0.017642685	-9.06885077	3.501925	70.19033	1.602791	3.973835	34.55759	32.8228	28.84107	4.438515	65.064	77.528	55.329	12.3759	0.8562139	45.86887	1.640638	3.455759	6.5064	5.5329	4.350639	2.399652062	5.797078274	7.875312863	5.797078274	0	0	0	-0.872924774
39	Djibouti	DJI	2017	0.018446744	-8.944728798	3.41237	72.48709	1.570716	3.961357	34.95682	32.43792	50.3804	4.686642	65.893	77.648	55.199	12.33948	0.8870612	45.54962	1.599962	3.495682	6.5893	5.5199	4.352186	2.086880383	5.797078274	3.891997868	5.797078274	0	0	0	-0.872924774
40	Denmark	DNK	2004	2.51373	-0.447846409	9.007431	4194.873	7.525626	3.9318	173.427	24.93392	21.69136	4.40925	77.49268	85.566	28.831	5.813662	9.362701	12.23603	0.2584323	17.3427	7.749269	2.8831	4.449288	0.520674494	0.451750736	0.132455125	0.580420125	0	0	0	-0.073401377
40	Denmark	DNK	2005	2.64467	1.558367161	9.09057	4442.755	7.612813	3.936553	184.9184	24.49867	22.2064	4.493118	77.8439	85.856	28.822	5.808275	8.690077	12.07843	0.2754817	18.49184	7.78439	2.8822	4.452672	0.289671328	0.557754787	0.227032197	0.449050677	0	0	0	-0.090493485
40	Denmark	DNK	2006	2.82885	1.984633763	9.168797	4778.892	7.689893	3.942909	194.8257	24.20351	24.29826	4.578484	78.09512	86.098	28.825	5.805035	10.11291	12.84389	0.3286452	19.48257	7.809512	2.8825	4.455486	0.259073856	0.582926711	0.520674494	0.451750736	0	0	0	-0.094544857
40	Denmark	DNK	2007	3.19423	1.728983297	9.325155	5468.379	7.805929	3.949155	214.9442	24.33799	25.27781	4.605848	78.19512	86.293	28.802	5.799191	9.202015	12.64643	0.4434661	21.49442	7.819512	2.8802	4.457748	0.896697875	0.824141841	0.289671328	0.557754787	0	0	0	-0.13322489
40	Denmark	DNK	2008	3.53361	4.684917413	9.511344	6137.776	7.991418	3.955577	239.1203	25.10089	23.98408	4.652323	78.44634	86.487	28.57	5.468071	8.543351	12.42541	0.5875476	23.91203	7.844634	2.857	4.459994	0.715352486	0.977076334	0.259073856	0.582926711	0	0	0	-0.157614472
40	Denmark	DNK	2009	3.21241	0.744067954	10.67432	6221.689	9.015395	3.962289	237.2031	27.93503	19.08837	4.497085	78.59756	86.654	27.894	5.323174	8.058896	12.16658	0.5350791	23.72031	7.859756	2.7894	4.461923	0.677978887	1.120790124	0.896697875	0.824141841	0	0	0	-0.180438634
40	Denmark	DNK	2010	3.21995	3.476459433	10.33316	6011.538	8.667424	3.969272	234.0932	27.36584	18.07606	4.544358	79.1	86.795	27.218	5.180602	8.407217	11.92915	0.4441971	23.40932	7.91	2.7218	4.463549	0.73932604	1.268149643	0.715352486	0.977076334	0	0	0	-0.203746296
40	Denmark	DNK	2011	3.44003	-0.126715819	10.15291	6281.004	8.489214	3.979211	237.7772	26.56464	19.12696	4.617551	79.8	86.957	29.1	5.786685	7.296383	12.66233	0.4117379	23.77772	7.98	2.91	4.465414	1.873072084	1.262018629	0.677978887	1.120790124	0	0	0	-0.20277849
40	Denmark	DNK	2012	3.27149	1.654073927	10.24135	6003.831	8.600668	3.988684	230.4668	26.47147	19.46642	4.637066	80.05122	87.142	29.436	5.869489	6.514801	11.11553	0.3762722	23.04667	8.005121	2.9436	4.467539	0.796516852	0.734156153	0.73932604	1.268149643	0	0	0	-0.118825543
40	Denmark	DNK	2013	3.43584	1.84175967	10.16958	6236.554	8.569009	3.999788	214.5545	26.00751	19.69081	4.635216	80.3	87.292	29.779	5.953422	6.862565	10.82028	0.4169014	21.45545	8.030001	2.9779	4.469259	1.236564028	0.817626233	1.873072084	1.262018629	0	0	0	-0.132183486
40	Denmark	DNK	2014	3.52994	0.946834569	10.1719	6380.784	8.563679	4.012535	218.1226	25.78564	20.09101	4.627557	80.7	87.41	30.101	6.03588	5.935712	11.0667	0.5070533	21.81226	8.07	3.0101	4.47061	1.650683131	1.015948548	0.796516852	0.734156153	0	0	0	-0.163797106
40	Denmark	DNK	2015	3.02673	1.786276991	10.27382	5469.335	8.648834	4.025054	213.603	25.46922	20.63121	4.644854	80.70244	87.526	30.45	6.121773	5.624168	10.65729	0.7064239	21.3603	8.070244	3.045	4.471936	0.815771429	0.86686171	1.236564028	0.817626233	0	0	0	-0.140048224
40	Denmark	DNK	2016	3.11988	3.252836493	10.35004	5565.593	8.706704	4.030662	211.5337	24.95886	21.4427	4.609663	80.85366	87.642	30.781	6.206539	5.345449	10.09597	0.7803926	21.15337	8.085366	3.0781	4.47326	0.502972421	0.963404468	1.650683131	1.015948548	0	0	0	-0.155438359
40	Denmark	DNK	2017	3.29866	1.447397531	10.45332	5671.033	8.797556	4.036362	197.2782	24.59222	21.61095	4.624891	81.00488	87.757	30.721	6.184745	4.912043	10.02965	0.6433509	19.72782	8.100488	3.0721	4.474572	0.43741478	1.052735904	0.815771429	0.86686171	0	0	0	-0.169641946
41	Dominican Republic	DOM	2004	0.226925745	-4.005891888	4.287675	104.7216	1.147668	4.14349	29.10348	7.588094	20.62735	4.398778	70.499	66.003	49.686	11.07402	2.040163	16.80538	1.392771	2.910348	7.0499	4.9686	4.1897	1.54278925	0.295532139	0.392472352	0.248185591	0.529346388	2.80E-05	1.48E-06	-0.048121459
41	Dominican Republic	DOM	2005	0.361190473	-3.108332266	4.353982	167.3727	1.393149	4.130019	29.35121	8.089391	24.77307	4.121531	70.771	67.37	47.097	10.13811	2.048899	16.58545	1.359196	2.935121	7.0771	4.7097	4.2102	0.858313238	0.459637367	0.672709798	0.271858865	0.076739878	5.89E-07	4.52E-09	-0.074674742
41	Dominican Republic	DOM	2006	0.381163515	-2.845497947	3.993658	161.6524	1.401617	4.115416	35.59848	8.787024	26.92687	4.155228	71.041	68.71	47.78	10.45463	2.146018	18.55786	1.325957	3.559848	7.1041	4.778	4.229895	0.767651123	0.195134207	1.54278925	0.295532139	0	0	0	-0.031817299
41	Dominican Republic	DOM	2007	0.441696782	-3.774987887	4.20737	193.8077	1.684772	4.099296	36.92998	9.177068	28.35139	4.126283	71.304	70.02	46.388	10.0627	2.26722	18.07233	1.295179	3.692998	7.1304	4.6388	4.248781	2.656968719	0.209129089	0.858313238	0.459637367	1.04948399	0.000110142	1.16E-05	-0.034092695
41	Dominican Republic	DOM	2008	0.482889673	-5.943386575	4.725082	233.681	2.120792	4.082204	37.44779	10.05662	30.02372	4.11728	71.559	71.3	48.258	10.42411	2.189792	17.7152	1.268458	3.744779	7.1559	4.8258	4.266896	2.11963163	0.482919673	0.767651123	0.195134207	0	0	0	-0.078432255
41	Dominican Republic	DOM	2009	0.483765553	-4.476135157	5.087034	250.3534	2.330187	4.065377	39.60218	10.70557	23.57348	3.924194	71.806	72.542	46.795	10.12352	2.112115	17.26798	1.246805	3.960218	7.1806	4.6795	4.284166	2.008891449	0.420677033	2.656968719	0.209129089	0.770838846	5.94E-05	4.58E-06	-0.068381565
41	Dominican Republic	DOM	2010	0.539828863	-3.74878066	5.582339	299.6561	2.517705	4.049808	38.44833	9.927112	26.37997	4.025351	72.046	73.753	45.126	9.542857	2.168401	16.87447	1.228584	3.844833	7.2046	4.5126	4.300722	2.190666685	0.55840985	2.11963163	0.482919673	1.8629267	0.00034705	6.47E-05	-0.090598952
41	Dominican Republic	DOM	2011	0.578111807	-3.938165549	5.671435	326.6219	2.728255	4.037033	37.73498	9.322145	25.02625	4.077362	72.284	74.827	47.577	10.56389	2.163233	17.29978	1.210667	3.773498	7.2284	4.7577	4.315179	5.550023114	0.492743569	2.008891449	0.420677033	0.592749405	3.51E-05	2.08E-06	-0.080017001
41	Dominican Republic	DOM	2012	0.606577803	-5.180539061	5.889493	351.5369	2.765783	4.02585	40.056	9.886147	24.29574	4.067122	72.523	75.802	48.541	10.66391	2.227692	16.15284	1.192278	4.0056	7.2523	4.8541	4.328125	2.360126435	0.304368642	2.190666685	0.55840985	0.771103467	5.95E-05	4.58E-06	-0.049554317
41	Dominican Republic	DOM	2013	0.626617736	-3.176577818	5.828783	351.3036	2.80938	4.016236	40.63348	10.44833	22.72367	4.037452	72.763	76.749	48.154	10.48057	2.133805	15.39695	1.174369	4.063348	7.2763	4.8154	4.34054	3.664012185	0.466903435	5.550023114	0.492743569	0	0	0	-0.075847666
41	Dominican Republic	DOM	2014	0.660650154	-3.342919072	5.922034	371.2344	2.534067	4.007995	41.9403	11.16274	23.02531	4.028092	73.003	77.67	43.47	9.04154	2.118995	14.18807	1.157206	4.19403	7.3003	4.347	4.352469	4.891071524	0.325055806	2.360126435	0.304368642	0.015877216	2.52E-08	4.00E-11	-0.052907426
41	Dominican Republic	DOM	2015	0.68802092	-3.204699065	6.043892	390.9475	2.474073	4.000962	45.50719	12.02794	22.57696	3.987834	73.241	78.566	43.427	9.017268	2.126161	14.85822	1.139571	4.550719	7.3241	4.3427	4.363939	2.417178882	0.419049198	3.664012185	0.466903435	1.121989944	0.000125886	1.41E-05	-0.068118477
41	Dominican Republic	DOM	2016	0.723429676	-3.326791917	6.161301	414.1766	2.817252	3.995909	47.09296	12.17243	21.94404	3.985968	73.471	79.436	43.307	8.974377	2.133185	13.69023	1.122509	4.709296	7.3471	4.3307	4.374952	1.490336965	0.429038966	4.891071524	0.325055806	147.7639587	2.18341875	32.2630598	-0.069732819
41	Dominican Republic	DOM	2017	0.759316568	-4.702518225	6.305426	437.9808	2.945682	3.991867	47.50072	12.17106	21.83129	3.968795	73.689	80.277	43.35	8.977225	2.132018	13.72632	1.103628	4.750072	7.3689	4.335	4.385483	1.296085805	0.490770575	2.417178882	0.419049198	0	0	0	-0.079698761
42	Algeria	DZA	2004	0.853249988	-1.281043887	3.544073	92.11507	2.52882	3.979871	21.65221	13.77265	33.26354	4.185121	72.594	63.061	50.204	10.82111	2.707388	35.62612	1.317846	2.165221	7.2594	5.0204	4.144103	1.034897859	0.20222281	0.263269138	0.243660917	0.978592729	9.58E-05	9.37E-06	-0.032969928
42	Algeria	DZA	2005	1.03198	-1.066878779	3.235161	100.2942	2.241673	3.946872	7.337901	11.45042	31.65641	4.266596	73.072	63.83	50.071	10.77391	3.236168	35.85883	1.389901	0.73379	7.3072	5.0071	4.156223	0.575753643	0.292706511	0.451251478	0.218300728	0.064612326	4.17E-07	2.70E-09	-0.047663204
42	Algeria	DZA	2006	1.17027	-1.505631531	3.355103	116.2412	2.296996	3.921785	3.648202	11.23158	30.17046	4.25887	73.521	64.593	49.978	10.74612	3.004365	31.13212	1.471123	0.3648202	7.3521	4.9978	4.168106	0.5149378	0.374141704	1.034897859	0.20222281	2.130076683	0.000453723	9.66E-05	-0.060855958
42	Algeria	DZA	2007	1.34977	-1.140745554	3.821418	150.3798	2.666873	3.903144	-3.636038	11.6435	34.46948	4.275806	73.936	65.348	49.913	10.72505	3.202067	31.62454	1.551383	-0.3636038	7.3936	4.9913	4.179727	1.782285712	0.632252318	0.575753643	0.292706511	0.046329168	2.15E-07	9.94E-10	-0.102475536
42	Algeria	DZA	2008	1.71001	-1.357160979	4.201882	206.1131	3.025161	3.890999	-12.69827	13.20671	37.34844	4.3397	74.311	66.097	49.851	10.70872	3.173224	32.12061	1.636193	-1.269827	7.4311	4.9851	4.191123	1.421841794	0.79667157	0.5149378	0.374141704	2.096350469	0.000439469	0.000092128	-0.128832971
42	Algeria	DZA	2009	1.37211	-1.845702479	5.359398	207.346	3.800024	3.885062	-8.953419	16.14529	46.87646	4.267238	74.644	66.826	49.834	10.70861	3.435787	32.9798	1.722093	-0.8953419	7.4644	4.9834	4.202092	1.347557651	0.826545413	1.782285712	0.632252318	0.090457256	8.18E-07	7.40E-09	-0.133609011
42	Algeria	DZA	2010	1.61207	-1.290969118	5.11717	228.3995	3.555519	3.885156	-6.626649	17.22676	41.43029	4.246589	74.938	67.54	49.799	10.69939	3.312561	33.63582	1.805019	-0.6626649	7.4938	4.9799	4.21272	1.469491871	1.225772216	1.421841794	0.79667157	0	0	0	-0.19705342
42	Algeria	DZA	2011	2.00019	-1.018562624	5.267481	286.152	3.720153	3.89616	-4.514118	20.66747	38.05507	4.211717	75.199	68.236	49.782	10.6975	3.305571	33.83405	1.883314	-0.4514118	7.5199	4.9782	4.222972	3.722936905	1.655624724	1.347557651	0.826545413	0.028152513	7.93E-08	2.23E-10	-0.264571291
42	Algeria	DZA	2012	2.09059	-0.737516526	6.00051	333.9366	4.37614	3.907578	-2.11152	20.31804	39.15828	4.180598	75.436	68.915	49.584	10.62724	3.477108	33.36683	1.951415	-0.211152	7.5436	4.9584	4.232874	1.583164903	1.660302116	1.469491871	1.225772216	0.003585629	1.29E-09	4.61E-13	-0.265301454
42	Algeria	DZA	2013	2.09755	-0.936156477	6.035763	330.2236	4.288316	3.921918	3.003544	19.14275	43.3906	4.152784	75.661	69.576	49.401	10.56342	3.525557	34.24533	2.002728	0.3003544	7.5661	4.9401	4.24242	2.457807094	1.413253406	3.722936905	1.655624724	0	0	0	-0.226602676
42	Algeria	DZA	2014	2.1381	-0.711274945	6.547214	357.8986	4.714569	3.94176	18.00258	19.79075	45.55443	4.129483	75.878	70.221	49.385	10.55996	3.73552	35.56392	2.033592	1.800258	7.5878	4.9385	4.251647	3.280914387	1.732021013	1.583164903	1.660302116	0	0	0	-0.276484908
42	Algeria	DZA	2015	1.65979	0.384936738	6.982892	290.5032	4.920105	3.967227	39.97048	21.56027	50.78059	4.089251	76.09	70.848	49.361	10.55737	3.828987	36.08916	2.045387	3.997048	7.609	4.9361	4.260537	1.621435493	2.685689871	2.457807094	1.413253406	1.242544732	0.000154392	1.92E-05	-0.423017487
42	Algeria	DZA	2016	1.6013	-0.994020108	6.648475	260.4126	4.50015	3.992386	54.38317	20.87804	50.80653	4.023426	76.298	71.459	49.346	10.55375	3.882879	39.85328	2.051355	5.438317	7.6298	4.9346	4.269124	0.999713041	2.664576399	3.280914387	1.732021013	0	0	0	-0.419817212
42	Algeria	DZA	2017	1.67555	-0.718772417	6.887275	273.3586	4.65179	4.021845	67.92204	19.23996	48.39812	4.027855	76.499	72.052	49.328	10.54998	3.962744	38.88401	2.044952	6.792203	7.6499	4.9328	4.277388	0.869410015	2.357959654	1.621435493	2.685689871	0	0	0	-0.373118035
43	Ecuador	ECU	2004	0.36591661	-2.28724133	5.550785	150.3476	1.732619	4.149579	16.75598	10.88435	20.19901	3.92524	73.887	61.514	52.658	10.95577	2.136325	20.30148	1.681486	1.675598	7.3887	5.2658	4.119265	20.3284539	4.270660879	5.171384303	1.30047643	0	0	0	-0.657591436
43	Ecuador	ECU	2005	0.41507085	-1.188746055	5.578413	168.5761	1.682762	4.138011	19.06058	10.71784	21.6371	4.027133	74.112	61.711	52.476	10.89437	2.188926	19.91467	1.673564	1.906058	7.4112	5.2476	4.122462	11.30950392	6.33124772	8.863913274	1.28027689	0	0	0	-0.945829806
43	Ecuador	ECU	2006	0.46802044	-0.579950851	5.687222	190.5665	1.817566	4.124197	18.96086	10.60189	22.45981	4.089496	74.319	61.907	51.696	10.6208	2.052671	22.74621	1.675026	1.896086	7.4319	5.1696	4.125633	10.11490095	5.012434317	20.3284539	4.270660879	40.21617852	0.161734101	0.65043275	-0.763530154
43	Ecuador	ECU	2007	0.51007777	-0.380084251	5.86489	210.5926	2.230949	4.111745	21.53877	10.92815	22.70483	4.13656	74.514	62.104	51.353	10.70968	2.230483	22.02265	1.672867	2.153877	7.4514	5.1353	4.12881	35.00936119	5.660363794	11.30950392	6.33124772	0	0	0	-0.854061353
43	Ecuador	ECU	2008	0.61762635	-1.712044864	5.816377	248.6488	2.285416	4.099885	20.59172	11.83043	26.38751	4.220345	74.705	62.3	49.286	10.09061	2.33001	21.3201	1.659164	2.059172	7.4705	4.9286	4.131961	27.92917688	8.038382308	10.11490095	5.012434317	201.6192469	4.065032071	81.95887045	-1.17030517
43	Ecuador	ECU	2009	0.62519686	-0.493652336	6.438733	274.0059	2.654841	4.087526	19.81515	13.72572	25.63927	3.953258	74.895	62.495	49.619	10.19784	2.441287	20.61582	1.62872	1.981515	7.4895	4.9619	4.135087	26.47001668	9.39539742	35.00936119	5.660363794	8.233612273	0.006779237	0.005581761	-1.339484035
43	Ecuador	ECU	2010	0.69555367	-0.23850542	7.121956	331.6893	3.192341	4.074368	24.00807	13.19965	28.03731	4.099386	75.089	62.69	48.124	9.966044	2.428932	19.97919	1.589348	2.400807	7.5089	4.8124	4.138202	28.86516529	9.080001757	27.92917688	8.038382308	4.839609484	0.002342182	0.001133525	-1.300895194
43	Ecuador	ECU	2011	0.79276664	-0.814974201	7.865218	410.8297	3.727406	4.061401	24.99872	12.72905	28.1424	4.166514	75.289	62.851	46.264	9.343971	2.532809	19.32199	1.538725	2.499872	7.5289	4.6264	4.140767	73.12948866	13.40377019	26.47001668	9.39539742	2.510460251	0.000630241	0.00015822	-1.791320935
43	Ecuador	ECU	2012	0.87924544	-0.645345742	8.479683	483.5229	4.179764	4.04806	27.91411	13.33729	27.79584	4.123112	75.495	62.988	44.383	8.742382	2.464794	19.55771	1.498948	2.791411	7.5495	4.4383	4.142944	31.09803974	10.51584938	28.86516529	9.080001757	50.11157601	0.251117005	1.258386889	-1.472989828
43	Ecuador	ECU	2013	0.95129659	-0.76430549	8.559834	519.934	4.388603	4.035123	29.44473	14.00539	28.46706	4.087759	75.707	63.125	45.884	9.265858	2.610035	18.11861	1.496886	2.944473	7.5707	4.5884	4.145117	48.27859849	15.88759433	73.12948866	13.40377019	17.82914923	0.031787856	0.056675043	-2.035400739
43	Ecuador	ECU	2014	1.01726	-0.759296967	8.621275	551.4693	4.448633	4.023866	31.42668	14.29616	28.31444	4.055399	75.923	63.261	43.81	8.734588	2.753266	16.23419	1.543741	3.142668	7.592299	4.381	4.147269	64.44685945	14.76216923	31.09803974	10.51584938	0	0	0	-1.928211722
43	Ecuador	ECU	2015	0.99290381	-1.332169666	8.588457	528.2015	4.241118	4.015073	31.52527	14.42952	26.8701	3.812067	76.143	63.398	47.002	9.261498	2.809352	15.69971	1.617888	3.152527	7.6143	4.7002	4.149432	31.84978729	14.70742273	48.27859849	15.88759433	0.826359833	6.83E-05	5.64E-06	-1.922853633
43	Ecuador	ECU	2016	0.99937696	-0.769510304	8.387141	504.7825	4.293492	4.006759	35.57984	14.60569	24.97903	3.651212	76.365	63.534	50.002	9.836959	2.865754	14.98158	1.706881	3.557984	7.6365	5.0002	4.151575	19.63732005	14.44957622	64.44685945	14.76216923	23.67852162	0.056067239	0.132758932	-1.897438495
43	Ecuador	ECU	2017	1.04296	-0.593382518	8.605322	532.0467	4.490482	3.99985	37.67533	14.57126	26.28026	3.747661	76.584	63.67	49.714	9.757394	2.939671	14.8861	1.768539	3.767533	7.6584	4.9714	4.153714	17.07778333	14.26950542	31.84978729	14.70742273	0	0	0	-1.879513889
44	Egypt, Arab Rep.	EGY	2004	0.788451853	-1.388036563	4.857324	53.06535	1.57913	4.170058	104.737	12.755	16.93798	4.057333	69.271	42.981	43.679	8.232931	2.034616	73.04144	1.831334	10.4737	6.9271	4.3679	3.760758	0.001840467	0.13382116	0.000711533	0.222264668	0	0	0	-0.021838266
44	Egypt, Arab Rep.	EGY	2005	0.896857252	-5.891238529	4.922292	62.81665	1.589312	4.146904	98.02134	12.73909	17.97586	4.142383	69.434	43.027	43.416	8.160332	2.213983	74.03844	1.805707	9.802134	6.9434	4.3416	3.761828	0.001026149	0.128812611	0.000958408	0.192931677	0	0	0	-0.021022358
44	Egypt, Arab Rep.	EGY	2006	1.07484	-9.205460152	4.841901	70.18095	1.744273	4.127557	92.96684	12.28752	18.73078	4.119339	69.608	43.073	43.28	8.119319	2.323118	72.65015	1.771855	9.296683	6.9608	4.328	3.762896	0.001302446	0.129381312	0.001840467	0.13382116	0	0	0	-0.021115007
44	Egypt, Arab Rep.	EGY	2007	1.30479	-8.364030486	4.444932	77.66156	1.568559	4.111444	84.1464	11.3319	20.85123	4.175585	69.788	43.078	43.483	8.166901	2.41707	73.08453	1.751705	8.41464	6.9788	4.3483	3.763012	0.005113688	0.151434937	0.001026149	0.128812611	0	0	0	-0.024706718
44	Egypt, Arab Rep.	EGY	2008	1.62818	-4.652060302	4.466348	95.62693	1.536114	4.099002	77.69848	10.88777	22.38973	4.272221	69.971	43.058	43.355	8.129318	2.493674	74.76552	1.778686	7.769848	6.9971	4.3355	3.762548	0.002439658	0.310799896	0.001302446	0.129381312	0	0	0	-0.05059694
44	Egypt, Arab Rep.	EGY	2009	1.88982	-3.249191894	4.378709	104.9446	1.534611	4.090911	75.11455	11.35099	19.19017	4.035186	70.159	43.039	43.297	8.109421	2.548037	76.25252	1.86447	7.511455	7.0159	4.3297	3.762107	0.002686533	0.347006797	0.005113688	0.151434937	0	0	0	-0.056463299
44	Egypt, Arab Rep.	EGY	2010	2.18888	-2.380254868	4.153192	111.4353	1.367687	4.087902	69.42204	11.1636	19.50108	3.869874	70.349	43.019	43.179	8.073499	2.449401	77.44662	1.984783	6.942204	7.0349	4.3179	3.761642	0.002933408	0.411615402	0.002439658	0.310799896	0.131767186	1.74E-06	2.29E-08	-0.066916891
44	Egypt, Arab Rep.	EGY	2011	2.36002	0.469572572	4.357076	123.2596	1.474601	4.090409	74.61026	11.45066	17.10306	3.812327	70.543	43	43.229	8.081409	2.569092	70.78635	2.113785	7.461026	7.0543	4.3229	3.7612	0.003180283	1.12148485	0.002686533	0.347006797	0	0	0	-0.180548745
44	Egypt, Arab Rep.	EGY	2012	2.79373	-0.925859778	4.553054	143.3804	1.352302	4.099746	73.0565	11.17812	16.02675	3.706517	70.736	42.946	43.114	8.048564	2.511715	72.79057	2.214742	7.30565	7.0736	4.3114	3.759943	0.003427158	0.977668362	0.002933408	0.411615402	0	0	0	-0.157708684
44	Egypt, Arab Rep.	EGY	2013	2.88586	-1.348366476	4.65416	140.3325	1.439045	4.11267	81.23692	11.3524	14.212	3.698162	70.928	42.893	43.173	8.059641	2.414037	76.21365	2.267941	8.123693	7.0928	4.3173	3.758709	0.003674033	1.387865334	0.003180283	1.12148485	0	0	0	-0.222610378
44	Egypt, Arab Rep.	EGY	2014	3.0553	-1.426866397	4.691737	153.7888	1.484554	4.124619	87.05576	11.84976	13.64319	3.608758	71.117	42.839	43.183	8.05653	2.232732	76.5596	2.259249	8.705576	7.1117	4.3183	3.757449	0.003920908	1.113396455	0.003427158	0.977668362	0	0	0	-0.17926664
44	Egypt, Arab Rep.	EGY	2015	3.32698	-2.026913047	4.622857	156.6371	1.635828	4.133229	95.26699	11.75989	14.28864	3.550937	71.302	42.785	43.052	8.018152	2.250742	88.21339	2.207039	9.526699	7.1302	4.3052	3.756188	0.004167783	1.294246021	0.003674033	1.387865334	0	0	0	-0.207863847
44	Egypt, Arab Rep.	EGY	2016	3.32928	-2.37294669	4.637817	130.9859	1.358853	4.149109	119.6001	11.42688	15.04023	3.409382	71.482	42.732	42.638	7.908222	2.254084	88.1485	2.145226	11.96001	7.1482	4.2638	3.754948	0.004414658	1.247660303	0.003920908	1.113396455	0	0	0	-0.200511312
44	Egypt, Arab Rep.	EGY	2017	2.35369	-3.06314597	4.620932	136.9798	1.341908	4.156322	99.04792	10.09222	15.27378	3.809476	71.656	42.705	42.674	7.913144	2.247808	86.99945	2.090835	9.904792	7.1656	4.2674	3.754316	0.004661533	1.945175858	0.004167783	1.294246021	0	0	0	-0.309587909
45	Spain	ESP	2004	10.6956	3.449298405	7.619145	1915.38	5.453983	3.801875	136.7341	17.15969	28.75287	3.992911	79.87074	77.022	36.408	7.074188	7.908051	11.71296	1.725466	13.67341	7.987073	3.6408	4.344091	0.035121447	6.435970158	0.000427062	6.584157336	0.014913872	2.22E-08	3.32E-11	-0.959973662
45	Spain	ESP	2005	11.5728	1.498564697	7.676404	2051.79	5.517053	3.801526	155.568	17.31097	30.01571	3.995171	80.17073	77.263	36.394	7.066116	8.097058	11.56903	1.689349	15.5568	8.017073	3.6394	4.347215	0.010556711	6.900753007	0.009484887	6.550632276	0	0	0	-1.022158053
45	Spain	ESP	2006	12.6455	5.718295266	7.755189	2228.207	5.620148	3.809361	178.9601	17.35452	31.29614	4.019248	80.82195	77.502	36.363	7.055812	7.884196	12.18945	1.690353	17.89601	8.082195	3.6363	4.350304	0.009368632	9.035060803	0.035121447	6.435970158	0	0	0	-1.295360585
45	Spain	ESP	2007	14.7934	4.92644365	7.836712	2588.513	5.699245	3.818123	199.8176	17.67587	31.33547	4.050157	80.87317	77.74	36.338	7.046134	7.920891	11.95447	1.851081	19.98175	8.087317	3.6338	4.35337	0.055074913	11.37053115	0.010556711	6.900753007	0.110114091	1.21E-06	1.34E-08	-1.57106942
45	Spain	ESP	2008	16.3502	-0.238033656	8.288955	2967.677	6.103648	3.827543	223.1541	18.77211	29.59547	4.02102	81.17561	77.976	36.327	7.041914	7.165532	11.78721	1.59533	22.31541	8.117561	3.6327	4.356401	0.032987999	11.36349721	0.009368632	9.035060803	0	0	0	-1.570275511
45	Spain	ESP	2009	14.991	0.161256535	8.98878	2914.032	6.777299	3.836611	233.8339	20.4852	24.56536	3.839392	81.47561	78.21	36.284	7.026807	6.216973	11.55575	0.885736	23.38339	8.147561	3.6284	4.359397	0.029141424	12.23099931	0.055074913	11.37053115	0	0	0	-1.666526946
45	Spain	ESP	2010	14.3162	-0.222883613	9.022001	2778.444	6.746775	3.844387	240.9906	20.51344	23.54897	3.957829	81.62683	78.442	36.265	7.019619	5.816416	11.34933	0.4604083	24.09906	8.162683	3.6265	4.36236	0.034456553	14.82052222	0.032987999	11.36349721	0.000745694	5.56E-11	4.15E-15	-1.933908088
45	Spain	ESP	2011	14.8807	0.887384834	9.091208	2898.897	6.708074	3.863963	248.9312	20.52494	21.90735	4.061926	82.47561	78.673	36.246	7.011111	5.788018	12.038	0.3553384	24.89312	8.247561	3.6246	4.3653	0.077372276	12.12342523	0.029141424	12.23099931	0.05965549	3.56E-07	2.12E-09	-1.654773365
45	Spain	ESP	2012	13.3602	-2.053303749	9.075644	2589.852	6.550772	3.879655	245.5703	19.74322	19.99394	4.093196	82.42683	78.902	36.288	7.019292	5.660939	11.14962	0.064926	24.55703	8.242682	3.6288	4.368207	0.020756382	7.623348726	0.034456553	14.82052222	0.015783848	2.49E-08	3.93E-11	-1.116925423
45	Spain	ESP	2013	13.6185	-1.816583165	9.02538	2630.389	6.410238	3.893325	223.6041	19.68415	18.71135	4.113814	83.07805	79.133	34.973	6.654548	5.084398	10.74258	-0.3276691	22.36041	8.307805	3.4973	4.37113	0.034402378	7.864297323	0.077372276	12.12342523	0.014913872	2.22E-08	3.32E-11	-1.14800854
45	Spain	ESP	2014	13.7691	0.529202793	9.024147	2671.437	6.352964	3.907139	211.2478	19.4685	19.45212	4.143079	83.22927	79.366	35.814	6.737461	5.033824	10.07459	-0.2989511	21.12478	8.322927	3.5814	4.37407	0.036432722	9.414997169	0.020756382	7.623348726	0	0	0	-1.341867456
45	Spain	ESP	2015	11.9908	2.356095443	9.120129	2351.798	6.501107	3.921899	193.6288	19.32388	20.44119	4.151627	82.83171	79.602	38.678	7.442623	4.772531	10.4491	-0.0775889	19.36288	8.283171	3.8678	4.377039	0.015953031	7.517404751	0.034402378	7.864297323	0.003728468	1.39E-09	5.18E-13	-1.10317649
45	Spain	ESP	2016	12.375	1.276765042	8.970389	2389.887	6.390324	3.927401	187.4136	18.882	20.4374	4.14437	83.32927	79.84	36.794	6.975466	4.470302	9.704139	0.0833696	18.74136	8.332927	3.6794	4.380024	0.005390466	8.667002896	0.036432722	9.414997169	0.003728468	1.39E-09	5.18E-13	-1.249694726
45	Spain	ESP	2017	13.1431	1.515081879	9.074331	2426.388	6.462349	3.935148	178.1084	18.49323	21.10409	4.18532	83.32927	80.08	36.764	6.964236	4.159947	9.697927	0.2356485	17.81084	8.332927	3.6764	4.383026	0.005230331	10.37588914	0.015953031	7.517404751	0	0	0	-1.456618629
46	Estonia	EST	2004	0.120592012	-5.785012718	5.092825	449.5164	3.809498	3.852828	60.38038	17.297	34.53915	4.874531	71.90976	68.862	37.571	7.49645	12.68399	8.589944	-0.5978205	6.038038	7.190976	3.7571	4.232104	0.496838459	0.051773077	0.126391442	0.03937075	0	0	0	-0.008458303
46	Estonia	EST	2005	0.140060883	-16.0913517	4.955917	510.7258	3.769702	3.847344	67.98774	16.75755	33.18469	4.919372	72.56829	68.735	37.697	7.816763	12.36701	8.457243	-0.5722556	6.798774	7.256829	3.7697	4.230258	0.276410421	0.067831278	0.216638857	0.040994707	0	0	0	-0.011079348
46	Estonia	EST	2006	0.16963625	-3.982756523	4.918322	618.0166	3.576931	3.851473	80.60958	15.75858	39.3466	4.920866	72.69146	68.607	36.534	7.423797	12.00996	9.421709	-0.5896556	8.060958	7.269146	3.6534	4.228395	0.247213675	0.096049564	0.496838459	0.051773077	0	0	0	-0.0156824
46	Estonia	EST	2007	0.222370617	-4.395193722	5.028339	832.4518	3.805188	3.855168	89.91673	16.0028	39.29221	4.907241	72.81464	68.479	36.701	7.425261	13.95488	9.231025	-0.4561885	8.991673	7.281464	3.6701	4.226527	0.85564781	0.120471554	0.276410421	0.067831278	0	0	0	-0.019663326
46	Estonia	EST	2008	0.241940393	-2.556837496	5.75221	1038.571	4.385058	3.860523	95.16705	18.64967	30.7184	4.923791	73.77073	68.351	34.092	6.734538	13.08183	8.983547	-0.2681337	9.516706	7.377073	3.4092	4.224656	0.682604258	0.147999074	0.247213675	0.096049564	0	0	0	-0.024147287
46	Estonia	EST	2009	0.196524926	-2.560557183	6.542866	963.0665	5.049349	3.86916	103.5214	21.07633	20.71074	4.759175	74.82439	68.223	35.116	6.679253	10.91432	8.743315	-0.1927681	10.35214	7.482439	3.5116	4.222782	0.64694159	0.226821092	0.85564781	0.120471554	0	0	0	-0.03696795
46	Estonia	EST	2010	0.194909363	-6.932069202	6.333666	926.4503	4.699429	3.881439	96.47652	20.12248	21.27519	4.968424	75.42927	68.094	34.724	6.799034	13.59969	8.519849	-0.228058	9.647653	7.542927	3.4724	4.220889	0.705480323	0.307564422	0.682604258	0.147999074	0	0	0	-0.050072434
46	Estonia	EST	2011	0.231702399	-10.73750194	5.822608	1014.63	4.366367	3.90051	82.47721	18.60301	25.1065	5.120087	76.22927	67.965	34.931	6.792423	14.01673	8.442559	-0.3035828	8.247721	7.622927	3.4931	4.218993	1.787324438	0.237588838	0.64694159	0.226821092	0	0	0	-0.038717212
46	Estonia	EST	2012	0.230438645	-2.196166716	5.827467	1013.323	4.43706	3.920117	75.31687	18.39792	29.09033	5.138315	76.32683	67.974	36.324	7.180382	13.324	7.810699	-0.3579444	7.531687	7.632683	3.6324	4.219125	0.760052988	0.078968947	0.705480323	0.307564422	0	0	0	-0.012896582
46	Estonia	EST	2013	0.251371531	-0.984396784	6.009678	1144.29	4.534658	3.940512	71.09023	18.84661	26.90701	5.110749	77.14146	68.122	35.972	7.13668	15.09372	7.482813	-0.3558918	7.109023	7.714147	3.5972	4.2213	1.179955179	0.104323869	1.787324438	0.237588838	0	0	0	-0.017031457
46	Estonia	EST	2014	0.266158546	-2.425371758	6.208009	1237.272	4.679054	3.961849	70.0806	19.09609	26.79838	5.075479	77.03415	68.269	43.029	8.998612	14.84882	7.705553	-0.2622562	7.00806	7.703415	4.3029	4.223456	1.575116262	0.172122772	0.760052988	0.078968947	0	0	0	-0.028074025
46	Estonia	EST	2015	0.229044569	0.612459057	6.481814	1112.466	4.883702	3.984041	75.81345	20.01963	24.93299	5.015175	77.59024	68.416	41.115	8.383051	15.04562	7.003727	0.0655525	7.581345	7.759024	4.1115	4.225607	0.778426107	0.177466362	1.179955179	0.104323869	0	0	0	-0.028943478
46	Estonia	EST	2016	0.239842968	-2.280892464	6.683684	1185.333	5.040361	3.994421	78.90642	20.27473	25.06056	5.018125	77.64146	68.563	41.074	8.400364	15.28913	6.821448	0.0291122	7.890642	7.764146	4.1074	4.227753	0.479946772	0.197332245	1.575116262	0.172122772	0	0	0	-0.032174731
46	Estonia	EST	2017	0.266116516	-3.739080281	6.806058	1241.935	5.135043	4.00957	72.89824	19.85973	26.05867	5.00081	77.64146	68.717	41.06	8.389684	15.58724	6.732124	0.1210706	7.289824	7.764146	4.106	4.229997	0.417390304	0.202357604	0.778426107	0.177466362	0	0	0	-0.032991844
47	Ethiopia	ETH	2004	0.101311873	0.232029991	4.304562	5.839119	1.325255	4.591506	44.06447	10.96791	24.10426	4.140118	55.174	15.504	75.187	20.89628	0.0713252	33.99503	2.826388	4.406447	5.5174	7.5187	2.741098	0	0.186315703	0	0.231536581	0	0	0	-0.03038307
47	Ethiopia	ETH	2005	0.124011395	-2.137800937	4.100981	6.620584	1.728589	4.589336	46.18842	10.88671	25.10469	4.110678	56.223	15.7	75.205	20.88499	0.0670515	34.35101	2.798329	4.618842	5.6223	7.5205	2.753661	0	0.216124221	0	0.164109248	28.11621434	0.079052151	0.222264722	-0.035229691
47	Ethiopia	ETH	2006	0.152808618	-3.568235274	4.226696	8.175508	1.121386	4.583377	44.30372	10.56364	26.60385	4.078203	57.334	15.899	74.757	20.73479	0.0701264	34.08801	2.76814	4.430372	5.7334	7.4757	2.766256	0	0.289099718	0	0.186315703	50.3532823	0.253545304	1.276683826	-0.04707821
47	Ethiopia	ETH	2007	0.197076168	-1.126470925	4.801925	11.45837	1.332844	4.575149	41.84206	10.36262	27.53851	4.040299	58.467	16.116	74.324	20.5878	0.0745451	34.19418	2.745955	4.184206	5.8467	7.4324	2.779813	0	0.328565247	0	0.216124221	28.46045001	0.080999721	0.230528852	-0.053476069
47	Ethiopia	ETH	2008	0.270669126	-0.400997134	4.280639	13.40836	0.5141624	4.56419	36.86253	10.22349	28.84541	4.004248	59.581	16.51	73.879	20.43818	0.0793403	34.71245	2.741023	3.686253	5.9581	7.3879	2.803966	0	0.398375705	0	0.289099718	13.50498724	0.018238468	0.024631028	-0.064776239
47	Ethiopia	ETH	2009	0.324373891	-0.682729367	4.412473	14.80808	0.9068538	4.55043	35.42214	10.07228	30.32364	3.969041	60.645	16.91	73.434	20.2881	0.0777852	35.21607	2.756851	3.542214	6.0645	7.3434	2.827905	0	0.813163338	0	0.328565247	0	0	0	-0.131470061
47	Ethiopia	ETH	2010	0.299337903	-0.963030625	5.466372	16.6939	0.9404114	4.534472	33.26888	10.20505	31.20178	3.92552	61.627	17.319	73.001	20.14214	0.0751476	35.63414	2.783771	3.326888	6.1627	7.3001	2.851804	0	0.687976815	0	0.398375705	9.359777314	0.008760543	0.008199673	-0.111422008
47	Ethiopia	ETH	2011	0.319527631	-1.960736724	4.468977	15.1268	0.3811111	4.514771	31.06191	10.31825	32.10767	3.876042	62.505	17.735	72.553	19.99194	0.0857153	36.31794	2.81261	3.106191	6.2505	7.2553	2.87554	0.007996191	0.597193967	0	0.813163338	4.662491301	0.002173883	0.001013571	-0.096839892
47	Ethiopia	ETH	2012	0.433107214	-0.643172898	4.539596	20.72801	1.065842	4.49422	28.90588	8.302189	37.09796	3.815466	63.281	18.16	72.127	19.84631	0.0923404	35.97384	2.829617	2.890588	6.3281	7.2127	2.899221	0.019741445	0.539758623	0	0.687976815	0	0	0	-0.087595308
47	Ethiopia	ETH	2013	0.476482111	-2.820412334	4.075065	19.98802	1.099486	4.473037	27.31455	8.955474	34.08112	3.725013	63.961	18.575	71.688	19.69758	0.1114873	35.8842	2.827018	2.731455	6.3961	7.1688	2.921817	0.074198032	0.868168388	0.007996191	0.597193967	5.97309209	0.003567783	0.00213107	-0.140256802
47	Ethiopia	ETH	2014	0.556122282	-3.335687913	4.033651	22.43831	0.7147956	4.451472	25.69304	9.249592	37.99372	3.707237	64.547	18.998	71.496	19.61597	0.1182406	35.0436	2.799922	2.569304	6.4547	7.1496	2.944334	0.054977206	0.927702778	0.019741445	0.539758623	0	0	0	-0.149751895
47	Ethiopia	ETH	2015	0.644645479	-4.074363685	3.975932	25.11155	1.024705	4.429861	24.17787	9.013788	40.67127	3.680245	65.048	19.428	71.31	19.53305	0.1225056	38.8586	2.756128	2.417787	6.5048	7.131	2.966715	0.066722459	1.202327418	0.074198032	0.868168388	24.42588727	0.059662397	0.145730698	-0.193347231
47	Ethiopia	ETH	2016	0.742712818	-5.370788405	3.974016	27.52366	1.097491	4.412325	22.80106	11.13445	37.34877	3.55246	65.482	19.866	71.139	19.45292	0.1275469	39.24504	2.708106	2.280106	6.5482	7.1139	2.98901	0.078467713	1.647767276	0.054977206	0.927702778	57.18858733	0.327053452	1.870372491	-0.263344488
47	Ethiopia	ETH	2017	0.817163267	-4.915981574	3.948589	29.1917	1.079971	4.393933	21.58009	11.11061	38.44885	3.437451	65.872	20.31	70.973	19.37849	0.1327669	38.97874	2.663468	2.158009	6.5872	7.0973	3.011113	0.090212967	1.232659707	0.066722459	1.202327418	0	0	0	-0.19814174
48	Finland	FIN	2004	1.96768	-2.041436309	7.790973	2924.508	6.103511	3.911866	82.89278	21.26744	22.90869	4.262558	78.71464	82.772	33.707	6.814071	12.83267	7.241003	0.2903503	8.289278	7.871464	3.3707	4.41609	0.452086706	0.350840393	0.11500698	0.406848485	0	0	0	-0.057084089
48	Finland	FIN	2005	2.04436	-0.190983995	7.997939	3109.049	6.275681	3.913509	91.34846	21.49805	24.64672	4.338959	78.81707	82.905	34.289	6.814606	10.41644	7.142455	0.3422486	9.134847	7.881707	3.4289	4.417696	0.251513293	0.423189143	0.197125535	0.372554679	0.006203378	3.85E-09	2.39E-12	-0.068787545
48	Finland	FIN	2006	2.16553	-1.310860066	8.00452	3284.295	6.217847	3.914852	93.25605	21.40267	24.02181	4.408946	79.21464	83.037	36.097	7.465547	12.57064	7.880612	0.3837771	9.325605	7.921464	3.6097	4.419286	0.224946387	0.552638426	0.452086706	0.350840393	0	0	0	-0.089669672
48	Finland	FIN	2007	2.55385	-2.13870934	7.826083	3772.276	6.076812	3.913926	98.81019	20.86728	25.50004	4.420958	79.26341	83.168	35.332	7.178749	12.09848	7.723726	0.4254298	9.881019	7.926341	3.5332	4.420863	0.778577006	0.676005621	0.251513293	0.423189143	0	0	0	-0.10950122
48	Finland	FIN	2008	2.83742	3.783257637	8.084085	4311.889	6.282239	3.913607	130.0943	21.67507	25.10131	4.460281	79.56829	83.299	35.75	7.218922	10.63716	7.539294	0.4655493	13.00943	7.956829	3.575	4.422437	0.621120014	0.795255303	0.224946387	0.552638426	0	0	0	-0.128606449
48	Finland	FIN	2009	2.51499	1.955654422	8.871697	4176.002	6.901458	3.918427	135.9279	24.21711	21.22754	4.256056	79.71951	83.429	34.191	6.803866	9.955194	7.356456	0.4782464	13.59279	7.971951	3.4191	4.423996	0.588669591	0.904382561	0.778577006	0.676005621	0	0	0	-0.146034452
48	Finland	FIN	2010	2.478	1.116295361	8.868704	4095.699	6.847824	3.930812	152.2491	23.89097	21.63495	4.331914	79.87074	83.77	32.616	6.390939	11.57528	7.190331	0.4574945	15.22491	7.987073	3.2616	4.428075	0.641935563	1.048236131	0.621120014	0.795255303	0	0	0	-0.168927338
48	Finland	FIN	2011	2.73674	0.897361934	8.94887	4544.379	6.963121	3.951681	189.43	23.6152	23.50903	4.371596	80.47073	84.313	31.044	5.986219	10.54447	7.2837	0.4635587	18.943	8.047073	3.1044	4.434536	1.626334684	1.185183979	0.588669591	0.904382561	0	0	0	-0.190635622
48	Finland	FIN	2012	2.56706	1.342113501	9.291137	4406.249	7.283684	3.977424	165.4192	24.36622	22.52682	4.387085	80.62683	84.841	29.794	5.667975	9.075434	6.601133	0.4758095	16.54192	8.062683	2.9794	4.440779	0.691592702	0.548242283	0.641935563	1.048236131	0	0	0	-0.088961731
48	Finland	FIN	2013	2.6998	-0.852939862	9.492021	4713.7	7.418508	4.005957	142.059	24.74255	21.41754	4.363272	80.97561	85.125	29.333	5.538277	8.68178	6.278689	0.4607238	14.2059	8.097561	2.9333	4.444121	1.073673024	0.642977541	1.626334684	1.185183979	0	0	0	-0.104198527
48	Finland	FIN	2014	2.72609	-6.386406828	9.480011	4733.466	7.38198	4.03348	164.4145	24.68001	20.9462	4.322469	81.18049	85.175	28.338	5.355489	8.660721	6.46864	0.4135602	16.44145	8.118049	2.8338	4.444708	1.433240744	0.799154619	0.691592702	0.548242283	0	0	0	-0.129230097
48	Finland	FIN	2015	2.32851	-7.778586724	9.742894	4131.511	7.577102	4.057436	156.6525	24.35843	20.88716	4.292943	81.48048	85.225	29.24	5.606166	8.281453	6.063834	0.3293839	15.66525	8.148048	2.924	4.445295	0.708310897	0.632705261	1.073673024	0.642977541	0	0	0	-0.102548311
48	Finland	FIN	2016	2.3901	5.65621971	9.493058	4117.258	7.343835	4.078304	154.3932	23.85583	22.05505	4.287302	81.42927	85.275	28.456	5.44765	8.087363	5.893757	0.2874214	15.43932	8.142927	2.8456	4.445881	0.436716505	0.688593595	1.433240744	0.799154619	0	0	0	-0.111520954
48	Finland	FIN	2017	2.52331	-1.288423117	9.623987	4209.008	7.439245	4.095621	120.6133	22.97359	22.99994	4.341925	81.42927	85.325	28.417	5.436888	7.679793	5.861331	0.2346705	12.06133	8.142927	2.8417	4.446467	0.379794688	0.775751959	0.708310897	0.632705261	0	0	0	-0.125486111
49	Fiji	FJI	2004	0.027275072	-9.069807295	3.554091	117.6121	2.419501	3.999289	52.51159	15.41248	24.92477	0	66.247	49.479	45.04	9.232901	1.654468	13.06114	0.2183685	5.251159	6.6247	4.504	3.901548	1.670831827	0.016750487	0.425045285	0.009072964	0.034389866	1.18E-07	4.07E-10	-0.002737877
49	Fiji	FJI	2005	0.03006725	-5.408378023	3.558962	129.0755	2.64127	3.969776	62.01492	15.41248	24.92477	0	66.313	49.871	45.027	9.223576	1.334503	12.9025	0.4567354	6.201492	6.6313	4.5027	3.90944	0.929548268	0.022650702	0.728540817	0.013543757	0	0	0	-0.003701973
49	Fiji	FJI	2006	0.031027415	-18.80336204	3.657887	136.0088	2.704656	3.968437	71.12714	15.41248	24.92477	0	66.362	50.264	45.092	9.242817	1.470574	14.8721	0.759761	7.112714	6.6362	4.5092	3.917289	0.831361722	0.032746318	1.670831827	0.016750487	0.012838883	1.65E-08	2.12E-11	-0.005351239
49	Fiji	FJI	2007	0.034050506	-13.8231552	3.729042	150.9055	2.695037	3.96251	69.6323	15.41248	24.92477	0	66.413	50.657	45.176	9.264818	1.385776	14.54441	0.9999723	6.96323	6.6413	4.5176	3.925077	2.877481742	0.035694165	0.929548268	0.022650702	0.0515848	2.66E-07	1.37E-09	-0.005832727
49	Fiji	FJI	2008	0.035231859	-19.5315573	3.449541	144.1118	2.39537	3.953091	70.7472	15.41248	24.92477	0	66.477	51.146	45.252	9.286188	1.058421	14.22192	1.09079	7.07472	6.6477	4.5252	3.934684	2.295548785	0.042040385	0.831361722	0.032746318	0	0	0	-0.006869159
49	Fiji	FJI	2009	0.028706246	-10.63840516	3.830638	129.0674	2.375134	3.942698	75.38367	15.41248	24.92477	0	66.559	51.658	45.336	9.309308	0.9278792	13.87052	0.974229	7.538367	6.6559	4.5336	3.944645	2.17561781	0.043730335	2.877481742	0.035694165	0.605032384	3.66E-05	2.21E-06	-0.007145123
49	Fiji	FJI	2010	0.031405088	-5.484702326	3.701361	135.1621	2.36504	3.933805	69.58002	15.41248	24.92477	0	66.655	52.171	45.419	9.331226	1.420197	13.53381	0.7214694	6.958003	6.6655	4.5419	3.954527	2.372479339	0.032690175	2.295548785	0.042040385	0	0	0	-0.005342069
49	Fiji	FJI	2011	0.037745306	-5.711777599	3.404846	148.2069	2.047429	3.939621	61.94086	15.41248	24.92477	0	66.759	52.683	45.531	9.358306	1.261336	13.83646	0.4214095	6.194087	6.6759	4.5531	3.964293	6.010642904	0.032507832	2.17561781	0.043730335	0	0	0	-0.005312284
49	Fiji	FJI	2012	0.039720126	-6.932580064	3.53699	160.8294	2.073136	3.946568	60.80335	15.41248	24.92477	0	66.859	53.196	45.493	9.340611	1.225062	12.85205	0.1874439	6.080335	6.6859	4.5493	3.973983	2.556003266	0.026771717	2.372479339	0.032690175	1.1202499	0.000125496	1.41E-05	-0.004375256
49	Fiji	FJI	2013	0.041901432	-5.711226038	3.466693	165.1278	2.027346	3.955926	63.5845	15.41248	24.92477	0	66.95	53.706	45.438	9.321422	1.330207	12.14462	0.0622878	6.35845	6.695	4.5438	3.983525	3.968103986	0.02818448	6.010642904	0.032507832	0	0	0	-0.004606053
49	Fiji	FJI	2014	0.048569633	-6.990345648	3.649256	184.7083	2.238241	3.96712	62.79794	15.41248	24.92477	0	67.03	54.216	45.403	9.304333	1.350071	11.92289	0.0975716	6.279794	6.703	4.5403	3.992976	5.297002146	0.037506334	2.556003266	0.026771717	0	0	0	-0.0061287
49	Fiji	FJI	2015	0.046825469	-5.110786671	3.568863	174.4963	2.252596	3.97823	66.44504	15.41248	24.92477	0	67.103	54.726	45.353	9.283349	1.322398	11.64194	0.2505938	6.644504	6.710299	4.5353	4.002339	2.617790736	0.048366276	3.968103986	0.02818448	0	0	0	-0.007902092
49	Fiji	FJI	2016	0.049267402	-8.282450789	3.461468	179.9116	2.211957	3.980984	67.99281	15.41248	24.92477	0	67.175	55.235	45.321	9.277567	1.321298	11.05934	0.4333084	6.799281	6.7175	4.5321	4.011597	1.614026305	0.077825189	5.297002146	0.037506334	0	0	0	-0.012709991
49	Fiji	FJI	2017	0.052703352	-7.385555295	3.454343	184.7038	2.195992	3.983642	68.24361	15.41248	24.92477	0	67.252	55.742	45.268	9.245615	1.307728	10.84016	0.5783343	6.824361	6.7252	4.5268	4.020734	1.403653424	0.100895554	2.617790736	0.048366276	0	0	0	-0.016472536
50	France	FRA	2004	21.1574	1.204759692	10.12424	3452.43	7.976528	3.985668	103.0967	23.0447	21.8896	3.9498	80.16341	76.883	31.433	6.207638	6.120079	14.92678	0.7363135	10.30967	8.016341	3.1433	4.342285	0.002345528	6.464559161	0.000030955	6.551165215	0	0	0	-0.963826418
50	France	FRA	2005	21.9613	1.533593328	10.17984	3573.603	8.009973	3.984621	106.06	23.06704	22.45262	3.988627	80.16341	77.13	32.815	6.512452	6.099599	14.70451	0.7538008	10.606	8.016341	3.2815	4.345492	0.000587658	6.989757667	0.000904092	6.479618591	0.085910653	7.38E-07	6.34E-09	-1.033956447
50	France	FRA	2006	23.1859	2.217583098	10.32844	3797.667	7.991593	3.985866	127.0184	22.75918	23.23771	4.027197	80.81219	77.377	33.089	6.625076	5.906266	16.4729	0.697207	12.70184	8.08122	3.3089	4.34869	0.000647341	8.644682477	0.002345528	6.464559161	0	0	0	-1.246905975
50	France	FRA	2007	26.5721	1.823867603	10.26315	4294.206	7.924252	3.986443	137.582	22.43314	24.16481	4.032837	81.1122	77.621	36.792	7.580678	5.766386	16.0081	0.6186974	13.7582	8.111219	3.6792	4.351838	0.000358514	10.44161675	0.000587658	6.989757667	0	0	0	-1.464317674
50	France	FRA	2008	29.1838	2.3284998	10.45363	4774.767	8.006595	3.987811	143.239	22.56256	24.12988	4.049994	81.21464	77.868	33.919	6.821874	5.690502	15.64561	0.5588543	14.3239	8.121464	3.3919	4.355015	0.000413107	10.95317616	0.000647341	8.644682477	0	0	0	-1.523581962
50	France	FRA	2009	26.9022	2.611026113	11.24353	4706.482	8.611143	3.992107	140.57	24.0808	21.33316	3.92123	81.41463	78.117	32.614	6.399599	5.438357	15.22445	0.5144895	14.057	8.141463	3.2614	4.358208	0.0004677	11.57626338	0.000358514	10.44161675	0	0	0	-1.594192605
50	France	FRA	2010	26.4261	1.274646632	11.17923	4576.264	8.532552	4.0006	143.8481	23.98926	21.94629	4.004927	81.66341	78.369	32.31	6.320226	5.428981	14.84562	0.494036	14.38481	8.166342	3.231	4.361428	0.000522293	13.94287403	0.000413107	10.95317616	0	0	0	-1.846631836
50	France	FRA	2011	28.6141	0.7083485	11.19429	4931.717	8.50848	4.01341	145.8791	23.74453	23.22091	4.073982	82.11463	78.622	32.89	6.497767	5.077911	14.87802	0.4836587	14.58791	8.211463	3.289	4.364652	0.000576886	14.68813442	0.0004677	11.57626338	0.049398625	2.44E-07	1.21E-09	-1.920962689
50	France	FRA	2012	26.8383	0.710985476	11.3209	4650.34	8.611887	4.029973	147.6737	23.9505	22.62663	4.089366	81.96829	78.878	33.152	6.540954	5.075062	13.83475	0.4840051	14.76737	8.196829	3.3152	4.367902	0.000631479	11.12898257	0.000522293	13.94287403	0	0	0	-1.54368011
50	France	FRA	2013	28.1108	-0.497123337	11.44199	4898.598	8.722399	4.048726	143.8136	24.11169	22.28719	4.090405	82.21951	79.135	32.287	6.305743	5.062172	13.59431	0.5147845	14.38136	8.221951	3.2287	4.371155	0.000686072	11.7872577	0.000576886	14.68813442	0.042955326	1.85E-07	7.93E-10	-1.617711442
50	France	FRA	2014	28.5217	1.657446961	11.59501	5010.095	8.868767	4.06699	146.7736	24.12589	22.70983	4.102293	82.67073	79.394	32.45	6.364256	4.573182	12.2897	0.4797855	14.67736	8.267073	3.245	4.374423	0.000740665	13.42596858	0.000631479	11.12898257	0.085910653	7.38E-07	6.34E-09	-1.793623991
50	France	FRA	2015	24.3821	0.344635966	11.50136	4211.682	8.808022	4.082959	147.4145	23.80788	22.71232	4.123121	82.32195	79.655	32.588	6.420265	4.432555	12.74571	0.417226	14.74145	8.232195	3.2588	4.377705	0.000795258	11.37008778	0.000686072	11.7872577	0	0	0	-1.571019384
50	France	FRA	2016	24.7129	1.692904458	11.5393	4263.361	9.565597	4.09561	154.8141	23.73238	22.60939	4.112514	82.52439	79.917	32.739	6.478016	4.281005	11.85518	0.3992448	15.48141	8.252439	3.2739	4.380989	0.000849852	11.77924271	0.000740665	13.42596858	0.000515464	2.66E-11	1.37E-15	-1.61682166
50	France	FRA	2017	25.8629	0.538232879	11.64815	4325.741	9.687833	4.106224	157.4408	23.68449	23.36572	4.13833	82.52439	80.18	32.721	6.470417	4.133254	11.81496	0.0080404	15.74408	8.252439	3.2721	4.384274	0.000904445	12.11344598	0.000795258	11.37008778	0.003436426	1.18E-09	4.06E-13	-1.653680417
51	Gabon	GAB	2004	0.077562936	-4.438720596	3.331398	189.4092	1.359546	4.384415	12.90853	15.00716	21.49605	4.40388	57.885	81.778	50.398	11.01904	3.461695	39.63934	2.531563	1.290853	5.7885	5.0398	4.404008	46.7913369	1.339037929	11.90331475	0.925150995	0	0	0	-0.214924155
51	Gabon	GAB	2005	0.095789736	-1.742646174	2.934103	197.7965	1.054327	4.366204	9.650194	12.53532	21.36453	4.430217	58.181	82.452	50.15	10.92557	3.515238	39.97835	2.678687	0.9650194	5.8181	5.015	4.412216	26.03182765	0.952729839	20.4026511	1.185674944	0	0	0	-0.153738729
51	Gabon	GAB	2006	0.103184245	-1.36011108	3.14509	221.0299	1.21735	4.342065	8.624232	13.3398	24.0452	4.484689	58.641	83.107	50.04	10.87829	2.917904	38.33454	2.80821	0.8624232	5.8641	5.004	4.420129	23.28213156	1.745009085	46.7913369	1.339037929	0	0	0	-0.278507748
51	Gabon	GAB	2007	0.124389568	-4.791012756	3.1515	263.2391	1.233428	4.319153	2.31645	13.67413	24.87869	4.444209	59.229	83.742	49.914	10.82939	2.79649	38.66621	2.923184	0.231645	5.9229	4.9914	4.427741	80.58334501	1.999686549	26.03182765	0.952729839	0	0	0	-0.318020946
51	Gabon	GAB	2008	0.155085748	-5.297774896	2.794451	282.0727	1.062416	4.298138	6.060947	12.43048	25.0899	4.488624	59.904	84.359	49.741	10.76145	2.748065	39.26951	3.073678	0.6060947	5.9904	4.9741	4.435081	64.28641998	2.055494783	23.28213156	1.745009085	0	0	0	-0.32664101
51	Gabon	GAB	2009	0.120651383	-3.250486768	3.839814	294.0741	1.540639	4.279335	7.895762	16.12363	27.98111	4.424901	60.637	84.955	49.723	10.75291	2.70889	39.76408	3.264324	0.7895762	6.0637	4.9723	4.442122	60.92777516	2.676114318	80.58334501	1.999686549	0	0	0	-0.421566319
51	Gabon	GAB	2010	0.143585843	-1.022389602	2.475569	216.7141	1.573257	4.262864	10.4814	13.48694	29.70111	4.490407	61.4	85.533	49.586	10.70123	2.962247	40.27758	3.458586	1.04814	6.14	4.9586	4.448902	66.44084594	3.099706196	64.28641998	2.055494783	0	0	0	-0.485370886
51	Gabon	GAB	2011	0.181864781	-6.038151872	2.557716	274.09	1.585583	4.245896	11.45328	12.79372	26.64239	4.505332	62.168	86.092	49.519	10.67492	2.951649	41.13028	3.657048	1.145328	6.2168	4.9519	4.455417	168.326945	3.456280819	60.92777516	2.676114318	0	0	0	-0.538461403
51	Gabon	GAB	2012	0.171714474	1.359289774	2.420976	236.6305	1.482858	4.230229	14.10363	14.03081	26.96615	4.525508	62.924	86.634	49.544	10.68417	2.917367	40.81409	3.788513	1.410363	6.2924	4.9544	4.461692	71.58039966	2.834647801	66.44084594	3.099706196	124.9518459	1.56129638	19.50868646	-0.445539377
51	Gabon	GAB	2013	0.175907452	-0.498795678	2.840872	274.9891	1.823029	4.217053	12.86043	14.45622	29.1806	4.506841	63.648	87.156	49.566	10.69259	2.906039	40.72566	3.779181	1.286043	6.3648	4.9566	4.4677	111.1260196	4.021889615	168.326945	3.456280819	0	0	0	-0.621513705
51	Gabon	GAB	2014	0.18179752	-4.306823584	2.532823	245.4853	1.516688	4.206544	13.8247	14.84947	35.13905	4.297562	64.318	87.651	49.597	10.70614	2.756382	41.31957	3.606515	1.38247	6.4318	4.9597	4.473363	148.3415673	4.942351124	71.58039966	2.834647801	0	0	0	-0.753625816
51	Gabon	GAB	2015	0.143773248	-0.175646114	2.657439	197.9447	1.565494	4.198016	16.88005	14.8164	29.23096	4.303386	64.913	88.118	49.639	10.72559	2.692262	44.0959	3.335099	1.688005	6.4913	4.9639	4.478677	73.31074635	4.896316019	111.1260196	4.021889615	0	0	0	-0.747108114
51	Gabon	GAB	2016	0.140143696	0.00950717	3.112913	220.3547	2.010546	4.207802	23.18681	14.6412	26.98226	4.250399	65.418	88.559	49.58	10.70241	2.617446	43.72065	3.043395	2.318681	6.5418	4.958	4.483669	45.20050875	5.231595088	148.3415673	4.942351124	0	0	0	-0.794361372
51	Gabon	GAB	2017	0.148926097	0.187461787	3.096107	222.7351	2.060623	4.216625	18.35901	13.2317	21.41378	4.318404	65.839	88.976	49.558	10.69844	2.590132	44.38555	2.796855	1.835901	6.583899	4.9558	4.488367	39.30905505	4.372316132	73.31074635	4.896316019	0	0	0	-0.67225454
52	United Kingdom	GBR	2004	24.0361	1.729897692	7.050632	2828.381	5.863143	3.950019	140.4152	19.18043	17.26407	3.899719	78.74634	79.629	38.942	7.662601	8.989141	12.69676	0.5689431	14.04152	7.874634	3.8942	4.377378	0.023754723	7.201667999	0.000360341	7.373020702	0.018614958	3.47E-08	6.45E-11	-1.061905146
52	United Kingdom	GBR	2005	25.2501	-3.672980347	7.186684	3010.125	6.000278	3.942471	146.2057	19.36536	17.43305	3.949784	79.04878	79.915	38.924	7.654977	8.982939	12.5379	0.6866113	14.62057	7.904878	3.8924	4.380964	0.008557632	8.270865483	0.005758934	6.662192635	0	0	0	-1.199870922
52	United Kingdom	GBR	2006	26.9715	-2.275788916	7.327282	3254.683	6.181685	3.939094	155.5075	19.47545	17.81095	4.021541	79.24878	80.199	38.929	7.652475	8.89871	13.31253	0.7350487	15.55075	7.924878	3.8929	4.384511	0.008349358	9.457414483	0.023754723	7.201667999	0	0	0	-1.347019743
52	United Kingdom	GBR	2007	30.8412	5.216413092	7.431864	3741.326	6.210225	3.937049	171.0121	19.24626	18.32784	3.951419	79.44878	80.479	39.622	7.87365	8.617164	13.03343	0.7786661	17.10122	7.944879	3.9622	4.387996	0.039433215	10.85172641	0.008557632	8.270865483	6.836565097	0.004673862	0.003195316	-1.511921622
52	United Kingdom	GBR	2008	29.0404	3.555125412	7.681017	3606.183	6.495968	3.93704	193.751	20.01619	17.15937	4.02439	79.6	80.757	40.017	7.918452	8.424424	12.78025	0.7870326	19.3751	7.96	4.0017	4.391445	0.021587811	10.98433341	0.008349358	9.457414483	0.060941828	3.71E-07	2.26E-09	-1.527153887
52	United Kingdom	GBR	2009	23.9479	-2.628419718	8.527077	3274.85	7.259776	3.939551	207.8519	21.54119	14.59941	3.991713	80.05122	81.031	40.426	7.968105	7.574622	12.52741	0.7563909	20.78519	8.005121	4.0426	4.394832	0.018135796	11.6820195	0.039433215	10.85172641	0.072022161	5.19E-07	3.74E-09	-1.60600567
52	United Kingdom	GBR	2010	24.529	-0.502552069	8.474078	3309.333	7.179949	3.944782	205.2553	21.24612	15.79486	4.069684	80.40244	81.302	41.432	8.298701	7.857837	12.29911	0.7838886	20.52553	8.040243	4.1432	4.39817	0.021657689	13.96731305	0.021587811	10.98433341	0	0	0	-1.849108562
52	United Kingdom	GBR	2011	26.349	2.042644578	8.422106	3500.873	7.096259	3.957833	196.0201	20.57243	15.70598	4.127298	80.95122	81.57	41.684	8.333159	7.079298	12.848	0.7816773	19.60201	8.095121	4.1684	4.401462	0.082158976	11.91194206	0.018135796	11.6820195	0	0	0	-1.631516402
52	United Kingdom	GBR	2012	26.7661	-1.297436258	8.339169	3496.255	7.039596	3.971093	191.1397	20.36264	15.87903	4.11231	80.90488	81.837	41.939	8.366827	7.355898	11.8145	0.6953158	19.11397	8.090487	4.1939	4.404729	0.027278016	7.775784992	0.021657689	13.96731305	0.06989843	4.89E-07	3.42E-09	-1.136620217
52	United Kingdom	GBR	2013	27.5357	-0.298604432	9.772347	4189.706	7.842057	3.984542	179.0699	19.67738	16.54637	4.112423	81.00488	82.102	41.982	8.393087	7.145844	11.6189	0.6695338	17.90699	8.100488	4.1982	4.407962	0.048451678	9.721346358	0.082158976	11.91194206	0.011080332	1.23E-08	1.36E-11	-1.378898615
52	United Kingdom	GBR	2014	30.3473	-5.694273398	9.723924	4567.708	7.809586	3.997537	166.2202	19.36247	17.25646	4.060974	81.30488	82.365	42.068	8.455042	6.49744	10.80056	0.7533495	16.62201	8.130487	4.2068	4.41116	0.06247393	11.32275346	0.027278016	7.775784992	0.009972299	9.94E-09	9.92E-12	-1.565672498
52	United Kingdom	GBR	2015	28.9642	-3.642789312	9.792734	4355.695	7.86041	4.00935	160.5282	19.04318	17.21212	4.029613	80.9561	82.626	42.081	8.48854	6.270922	10.75487	0.7949679	16.05282	8.09561	4.2081	4.414324	0.025054751	10.95681455	0.048451678	9.721346358	0.886426593	7.86E-05	6.97E-06	-1.523999297
52	United Kingdom	GBR	2016	26.5924	-8.024553022	9.762348	3958.019	7.831879	4.018855	165.2636	18.6834	17.25529	4.062616	81.1561	82.886	42.084	8.522285	6.024375	10.50467	0.7140303	16.52636	8.11561	4.2084	4.417466	0.009351511	12.10386791	0.06247393	11.32275346	0	0	0	-1.65263099
52	United Kingdom	GBR	2017	26.3787	0.636306904	9.970942	4044.914	7.98332	4.026599	166.5333	18.30668	17.23512	4.117838	81.1561	83.143	42.082	8.517743	5.763072	10.47269	0.703806	16.65333	8.11561	4.2082	4.420562	0.008322167	13.96283138	0.025054751	10.95681455	0.001292705	1.67E-10	2.16E-14	-1.848654574
53	Georgia	GEO	2004	0.051253652	-9.419015464	8.316368	94.03149	1.211319	3.925519	18.94639	14.03735	31.90817	4.378747	70.451	53.218	48.564	11.33784	1.100845	25.89122	-9.080639	1.894639	7.0451	4.8564	3.974397	0.000375785	0.00546108	0.000161419	0.01071661	0.002133763	4.55E-10	9.71E-14	-0.000892754
53	Georgia	GEO	2005	0.064108788	-8.457960949	8.303932	118.6559	1.239136	3.919935	21.56435	17.33028	33.48711	4.446357	70.538	53.605	48.198	11.21194	1.298612	25.62728	-0.6352922	2.156435	7.0538	4.8198	3.981642	0.000659618	0.00808573	0.000712882	0.005214419	0.059271201	3.51E-07	2.08E-09	-0.001321773
53	Georgia	GEO	2006	0.077453943	-15.29374592	7.839014	136.7833	1.211022	3.908629	23.91809	15.34465	30.85818	4.498502	70.635	53.992	48.107	11.19273	1.584796	28.12383	-0.5684847	2.391809	7.0635	4.8107	3.988836	0.000894708	0.015520576	0.000375785	0.00546108	0.014225088	2.02E-08	2.88E-11	-0.00253689
53	Georgia	GEO	2007	0.101728824	-16.50222309	7.649759	177.2472	1.123926	3.894297	31.24167	21.87787	32.05587	4.49039	70.765	54.379	47.327	10.90406	1.663382	27.55082	-0.5216467	3.124167	7.0765	4.7327	3.995978	0.006035263	0.034709254	0.000659618	0.00808573	0	0	0	-0.005671861
53	Georgia	GEO	2008	0.127950765	-11.12233414	8.68152	255.9174	1.598951	3.87947	32.82748	25.87836	25.95879	4.466176	70.946	54.765	46.539	10.61024	1.342568	27.18435	-0.3037905	3.282748	7.0946	4.6539	4.003051	0.001942057	0.058403789	0.000894708	0.015520576	0	0	0	-0.009540718
53	Georgia	GEO	2009	0.107667764	-6.34095963	9.835427	246.9775	2.107194	3.867395	33.04052	24.46061	13.0261	4.365311	71.18	55.15	46.314	10.54009	1.636221	26.58939	-0.888185	3.304052	7.118	4.6314	4.010057	0.002879881	0.092045618	0.006035263	0.034709254	0	0	0	-0.01502948
53	Georgia	GEO	2010	0.116385008	-6.100030036	9.545389	262.5267	2.034421	3.860385	33.36656	21.07185	21.58617	4.474103	71.46	55.535	45.71	10.32481	1.667569	26.10124	-0.7294753	3.336656	7.146	4.571	4.017014	0.005384856	0.114461439	0.001942057	0.058403789	0	0	0	-0.018683889
53	Georgia	GEO	2011	0.144345686	-6.812339851	8.392212	290.4124	1.470588	3.864526	34.17476	18.19982	26.15852	4.511045	71.773	55.919	45.425	10.23155	2.122237	26.7836	-0.802164	3.417476	7.1773	4.5425	4.023904	0.010477761	0.147087331	0.002879881	0.092045618	0.041489841	1.72E-07	7.14E-10	-0.023998827
53	Georgia	GEO	2012	0.158464846	-4.581302763	8.373141	323.0098	1.628005	3.871503	35.02576	17.7034	28.94984	4.563815	72.097	56.303	44.906	10.0482	2.263803	25.00285	-0.7365655	3.502576	7.2097	4.4906	4.030748	0.045178708	0.078461683	0.005384856	0.114461439	2.371274805	0.000562294	0.000133335	-0.012813828
53	Georgia	GEO	2013	0.161400144	-5.580134837	8.395724	334.9199	1.977875	3.881598	43.02886	16.68208	24.78056	4.628211	72.412	56.685	45.063	10.129	2.113793	23.9102	-0.3009721	4.302886	7.2412	4.5063	4.037509	0.053750902	0.098639683	0.010477761	0.147087331	0.592712013	3.51E-05	2.08E-06	-0.01610473
53	Georgia	GEO	2014	0.165093164	-8.546920053	8.435678	348.8297	2.329331	3.894946	48.88893	16.69133	29.80687	4.638738	72.707	57.067	44.551	9.949409	2.416461	22.96671	0.0469539	4.888893	7.2707	4.4551	4.044226	0.078976288	0.162919253	0.045178708	0.078461683	0.284501766	8.09E-06	2.30E-07	-0.026576227
53	Georgia	GEO	2015	0.139935663	-9.693074572	7.932359	280.9129	2.818365	3.91121	52.88237	17.85252	31.50414	4.672904	72.973	57.448	43.884	9.710697	2.536062	24.25265	0.1574814	5.288237	7.2973	4.3884	4.05088	0.050231629	0.203723065	0.053750902	0.098639683	0.244671519	5.99E-06	1.46E-07	-0.033213845
53	Georgia	GEO	2016	0.143780369	-8.058574374	8.436097	308.0316	3.083544	3.930654	60.39765	18.37636	32.72717	4.634044	73.207	57.837	43.667	9.6419	2.648557	21.82964	0.0598166	6.039765	7.3207	4.3667	4.057629	0.033004906	0.208043178	0.078976288	0.162919253	0	0	0	-0.033916171
53	Georgia	GEO	2017	0.150813309	-10.77533418	8.445307	324.4932	3.227562	3.950894	61.86814	17.16714	32.40684	4.72308	73.414	58.231	43.238	9.493308	2.745263	22.19605	0.0133861	6.186814	7.3414	4.3238	4.064418	0.021328363	0.209125646	0.050231629	0.203723065	0	0	0	-0.034092136
54	Ghana	GHA	2004	0.088813685	-1.568114186	4.079999	28.10807	1.014717	4.365775	31.4261	12.17281	28.37751	4.601868	58.225	46.63	71.519	18.17596	0.3454568	26.19845	2.484618	3.14261	5.8225	7.1519	3.842244	3.660806591	0.464321634	0.931277796	0.600831628	0	0	0	-0.075430926
54	Ghana	GHA	2005	0.107316341	-1.350866032	5.329524	43.22186	2.063083	4.351387	30.83982	15.30817	29.00214	4.586716	58.719	47.308	71.43	18.13541	0.3205631	26.80667	2.517456	3.083982	5.8719	7.143	3.856679	2.036648076	0.504883806	1.59623906	0.416275543	0	0	0	-0.081974816
54	Ghana	GHA	2006	0.204096685	-3.116219155	5.328847	49.18417	2.080246	4.337854	21.10397	8.870722	22.95412	4.188464	59.234	47.988	71.327	18.08855	0.4181671	23.81182	2.554408	2.110397	5.9234	7.1327	3.870951	1.821520528	0.488691425	3.660806591	0.464321634	0	0	0	-0.07936338
54	Ghana	GHA	2007	0.247588197	-5.586606897	5.387495	58.75655	2.259307	4.324976	22.86265	8.52494	15.38455	4.179823	59.741	48.669	70.99	17.92869	0.4279561	24.04268	2.579994	2.286265	5.9741	7.099	3.885042	6.304586707	0.8165821	2.036648076	0.504883806	41.76817782	0.174458068	0.72867956	-0.132016582
54	Ghana	GHA	2008	0.28526891	-9.517042508	5.535403	67.77913	2.367065	4.312544	27.9003	8.73166	16.49196	4.241531	60.216	49.351	70.633	17.76804	0.3878048	25.22481	2.578728	2.79003	6.0216	7.0633	3.898958	5.029566702	0.88268522	1.821520528	0.488691425	7.283687053	0.00530521	0.003864149	-0.142573535
54	Ghana	GHA	2009	0.259778478	-9.106374081	6.149674	66.83326	2.924857	4.300079	28.70035	7.574244	16.43179	4.271021	60.645	50.031	70.289	17.60912	0.3188967	26.45013	2.543839	2.870035	6.0645	7.0289	3.912643	4.766796926	0.979649572	6.304586707	0.8165821	20.03579053	0.04014329	0.080430255	-0.158023954
54	Ghana	GHA	2010	0.32174773	-7.855067085	6.130647	80.46976	3.204495	4.287504	28.37044	7.069499	13.10019	4.322513	61.03	50.713	69.927	17.44661	0.401778	27.36828	2.487041	2.837044	6.103	6.9927	3.926182	5.198122193	1.38640465	5.029566702	0.88268522	2.156724852	0.000465146	0.000100319	-0.222380597
54	Ghana	GHA	2011	0.395662924	-8.143909378	6.302134	99.25345	3.228028	4.280654	27.48018	13.7886	12.80999	4.457777	61.381	51.394	69.581	17.28798	0.3872435	28.2117	2.42437	2.748018	6.1381	6.9581	3.939522	13.16936917	1.486528813	4.766796926	0.979649572	11.81012181	0.013947898	0.016472637	-0.238109205
54	Ghana	GHA	2012	0.41939729	-7.852768914	5.512971	89.84914	2.673179	4.27351	31.33566	11.76435	16.96772	4.534405	61.72	52.073	69.24	17.13009	0.456886	28.89743	2.369475	3.133566	6.172	6.924	3.952647	5.600224663	1.176612564	5.198122193	1.38640465	0	0	0	-0.189279374
54	Ghana	GHA	2013	0.632772169	-5.09872298	6.119236	111.036	2.491987	4.265981	26.3829	10.9279	26.45664	4.122077	62.064	52.748	68.894	16.97244	0.5494786	27.81534	2.323852	2.63829	6.2064	6.8894	3.965526	8.69414922	1.270118224	13.16936917	1.486528813	3.139520281	0.000985659	0.00030945	-0.204057009
54	Ghana	GHA	2014	0.536011267	-6.262908363	5.623153	81.51717	1.972411	4.257927	27.86125	10.43204	29.34918	4.177008	62.416	53.419	68.545	16.8148	0.5313717	25.88952	2.291781	2.786125	6.2416	6.8545	3.978167	11.60577627	2.254201162	5.600224663	1.176612564	0	0	0	-0.357220318
54	Ghana	GHA	2015	0.491818548	-6.040629596	6.087697	82.40742	2.1357	4.249281	27.19135	9.656949	29.81433	4.325276	62.772	54.086	68.193	16.65778	0.5482731	34.6819	2.268815	2.719136	6.2772	6.8193	3.990575	5.735601529	2.798274469	8.69414922	1.270118224	0.627904056	3.94E-05	2.48E-06	-0.440048982
54	Ghana	GHA	2016	0.550097306	-6.309189912	4.448714	67.50886	1.706329	4.243412	26.67808	8.819499	27.59486	4.239277	63.124	54.749	68.125	16.62224	0.568974	36.25266	2.246599	2.667808	6.3124	6.8125	4.002759	3.536345215	2.565549912	11.60577627	2.254201162	0	0	0	-0.404780783
54	Ghana	GHA	2017	0.589967762	-5.490266089	4.477077	70.53969	1.75953	4.235821	24.50382	8.803558	22.00265	4.2993	63.463	55.407	68.034	16.57986	0.5826837	34.71351	2.220532	2.450382	6.3463	6.8034	4.014706	3.075416463	1.533001739	5.735601529	2.798274469	125.5808113	1.577054015	19.80477227	-0.245394515
55	Guinea	GIN	2004	0.03666349	-1.874679873	3.365547	17.77384	0.2912235	4.609454	16.32141	6.94861	20.72725	3.920829	52.499	31.977	79.032	21.89887	0.2177421	22.16687	1.953245	1.632141	5.2499	7.9032	3.465017	2.793579577	0.055507268	0.710662682	0.037600545	0	0	0	-0.009067906
55	Guinea	GIN	2005	0.029370718	-3.574989252	2.94949	13.73113	0.3293793	4.605308	17.74409	6.987781	19.53483	4.247019	53.238	32.257	78.945	21.86327	0.2004665	22.44513	2.038714	1.774409	5.3238	7.8945	3.473735	1.554176198	0.044356338	1.218097905	0.046118016	0	0	0	-0.007247344
55	Guinea	GIN	2006	0.042200192	-2.962071801	2.960601	12.64382	0.308499	4.602172	15.33182	6.274439	24.5634	4.239689	54.052	32.539	78.89	21.84299	0.203297	20.19644	2.148575	1.533182	5.4052	7.889	3.48244	1.390011305	0.052812831	2.793579577	0.055507268	0.114997604	1.32E-06	1.52E-08	-0.008628048
55	Guinea	GIN	2007	0.062819177	-6.143028628	3.013074	18.74589	0.2977816	4.597446	11.78134	6.778315	23.41968	4.264383	54.864	32.822	78.748	21.79062	0.2068865	20.30757	2.23893	1.178134	5.4864	7.8748	3.491099	4.811061231	0.033698904	1.554176198	0.044356338	1.982271203	0.00039294	7.79E-05	-0.005506834
55	Guinea	GIN	2008	0.069641792	-4.569669894	2.76209	18.63298	0.3089577	4.591166	12.33153	5.968921	26.2177	4.161758	55.614	33.106	78.632	21.73869	0.2247916	21.04483	2.291532	1.233153	5.5614	7.8632	3.499715	3.838087173	0.036576931	1.390011305	0.052812831	0.402491615	1.62E-05	6.52E-07	-0.005976907
55	Guinea	GIN	2009	0.067169046	-2.096948059	2.936868	18.68646	0.2681558	4.583302	14.51967	9.964697	21.30661	4.245854	56.279	33.391	78.598	21.73778	0.2270607	21.45959	2.290858	1.451967	5.6279	7.8598	3.508286	3.63756626	0.045486176	4.811061231	0.033698904	3.833253474	0.001469383	0.000563252	-0.007431833
55	Guinea	GIN	2010	0.068534679	-1.478813385	3.067742	19.50076	0.3899879	4.573883	25.77833	12.5682	20.3254	4.297919	56.861	33.678	78.469	21.68492	0.2554479	21.97103	2.25947	2.577833	5.6861	7.8469	3.516845	3.9667127	0.057521581	3.838087173	0.036576931	4.602395783	0.002118205	0.000974882	-0.009396715
55	Guinea	GIN	2011	0.067851372	-14.0784184	3.78955	23.30078	0.5103675	4.565473	24.05942	14.98158	24.05333	4.45382	57.387	33.966	78.306	21.62313	0.2667428	22.44536	2.215187	2.405942	5.7387	7.8306	3.52536	10.04961061	0.098954236	3.63756626	0.045486176	1.930330618	0.000372618	7.19E-05	-0.016156018
55	Guinea	GIN	2012	0.076380453	-7.901890862	3.503983	22.94407	0.5143135	4.555399	16.01075	14.4755	26.02153	4.462158	57.905	34.255	78.15	21.56104	0.2423546	22.98997	2.197815	1.601075	5.7905	7.815	3.533833	4.273559079	0.057151382	3.9667127	0.057521581	0	0	0	-0.009336287
55	Guinea	GIN	2013	0.083766138	-0.012654278	3.461137	25.13111	0.4885851	4.544181	18.13776	18.87342	23.49396	4.387343	58.447	34.545	78.013	21.51509	0.2110758	21.25856	2.235255	1.813776	5.8447	7.8013	3.542263	6.634548178	0.075741795	10.04961061	0.098954236	1.064302827	0.000113274	1.21E-05	-0.012370093
55	Guinea	GIN	2014	0.087784736	0.877799419	4.780977	35.60309	0.6106275	4.532724	21.45545	17.79315	22.81658	4.340839	59.016	34.836	77.886	21.46544	0.2196719	21.19667	2.342418	2.145545	5.9016	7.7886	3.550651	8.85642515	0.11351619	4.273559079	0.057151382	0	0	0	-0.018529832
55	Guinea	GIN	2015	0.087942024	-0.548739453	5.827122	42.2504	0.4306361	4.521661	26.13567	19.50189	24.16336	4.282796	59.598	35.141	77.758	21.42532	0.2198473	26.94288	2.489702	2.613567	5.9598	7.7758	3.559369	4.376865834	0.123997187	6.634548178	0.075741795	2.839290848	0.000806157	0.000228891	-0.020237805
55	Guinea	GIN	2016	0.086045209	-18.56400426	5.478273	37.45934	0.6737478	4.506461	23.11148	16.88354	52.66984	4.717064	60.17	35.46	77.433	21.29474	0.2216092	24.77771	2.644487	2.311148	6.017	7.7433	3.568405	2.698602487	0.059477656	8.85642515	0.11351619	0	0	0	-0.009716
55	Guinea	GIN	2017	0.09915311	-5.814038482	5.640791	38.97361	0.7031727	4.491255	23.63379	18.94346	19.9315	4.677074	60.706	35.793	77.14	21.17494	0.2232739	26.06249	2.765011	2.363379	6.0706	7.714	3.577752	2.346865481	0.06997931	4.376865834	0.123997187	0.314997604	9.92E-06	3.13E-07	-0.011429867
56	Gambia, The	GMB	2004	0.00578786	-9.59358452	4.363385	18.05746	2.23107	4.572287	17.30931	7.105651	24.21694	4.418686	57.553	51.288	64.175	16.45062	0.1960272	29.99913	3.163526	1.730931	5.7553	6.4175	3.937457	2.167844344	0.008657895	0.551481006	0.015722588	0	0	0	-0.001415294
56	Gambia, The	GMB	2005	0.006241732	-8.595414957	4.907776	21.21098	2.220237	4.562248	19.57334	7.725466	21.98428	4.41105	57.939	52.02	64.164	16.44493	0.1900319	30.28367	3.10616	1.957334	5.7939	6.4164	3.951628	1.206055524	0.011830516	0.945255569	0.014240228	0	0	0	-0.001933835
56	Gambia, The	GMB	2006	0.006550701	-12.54951289	5.465092	24.01049	1.902882	4.556524	23.39398	7.933506	24.27717	4.395197	58.313	52.751	64.141	16.43497	0.1935524	28.23538	3.043372	2.339398	5.8313	6.4141	3.965583	1.078662004	0.007861108	2.167844344	0.008657895	0	0	0	-0.001285058
56	Gambia, The	GMB	2007	0.007988856	-9.775470382	5.718123	29.68015	2.035418	4.548233	20.84478	7.828176	19.08952	4.262012	58.671	53.481	64.125	16.42848	0.2146735	28.50055	2.996114	2.084478	5.8671	6.4125	3.979326	3.733429311	0.01416856	1.206055524	0.011830516	0.022309809	4.98E-08	1.11E-10	-0.002315941
56	Gambia, The	GMB	2008	0.009657811	-7.330065158	5.915658	35.96465	1.947713	4.538138	28.10967	9.551041	15.85759	4.146477	59.012	54.211	64.094	16.41613	0.2170741	29.36775	2.970181	2.810967	5.9012	6.4094	3.992884	2.97839218	0.019605157	1.078662004	0.007861108	0.029746412	8.85E-08	2.63E-10	-0.00320435
56	Gambia, The	GMB	2009	0.009006395	-4.379925844	5.781855	31.76081	2.381203	4.527485	31.17278	9.306774	19.61396	4.208666	59.334	54.937	64.056	16.40294	0.2191419	29.72859	2.974008	3.117279	5.9334	6.4056	4.006187	2.822786043	0.020613374	3.733429311	0.01416856	1.06031085	0.000112426	1.19E-05	-0.003369091
56	Gambia, The	GMB	2010	0.009518064	-3.903686147	5.739624	32.28451	1.844015	4.517255	38.96429	9.565978	21.31924	4.197189	59.637	55.662	64.021	16.38963	0.2413044	30.20126	2.995406	3.89643	5.9637	6.402101	4.019298	3.078206813	0.029237243	2.97839218	0.019605157	2.897374879	0.000839478	0.000243228	-0.004778032
56	Gambia, The	GMB	2011	0.00898291	-10.50240111	6.246047	32.12828	2.141339	4.513654	43.83475	9.279819	18.93923	4.212471	59.917	56.384	64.01	16.38394	0.2420662	29.26492	3.018401	4.383475	5.9917	6.401	4.032186	7.798593496	0.027727399	2.822786043	0.020613374	0	0	0	-0.004531382
56	Gambia, The	GMB	2012	0.009100262	-5.623048783	6.136359	30.98698	2.320041	4.509018	44.23107	8.306282	27.79466	4.319211	60.178	57.105	63.966	16.36768	0.2386905	30.72906	3.030427	4.423107	6.0178	6.3966	4.044892	3.316322525	0.021617048	3.078206813	0.029237243	0	0	0	-0.003533085
56	Gambia, The	GMB	2013	0.013670416	-5.353289963	6.181211	29.88498	1.632313	4.50368	32.66541	9.093973	14.04199	3.837249	60.426	57.82	63.933	16.35498	0.2203512	29.80467	3.034827	3.266541	6.0426	6.3933	4.057335	5.148472539	0.015248839	7.798593496	0.027727399	0.245407898	6.02E-06	1.48E-07	-0.002492483
56	Gambia, The	GMB	2014	0.012590636	-2.798505623	5.29872	23.02138	1.135858	4.497773	36.27934	10.50726	14.57309	3.940998	60.667	58.528	63.922	16.34929	0.253641	30.62189	3.026045	3.627934	6.0667	6.3922	4.069505	6.87267022	0.015508055	3.316322525	0.021617048	0	0	0	-0.002534844
56	Gambia, The	GMB	2015	0.013941496	0.046784796	4.761488	21.85383	0.8201178	4.491343	38.00389	12.08662	14.10452	3.878525	60.91	59.228	63.889	16.33602	0.2588786	36.30538	3.008474	3.800389	6.091	6.3889	4.081394	3.39648955	0.018991599	5.148472539	0.015248839	0	0	0	-0.003104094
56	Gambia, The	GMB	2016	0.014422985	0.332484566	4.431538	20.93044	0.8227934	4.488737	39.67939	11.57627	15.77643	3.890216	61.166	59.918	63.87	16.32638	0.2651374	32.6153	2.988606	3.967939	6.1166	6.387	4.092977	2.094141217	0.023838928	6.87267022	0.015508055	0	0	0	-0.003896111
56	Gambia, The	GMB	2017	0.014894648	-0.207057801	4.43678	21.15144	0.7144644	4.484732	38.10806	12.01121	17.00647	4.129098	61.44	60.599	63.834	16.31341	0.2716451	33.98264	2.968566	3.810806	6.144	6.3834	4.104279	1.821189953	0.014917235	3.39648955	0.018991599	0	0	0	-0.002438292
57	Guinea-Bissau	GNB	2004	0.005311094	-1.737490926	6.87692	27.04797	3.612859	4.491167	5.634945	14.18107	8.824551	3.803215	51.883	37.772	68.069	17.18966	0.1535487	26.61487	2.325046	0.5634946	5.1883	6.8069	3.631568	2.426621401	0.004233867	0.61731167	0.003646134	0.083243153	6.93E-07	5.77E-09	-0.000692146
57	Guinea-Bissau	GNB	2005	0.005867957	-1.362772735	6.387328	27.14334	3.006575	4.477971	7.164766	14.61268	11.02634	3.721308	52.275	38.157	68.049	17.18046	0.1581391	26.84057	2.365273	0.7164766	5.2275	6.8049	3.641709	1.350023194	0.004527734	1.058091371	0.003940001	0	0	0	-0.000740184
57	Guinea-Bissau	GNB	2006	0.005918395	-2.90951857	6.436781	26.96697	2.739237	4.470752	6.419791	11.20512	9.990726	3.700047	52.691	38.545	68.031	17.17103	0.1570528	25.16856	2.39871	0.6419791	5.2691	6.8031	3.651826	1.207422622	0.004821601	2.426621401	0.004233867	0	0	0	-0.000788222
57	Guinea-Bissau	GNB	2007	0.006959902	-2.666720875	7.106421	34.20569	2.822166	4.462846	6.229535	10.66711	12.51998	3.991607	53.136	38.934	67.994	17.15807	0.1636656	25.36549	2.435437	0.6229535	5.3136	6.7994	3.661868	4.179091313	0.003298735	1.350023194	0.004527734	0	0	0	-0.000539279
57	Guinea-Bissau	GNB	2008	0.008646548	-0.690456664	6.968111	40.68642	2.512029	4.454694	7.759202	8.826273	12.78604	3.963515	53.612	39.325	67.928	17.13264	0.1571279	26.07947	2.476479	0.7759202	5.3612	6.7928	3.67186	3.333924885	0.005703201	1.207422622	0.004821601	0.062432365	3.90E-07	2.43E-09	-0.000932332
57	Guinea-Bissau	GNB	2009	0.008267987	-2.121459656	6.66164	36.2967	2.936516	4.44663	6.347313	8.810433	10.80213	3.990314	54.113	39.716	67.872	17.11043	0.158154	26.46907	2.523969	0.6347313	5.4113	6.7872	3.681754	3.159743938	0.005997067	4.179091313	0.003298735	0	0	0	-0.000980368
57	Guinea-Bissau	GNB	2010	0.008490501	-3.263670672	6.348465	34.64384	1.219052	4.438881	10.17501	9.200919	10.78524	3.914628	54.628	40.111	67.791	17.08185	0.1565448	26.83636	2.573083	1.017501	5.4628	6.7791	3.691651	3.445654459	0.006290934	3.333924885	0.005703201	4.727545159	0.002234968	0.001056591	-0.001028403
57	Guinea-Bissau	GNB	2011	0.010983794	-2.200128048	5.430491	37.36945	0.5225849	4.43623	12.04871	8.665383	9.934991	4.03638	55.144	40.508	67.699	17.04412	0.1571918	27.38944	2.618127	1.204871	5.5144	6.7699	3.701499	8.729516918	0.006584801	3.159743938	0.005997067	0	0	0	-0.001076439
57	Guinea-Bissau	GNB	2012	0.009893278	-0.684685385	4.85182	29.30181	1.214135	4.432271	21.19069	9.771437	6.699039	3.717782	55.645	40.908	67.665	17.03115	0.1576488	27.09022	2.651066	2.119069	5.5645	6.7665	3.711326	3.712194205	0.006878667	3.445654459	0.006290934	0	0	0	-0.001124473
57	Guinea-Bissau	GNB	2013	0.010457901	-1.877801408	4.746989	29.52345	1.853466	4.427728	18.25636	7.122182	7.224405	3.786015	56.117	41.31	67.559	16.99493	0.1557342	26.52421	2.660769	1.825636	5.6117	6.7559	3.721105	5.763049216	0.007172534	8.729516918	0.006584801	0	0	0	-0.001172508
57	Guinea-Bissau	GNB	2014	0.010535123	-2.477937724	6.786618	41.43015	2.174358	4.423143	22.70109	13.82785	11.4166	3.943386	56.556	41.715	67.49	16.96898	0.1603355	26.94096	2.645232	2.270109	5.6556	6.749	3.730861	7.693065549	0.007466401	3.712194205	0.006878667	0	0	0	-0.001220542
57	Guinea-Bissau	GNB	2015	0.010478082	-1.548951592	6.519813	38.13546	2.186751	4.418587	24.35699	11.32588	8.085553	4.090697	56.959	42.123	67.387	16.93148	0.1609524	31.79127	2.610509	2.435699	5.6959	6.7387	3.740594	3.801930823	0.007760267	5.763049216	0.007172534	0	0	0	-0.001268576
57	Guinea-Bissau	GNB	2016	0.011782045	-1.184412382	6.090117	39.05418	2.694961	4.41727	23.98333	9.822291	7.823094	4.0572	57.328	42.533	67.26	16.88351	0.1612082	29.58587	2.570576	2.398333	5.7328	6.726	3.75028	2.344120282	0.008054134	7.693065549	0.007466401	0	0	0	-0.001316609
57	Guinea-Bissau	GNB	2017	0.013468419	-1.137413442	6.029594	39.97773	2.624353	4.414902	20.91765	9.29682	9.00098	4.108363	57.673	42.945	67.134	16.83834	0.161586	29.7747	2.532081	2.091765	5.7673	6.7134	3.75992	2.038586639	0.008348	3.801930823	0.007760267	0	0	0	-0.001364642
58	Greece	GRC	2004	2.40521	-0.447610571	7.932238	1743.958	4.777277	3.873258	92.70642	19.15502	25.30717	3.90999	79.03902	74.073	32.361	6.316417	8.867968	19.54578	0.2474135	9.270642	7.903903	3.2361	4.305051	0.191856822	0.686735915	0.004078758	0.832549398	0	0	0	-0.111222934
58	Greece	GRC	2005	2.47783	0.330506357	8.996583	2032.054	5.489397	3.880731	106.6872	20.02023	22.09928	3.92988	79.23902	74.452	32.338	6.308659	8.98084	19.3081	0.2932491	10.66872	7.923902	3.2338	4.310154	0.05346535	0.637870969	0.050607686	0.795630152	0	0	0	-0.103378228
58	Greece	GRC	2006	2.73318	-0.430440167	8.965326	2226.552	5.650028	3.896925	107.5233	20.15548	26.1519	3.967462	79.43903	74.827	32.343	6.307611	8.827796	20.39699	0.3003318	10.75233	7.943902	3.2343	4.315179	0.046432103	0.957172194	0.191856822	0.686735915	0.079143508	6.26E-07	4.96E-09	-0.154446109
58	Greece	GRC	2007	3.18498	1.037191641	9.060374	2614.677	5.542902	3.910886	112.092	20.52028	27.1311	4.052209	79.43903	75.199	32.303	6.296055	8.892293	20.06011	0.2547576	11.2092	7.943902	3.2303	4.320138	0.352405309	1.35224496	0.05346535	0.637870969	0.015367672	2.36E-08	3.63E-11	-0.217004203
58	Greece	GRC	2008	3.54461	-0.712462366	9.38346	3007.151	5.414253	3.923665	115.4806	20.72113	24.51129	4.08311	79.93903	75.568	32.282	6.288922	8.662825	19.80238	0.2654578	11.54806	7.993903	3.2282	4.325033	0.220310195	1.173510894	0.046432103	0.957172194	0	0	0	-0.188788519
58	Greece	GRC	2009	3.3	-0.09840136	9.468499	2816.126	6.409773	3.936804	115.6596	23.30901	18.3379	3.86585	80.18781	75.932	32.301	6.292955	8.277892	19.41644	0.2630264	11.56596	8.018781	3.2301	4.329838	0.190623143	1.306101342	0.352405309	1.35224496	0	0	0	-0.209733407
58	Greece	GRC	2010	2.99362	0.388738122	9.560037	2573.823	6.526718	3.951077	147.5591	22.20416	17.04824	3.967062	80.3878	76.292	32.309	6.295625	7.540184	19.06109	0.1288804	14.75591	8.03878	3.2309	4.334568	0.265276501	1.704912675	0.220310195	1.173510894	0.003841918	1.48E-09	5.67E-13	-0.272260474
58	Greece	GRC	2011	2.87798	0.25238909	9.098099	2353.971	5.921999	3.961755	156.0096	21.78617	15.10466	4.05776	80.7317	76.649	32.342	6.304276	7.189763	20.00154	-0.1479513	15.60096	8.073171	3.2342	4.339237	0.719280427	1.666050789	0.190623143	1.306101342	0	0	0	-0.266198715
58	Greece	GRC	2012	2.45671	-0.400450639	8.882812	1968.397	5.837798	3.972222	139.119	21.73819	12.80315	4.124191	80.63415	77.004	35.534	7.228038	7.247007	18.42077	-0.5407529	13.9119	8.063415	3.5534	4.343857	0.203762394	1.195241534	0.265276501	1.704912675	0.005122557	2.62E-09	1.34E-12	-0.192226602
58	Greece	GRC	2013	2.39862	-1.518697607	8.414454	1834.223	5.174847	3.98257	137.0513	20.43889	11.60105	4.151341	81.28536	77.355	32.523	6.343533	6.336615	17.77942	-0.7251208	13.70513	8.128536	3.2523	4.348405	0.374615198	0.663638346	0.719280427	1.666050789	0	0	0	-0.10751621
58	Greece	GRC	2014	2.3703	0.134552916	7.949981	1724.548	4.582245	3.992846	137.7834	20.27908	11.91102	4.206921	81.38537	77.702	31.59	6.09863	6.180337	17.36504	-0.6661133	13.77834	8.138536	3.159	4.352881	0.545316986	0.497892897	0.203762394	1.195241534	0	0	0	-0.080847496
58	Greece	GRC	2015	1.96591	0.159551461	8.194313	1475.712	4.727719	4.00283	134.5042	20.29703	10.21701	4.14401	81.03658	78.046	34.326	6.714772	5.936007	17.74056	-0.6588613	13.45042	8.103659	3.4326	4.357298	0.263373718	0.298099364	0.374615198	0.663638346	0.012806393	1.64E-08	2.10E-11	-0.048537776
58	Greece	GRC	2016	1.95222	-2.285540602	8.454293	1510.667	5.135453	4.007392	124.3994	20.05869	11.47456	4.108256	81.3878	78.387	33.194	6.366486	5.659204	16.32892	-0.415913	12.43994	8.138781	3.3194	4.361658	0.096090358	0.344617702	0.545316986	0.497892897	0.005122557	2.62E-09	1.34E-12	-0.05607639
58	Greece	GRC	2017	2.03086	-1.479475709	8.494452	1492.721	5.163005	4.012584	115.0609	19.80672	12.50953	4.204701	81.3878	78.724	33.189	6.36397	5.37115	16.21827	-0.1977832	11.50609	8.138781	3.3189	4.365948	0.084402869	0.459298664	0.263373718	0.298099364	0.154291422	2.38E-06	3.67E-08	-0.074620061
59	Guatemala	GTM	2004	0.23965276	-1.063204947	6.452389	120.8363	2.133061	4.476116	31.95645	8.762436	20.84655	4.235238	69.437	46.616	51.994	10.59638	0.9080871	32.03342	2.343802	3.195645	6.9437	5.1994	3.841944	1.857106637	0.351200109	0.472431999	0.304625153	0	0	0	-0.057142336
59	Guatemala	GTM	2005	0.272113772	-1.727953702	6.336722	131.6659	1.965899	4.461818	35.20177	8.478098	19.73588	4.190392	69.762	46.913	52.636	10.75072	0.9598694	31.46465	2.310407	3.520177	6.9762	5.2636	3.848295	1.033180138	0.380380327	0.809763116	0.306376174	0	0	0	-0.061865416
59	Guatemala	GTM	2006	0.302312494	-1.825263632	6.570066	148.2573	2.144089	4.444433	40.42691	8.369963	20.82414	4.201975	70.082	47.21	53.289	10.90725	0.9440519	33.13553	2.272339	4.042691	7.0082	5.3289	3.854606	0.92404714	0.440738641	1.857106637	0.351200109	0	0	0	-0.071622917
59	Guatemala	GTM	2007	0.341131071	-2.109746257	6.364539	158.4741	2.076336	4.422894	40.31515	8.658056	20.83121	4.218014	70.409	47.508	53.921	11.06006	0.921546	32.40134	2.238733	4.031515	7.0409	5.3921	3.860898	3.198281452	0.52239733	1.033180138	0.380380327	0.1335287	1.78E-06	2.38E-08	-0.084798006
59	Guatemala	GTM	2008	0.391369542	-1.88430114	6.216901	173.7116	2.141459	4.398595	38.90869	9.013373	16.40206	4.160837	70.75	47.807	54.566	11.21652	0.8160567	31.58705	2.209666	3.890869	7.075	5.4566	3.867172	2.551470959	0.496471282	0.92404714	0.440738641	12.56928075	0.015798682	0.019857807	-0.080618227
59	Guatemala	GTM	2009	0.377340723	-1.52031782	6.285028	165.6572	2.252349	4.373881	39.22876	10.17902	13.05304	4.044907	71.108	48.104	55.209	11.3736	0.8278518	30.72158	2.18798	3.922876	7.1108	5.5209	3.873365	2.418169327	0.556478308	3.198281452	0.52239733	0.68802956	4.73E-05	3.26E-06	-0.090287963
59	Guatemala	GTM	2010	0.413385216	-1.892509585	6.077355	171.7151	2.045236	4.350056	38.35469	10.47574	13.93753	4.128988	71.481	48.403	55.834	11.52674	0.7972929	29.98259	2.170655	3.835469	7.1481	5.5834	3.879562	2.636978214	0.589140348	2.551470959	0.496471282	0.208320061	4.34E-06	9.04E-08	-0.095544496
59	Guatemala	GTM	2011	0.476547839	-2.11711424	5.859995	186.8071	1.976729	4.323474	38.53551	10.18917	15.22918	4.158633	71.861	48.701	56.533	11.62643	0.791841	31.72733	2.152851	3.853551	7.1861	5.6533	3.8857	6.680747069	0.544766336	2.418169327	0.556478308	34.07198828	0.116090039	0.395541843	-0.088401915
59	Guatemala	GTM	2012	0.503884609	-2.392395563	5.88482	194.1757	1.957039	4.299313	41.00896	10.34776	14.95454	4.110587	72.236	49	57.218	11.72673	0.7840304	29.88626	2.130984	4.100896	7.2236	5.7218	3.89182	2.84096254	0.354849705	2.636978214	0.589140348	0	0	0	-0.057733263
59	Guatemala	GTM	2013	0.538511484	-2.342796672	5.903292	203.8307	2.178154	4.276562	42.72728	10.57014	14.00858	4.069854	72.596	49.311	49.504	9.843403	0.8742025	30.05682	2.106193	4.272728	7.2596	4.9504	3.898147	4.410493103	0.476086476	6.680747069	0.544766336	0	0	0	-0.077329701
59	Guatemala	GTM	2014	0.587223239	-2.183950271	5.937658	218.966	2.221632	4.25373	44.00093	10.84853	13.70603	4.03809	72.935	49.634	51.934	10.42372	1.151001	26.52785	2.077687	4.400093	7.2935	5.1934	3.904676	5.887545164	0.539397521	2.84096254	0.354849705	0	0	0	-0.087537139
59	Guatemala	GTM	2015	0.637675972	-1.731287909	5.515901	216.4199	1.930153	4.230405	44.99828	10.36997	13.62469	3.937813	73.25	49.971	47.943	9.436692	1.173084	25.07273	2.046251	4.499828	7.325	4.7943	3.911443	2.909638464	0.588523909	4.410493103	0.476086476	4.149582723	0.001721904	0.000714518	-0.095445332
59	Guatemala	GTM	2016	0.686636535	-1.55482551	5.820311	241.3523	2.166002	4.2102	44.03325	9.785165	12.88761	3.850251	73.541	50.319	48.01	9.431664	1.192467	23.79783	2.013932	4.403325	7.3541	4.801	3.918383	1.79396808	0.542857024	5.887545164	0.539397521	0	0	0	-0.08809439
59	Guatemala	GTM	2017	0.756200955	-1.32358997	5.771689	250.6227	2.168535	4.189161	42.7024	9.702242	12.0644	3.821162	73.81	50.68	48.638	9.578586	1.21505	24.07065	1.981533	4.27024	7.381	4.8638	3.925531	1.560141511	0.596924589	2.909638464	0.588523909	2.711282411	0.000735105	0.000199308	-0.096796568
60	Hong Kong SAR, China	HKG	2004	1.691	8.561139382	6.294895	1025.384	3.291655	3.605535	143.8726	10.35378	22.35743	5.789474	81.82927	100	42.269	7.852442	6.148516	29.2389	0.7799186	14.38726	8.182927	4.2269	4.60517	1.302488847	1.038311223	0.331341991	0.78422836	0	0	0	-0.167350846
60	Hong Kong SAR, China	HKG	2005	1.8157	-3.88101677	6.294895	1025.384	3.291655	3.589875	139.7685	9.246065	21.05982	5.836824	81.62926	100	42.197	7.835126	6.439263	29.2389	0.4368714	13.97685	8.162927	4.2197	4.60517	0.724624844	1.031802248	0.56793046	0.980921605	0	0	0	-0.166316709
60	Hong Kong SAR, China	HKG	2006	1.93536	1.382449283	6.294895	1025.384	3.291655	3.566414	131.9991	8.769542	22.28515	5.883904	82.37561	100	42.15	7.827144	6.133325	29.2389	0.6422705	13.19991	8.237561	4.215	4.60517	0.648083998	1.259846307	1.302488847	1.038311223	0	0	0	-0.202435539
60	Hong Kong SAR, China	HKG	2007	2.11597	2.730125594	6.294895	1025.384	3.291655	3.543159	122.6996	8.418386	21.39608	5.892057	82.32683	100	42.004	7.786518	6.321536	29.2389	0.8596333	12.26996	8.232683	4.2004	4.60517	2.243126936	1.153476189	0.724624844	1.031802248	0	0	0	-0.185616892
60	Hong Kong SAR, China	HKG	2008	2.1928	-4.540591371	6.294895	1025.384	3.291655	3.521877	122.3433	8.668704	21.04121	5.931334	82.37561	100	41.939	7.77351	6.320724	29.2389	0.5982388	12.23433	8.237561	4.1939	4.60517	1.789483921	1.085103952	0.648083998	1.259846307	0	0	0	-0.174779655
60	Hong Kong SAR, China	HKG	2009	2.14046	1.713494854	6.294895	1025.384	3.291655	3.506365	164.0571	9.19165	21.84686	5.853344	82.77561	100	41.91	7.769302	6.044702	29.2389	0.2153533	16.40571	8.277561	4.191	4.60517	1.695992311	1.069826929	2.243126936	1.153476189	0	0	0	-0.172355348
60	Hong Kong SAR, China	HKG	2010	2.28638	6.876225234	6.294895	1025.384	3.291655	3.499929	195.3581	8.859324	23.89047	6.00332	82.97805	100	41.718	7.715825	5.791127	29.2389	0.7344464	19.53581	8.297805	4.1718	4.60517	1.849454762	1.249319263	1.789483921	1.085103952	0	0	0	-0.200773309
60	Hong Kong SAR, China	HKG	2011	2.48514	-0.09219127	6.294895	1025.384	3.291655	3.500422	207.1402	8.711455	24.14318	6.044661	83.42195	100	41.689	7.713651	6.193079	29.2389	0.6725433	20.71402	8.342196	4.1689	4.60517	4.685567523	1.521884276	1.695992311	1.069826929	0	0	0	-0.243652565
60	Hong Kong SAR, China	HKG	2012	2.62629	5.039693197	6.294895	1025.384	3.291655	3.506639	201.1054	9.096938	25.22013	6.065106	83.48048	100	41.679	7.713227	6.073287	29.2389	1.103958	20.11054	8.348048	4.1679	4.60517	1.992519949	1.268102438	1.849454762	1.249319263	0	0	0	-0.203738845
60	Hong Kong SAR, China	HKG	2013	2.75697	2.347098344	6.294895	1025.384	3.291655	3.520662	222.5972	9.286421	24.03039	6.092711	83.83171	100	41.637	7.704994	6.269079	29.2389	0.4019825	22.25972	8.383171	4.1637	4.60517	3.093316216	1.571513599	4.685567523	1.521884276	0	0	0	-0.251424524
60	Hong Kong SAR, China	HKG	2014	2.91459	3.789372479	6.294895	1025.384	3.291655	3.544336	235.9939	9.478563	23.82247	6.054383	83.98048	100	41.466	7.659711	6.3936	29.2389	0.7023709	23.59938	8.398048	4.1466	4.60517	4.129252332	1.719519252	1.992519949	1.268102438	0	0	0	-0.2745371
60	Hong Kong SAR, China	HKG	2015	3.09384	-33.14084924	6.294895	1025.384	3.291655	3.577518	211.8668	9.642869	21.54148	5.964622	84.27805	100	41.415	7.647801	6.415881	29.2389	0.8511979	21.18668	8.427805	4.1415	4.60517	2.040686072	1.666897401	3.093316216	1.571513599	0	0	0	-0.266330843
60	Hong Kong SAR, China	HKG	2016	3.20861	-17.98504025	6.294895	1025.384	3.291655	3.60799	237.954	9.956288	21.50724	5.918172	84.22683	100	41.36	7.634057	6.413755	29.2389	0.6193663	23.7954	8.422683	4.136	4.60517	1.258206378	1.707805125	4.129252332	1.719519252	0	0	0	-0.272711376
60	Hong Kong SAR, China	HKG	2017	3.41648	-7.01158548	6.294895	1025.384	3.291655	3.649854	249.1408	9.814229	22.04616	5.930727	84.68049	100	41.323	7.628042	6.439249	29.2389	0.7482229	24.91408	8.468049	4.1323	4.60517	1.094211219	2.044398554	2.040686072	1.666897401	0	0	0	-0.324928206
61	Honduras	HND	2004	0.087721704	-6.304990611	7.001449	86.19769	2.451272	4.399855	38.23085	15.01076	29.66556	4.908689	71.77	47.927	56.038	12.69531	1.011541	28.65268	2.455202	3.823085	7.177	5.6038	3.869679	1.966738827	0.042879597	0.500321488	0.156045247	0	0	0	-0.007006201
61	Honduras	HND	2005	0.096720272	-6.211795534	7.677622	101.5952	2.919775	4.380678	38.81841	15.52261	27.62298	4.91625	72.026	48.585	55.985	12.67247	1.012741	28.07955	2.388294	3.88184	7.2026	5.5985	3.883315	1.094172758	0.149461197	0.857566566	0.047273591	0.053973823	2.91E-07	1.57E-09	-0.024385358
61	Honduras	HND	2006	0.108417234	-6.166060864	8.081953	117.0001	3.274063	4.358679	42.93343	15.00378	28.34193	4.89134	72.285	49.245	55.619	12.28729	0.917915	30.00771	2.323164	4.293343	7.2285	5.5619	3.896808	0.978597218	0.140660723	1.966738827	0.042879597	0.101200918	1.02E-06	1.04E-08	-0.022952272
61	Honduras	HND	2007	0.12275494	-7.544141492	8.155262	130.7856	3.333947	4.33731	50.85561	16.60237	33.6653	4.905798	72.544	49.905	52.04	11.29129	1.124259	29.24703	2.25642	5.085561	7.2544	5.204	3.910121	3.387088378	0.144883618	1.094172758	0.149461197	1.045742815	0.000109358	0.000011436	-0.023639979
61	Honduras	HND	2008	0.137897272	-7.305028905	8.536903	150.5299	3.318758	4.315422	50.78505	17.11483	36.06597	4.910807	72.803	50.566	50.341	10.71902	1.086644	28.48693	2.184289	5.078505	7.2803	5.0341	3.92328	2.70209416	0.168479237	0.978597218	0.140660723	21.14134395	0.044695642	0.094492595	-0.027481114
61	Honduras	HND	2009	0.144861374	-3.487907674	8.870398	161.041	3.967303	4.291319	54.43014	18.69974	20.59944	4.573731	73.061	51.225	48.624	10.15491	0.9659264	27.66471	2.105494	5.443014	7.3061	4.8624	3.936228	2.560923217	0.234089598	3.387088378	0.144883618	0	0	0	-0.038148804
61	Honduras	HND	2010	0.157296449	-6.170360433	8.62843	166.7753	3.696058	4.264408	52.80614	17.92643	21.87984	4.695393	73.317	51.885	51.14	11.01451	0.9589124	26.88295	2.024511	5.280614	7.3317	5.114	3.94903	2.792649239	0.327312808	2.70209416	0.168479237	0.338011065	1.14E-05	3.86E-07	-0.05327314
61	Honduras	HND	2011	0.175880972	-5.755584013	8.710377	184.711	3.893704	4.236968	54.1188	16.06437	25.99999	4.805798	73.569	52.543	51.48	10.9248	1.055909	28.90075	1.943145	5.41188	7.3569	5.148	3.961632	7.075137413	0.335622048	2.560923217	0.234089598	4.709081096	0.002217544	0.00104426	-0.054619335
61	Honduras	HND	2012	0.18400539	-4.624638084	8.618538	187.745	3.383045	4.207011	57.71132	16.20178	24.56421	4.797345	73.814	53.202	51.808	10.8445	1.039749	27.44715	1.869298	5.771132	7.3814	5.1808	3.974096	3.008675549	0.220388799	2.792649239	0.327312808	0	0	0	-0.035922753
61	Honduras	HND	2013	0.183721736	-5.397324008	8.292068	177.1826	3.212568	4.175815	59.41283	16.73381	21.76035	4.756225	74.051	53.858	50.494	10.36042	1.030267	27.68414	1.810108	5.941283	7.4051	5.0494	3.986351	4.670861573	0.225079356	7.075137413	0.335622048	0	0	0	-0.03668495
61	Honduras	HND	2014	0.196185674	-6.701928936	7.988153	179.1515	3.17726	4.145638	59.37003	15.33231	22.18383	4.727168	74.278	54.514	49.176	9.888026	1.057648	23.16154	1.769417	5.937003	7.4278	4.9176	3.998457	6.235109732	0.267401747	3.008675549	0.220388799	1.551747403	0.000240792	3.74E-05	-0.04355774
61	Honduras	HND	2015	0.208339489	-4.567450588	7.713969	180.6054	2.973686	4.117892	57.50506	14.30525	25.118	4.675297	74.495	55.165	48.585	9.74034	1.06184	22.4062	1.741494	5.750506	7.4495	4.8585	4.010329	3.081405679	0.303260694	4.670861573	0.225079356	0	0	0	-0.04937468
61	Honduras	HND	2016	0.215666229	-4.173452458	8.401966	199.5545	3.857232	4.091825	61.36185	14.11394	23.37713	4.603326	74.701	55.813	47.707	9.42972	1.066303	21.08696	1.717639	6.136185	7.470099	4.7707	4.022007	1.899872956	0.266607745	6.235109732	0.267401747	30.39400891	0.092379578	0.280778571	-0.043428874
61	Honduras	HND	2017	0.229401792	-4.413454339	8.509699	208.2743	3.965382	4.068915	59.62897	13.726	24.16083	4.618454	74.898	56.457	47.972	9.495454	1.079793	20.62885	1.692229	5.962897	7.4898	4.7972	4.033479	1.6522427	0.235424813	3.081405679	0.303260694	3.239778707	0.001049617	0.000340053	-0.038365699
62	Croatia	HRV	2004	0.415234182	-2.215163675	6.580668	634.6203	5.252613	3.898675	56.89536	18.43182	27.44486	4.442997	75.52024	54.147	29.253	5.784914	5.198168	22.44732	0.0279043	5.689536	7.552024	2.9253	3.991703	0.647425996	0.201678809	0.16469962	0.1756557	0	0	0	-0.032881479
62	Croatia	HRV	2005	0.453471815	-3.45360071	6.912402	727.131	5.874773	3.896008	62.94172	18.33673	27.8285	4.440969	75.24464	54.315	29.272	5.783976	5.241677	22.12263	0.1287328	6.294171	7.524464	2.9272	3.9948	0.360188083	0.240733526	0.282300263	0.184476393	0.005552348	3.08E-09	1.71E-12	-0.039227981
62	Croatia	HRV	2006	0.504044447	-6.03752149	6.984035	816.017	5.912646	3.890631	68.65633	18.28147	29.73928	4.456085	75.83683	54.483	29.156	5.745997	5.243846	23.16856	0.0235231	6.865633	7.583683	2.9156	3.997889	0.32214205	0.331214226	0.647425996	0.201678809	0	0	0	-0.053905254
62	Croatia	HRV	2007	0.601219067	-7.028225148	7.47049	1041.034	6.456876	3.889593	70.72392	18.92757	29.73661	4.445326	75.70561	54.651	29.028	5.703623	5.528298	22.6424	-0.0218527	7.072392	7.570561	2.9028	4.000968	1.114987428	0.351980242	0.360188083	0.240733526	0	0	0	-0.057268657
62	Croatia	HRV	2008	0.704946035	-5.493737408	7.703371	1258.872	6.457768	3.891721	73.88557	18.46061	31.44707	4.442401	75.91219	54.819	29.024	5.696271	5.242212	22.26065	-0.0118795	7.388557	7.591219	2.9024	4.004037	0.889495839	0.358657838	0.32214205	0.331214226	0	0	0	-0.058349797
62	Croatia	HRV	2009	0.627791281	-2.896369398	8.161236	1187.545	6.75997	3.894513	77.28252	20.25073	25.1296	4.285979	76.16829	54.987	29.007	5.68567	4.916384	21.76384	-0.1050275	7.728252	7.616829	2.9007	4.007097	0.843024118	0.416810427	1.114987428	0.351980242	0	0	0	-0.067756632
62	Croatia	HRV	2010	0.598659772	-2.124814125	8.095789	1126.374	6.752618	3.897114	90.43323	20.24892	21.4248	4.32603	76.47561	55.155	29.037	5.691547	4.696196	21.33472	-0.2268213	9.043323	7.647561	2.9037	4.010148	0.919305446	0.506128344	0.889495839	0.358657838	0.024652423	6.08E-08	1.50E-10	-0.082175481
62	Croatia	HRV	2011	0.623994782	-2.493987171	7.785691	1132.499	6.382032	3.909522	88.67764	20.22822	20.67111	4.395205	76.77561	55.322	29.569	5.818256	4.62763	21.966	-0.3452642	8.867764	7.677561	2.9569	4.013171	2.329047367	0.557154976	0.843024118	0.416810427	0	0	0	-0.090396912
62	Croatia	HRV	2012	0.565483745	-2.745034025	7.788259	1029.971	6.437167	3.916525	97.70448	20.25815	19.17575	4.413808	76.92439	55.506	28.364	5.487045	4.216455	20.20242	-0.305656	9.770448	7.692439	2.8364	4.016491	0.990418625	0.266928608	0.919305446	0.506128344	0.033314085	1.11E-07	3.70E-10	-0.04348095
62	Croatia	HRV	2013	0.581578806	-1.885849632	6.820822	930.7202	5.547133	3.919758	89.45464	20.1613	19.42101	4.442948	77.12683	55.706	31.1	6.175353	4.123953	19.58696	-0.2785091	8.945464	7.712683	3.11	4.020088	1.53758962	0.208612074	2.329047367	0.557154976	0	0	0	-0.03400865
62	Croatia	HRV	2014	0.576823437	-3.022057131	7.050651	957.6613	5.626554	3.9239	89.37549	20.56838	18.76764	4.484395	77.47805	55.923	29.86	5.820588	3.973805	18.4331	-0.4073432	8.937549	7.747805	2.986	4.023976	2.052520687	0.238782351	0.990418625	0.266928608	0.2024608	4.10E-06	8.30E-08	-0.038911071
62	Croatia	HRV	2015	0.495190068	-0.354877211	7.154209	838.4441	5.640546	3.932364	87.31828	19.91507	20.00598	4.542284	77.27561	56.155	33.25	6.771825	3.862499	19.20668	-0.8240992	8.731828	7.727561	3.325	4.028116	1.01436048	0.182865048	1.53758962	0.208612074	0.026651268	7.10E-08	1.89E-10	-0.029821766
62	Croatia	HRV	2016	0.516234291	-4.164763014	7.18008	884.4911	5.618165	3.943978	84.43597	19.4112	20.76396	4.550637	78.02195	56.403	32.514	6.600738	3.737119	17.78932	-0.6983835	8.443598	7.802195	3.2514	4.032522	0.625414582	0.214667553	2.052520687	0.238782351	0	0	0	-0.034992941
62	Croatia	HRV	2017	0.552014175	-2.532642336	7.226189	903.712	5.646285	3.962328	76.52844	19.49633	20.92747	4.604419	77.82683	56.667	32.398	6.561949	3.600144	17.90177	-1.20061	7.652844	7.782683	3.2398	4.037192	0.543897777	0.255185138	1.01436048	0.182865048	0	0	0	-0.041574687
63	Haiti	HTI	2004	0.035377203	-0.166774067	5.851917	23.48989	1.000656	4.315785	34.74482	15.41248	27.34299	4.083684	58.292	41.679	68.806	17.47823	0.2196858	17.64961	1.637876	3.474482	5.8292	6.8806	3.729997	1.539448822	3.592559862	0.391622576	3.592559862	1.652038445	0.000272923	4.51E-05	-0.558602485
63	Haiti	HTI	2005	0.043103581	-0.603198143	5.509356	24.7074	0.9724035	4.300403	34.28585	15.41248	27.4181	4.042697	58.652	42.638	68.768	17.46024	0.2257158	17.46177	1.624946	3.428585	5.8652	6.8768	3.752746	0.856454828	3.592559862	0.671253255	3.592559862	0.743715674	5.53E-05	4.11E-06	-0.558602485
63	Haiti	HTI	2006	0.047562041	-3.376642332	5.501038	28.52184	0.4577429	4.286894	29.03115	15.41248	29.35051	4.086274	59.028	43.604	68.724	17.43866	0.2260289	19.22647	1.612725	2.903115	5.9028	6.8724	3.775149	0.765989014	3.592559862	1.539448822	3.592559862	1.304393747	0.000170144	2.22E-05	-0.558602485
63	Haiti	HTI	2007	0.058853256	-1.265860297	5.90158	36.87394	1.239153	4.273509	26.03607	15.41248	30.48112	3.954731	59.408	44.574	68.652	17.40742	0.2517958	18.89711	1.598145	2.603607	5.9408	6.8652	3.797151	2.651215882	3.592559862	0.856454828	3.592559862	5.542934094	0.003072412	0.001703018	-0.558602485
63	Haiti	HTI	2008	0.065485306	-0.455063921	6.015901	39.71975	1.349357	4.25996	24.2756	15.41248	28.84433	4.04169	59.782	45.551	68.604	17.38838	0.2486081	18.52413	1.580356	2.42756	5.9782	6.8604	3.818833	2.115042229	3.592559862	0.765989014	3.592559862	0	0	0	-0.558602485
63	Haiti	HTI	2009	0.065846494	-0.84241387	6.16916	40.71286	1.310594	4.245781	23.99504	15.41248	27.49253	4.065333	60.148	46.528	68.524	17.35156	0.2316659	18.14217	1.557953	2.399504	6.0148	6.8524	3.840054	2.004541821	3.592559862	2.651215882	3.592559862	0.670997043	4.50E-05	3.02E-06	-0.558602485
63	Haiti	HTI	2010	0.066225415	-2.687789865	8.145598	54.64093	1.36634	4.230745	21.26456	15.41248	25.40719	4.383166	60.511	47.509	68.562	17.36953	0.2137693	17.79524	1.532143	2.126456	6.0511	6.8562	3.860919	2.18592348	3.592559862	2.115042229	3.592559862	1.166402619	0.00013605	1.59E-05	-0.558602485
63	Haiti	HTI	2011	0.075168342	-1.583113282	10.23136	75.37247	0.7297524	4.216993	18.11685	15.41248	27.85633	4.336296	60.879	48.492	68.41	17.30638	0.21965	18.75792	1.50627	1.811685	6.0879	6.841001	3.881399	5.538006271	3.592559862	2.004541821	3.592559862	0.234368399	5.49E-06	1.29E-07	-0.558602485
63	Haiti	HTI	2012	0.078902165	-1.977132058	9.649469	73.34101	0.7761383	4.202388	21.02314	15.41248	29.5382	4.249467	61.26	49.477	68.301	17.26476	0.2257236	17.48025	1.480133	2.102314	6.126	6.8301	3.901508	2.355016318	3.592559862	2.18592348	3.592559862	1.39760245	0.000195329	2.73E-05	-0.558602485
63	Haiti	HTI	2013	0.084525093	-1.915627421	7.237882	58.19069	0.8383473	4.187382	26.21609	15.41248	29.65464	4.256268	61.658	50.46	68.173	17.21124	0.2312881	16.76701	1.450208	2.621609	6.1658	6.8173	3.921181	3.65607891	3.592559862	5.538006271	3.592559862	1.756706802	0.000308602	5.42E-05	-0.558602485
63	Haiti	HTI	2014	0.087763508	-1.128031483	7.797637	63.88166	0.8078945	4.172602	28.9453	15.41248	30.93825	4.266195	62.069	51.444	68.053	17.16357	0.2711402	16.26222	1.416131	2.89453	6.2069	6.8053	3.940494	4.880481435	3.592559862	2.355016318	3.592559862	1.584283904	0.000250996	3.98E-05	-0.558602485
63	Haiti	HTI	2015	0.087246561	-1.211279831	5.372323	41.90517	0.8694609	4.158373	32.18071	15.41248	32.39937	4.256346	62.485	52.427	67.957	17.129	0.2758179	15.54028	1.379519	3.218071	6.2485	6.7957	3.959422	2.411945235	3.592559862	3.65607891	3.592559862	2.376425856	0.00056474	0.000134206	-0.558602485
63	Haiti	HTI	2016	0.079755634	-1.315267579	5.385718	37.72313	0.8259234	4.146589	31.55837	15.41248	30.48573	4.295132	62.896	53.396	67.861	17.09299	0.2803726	15.08648	1.341321	3.155837	6.2896	6.7861	3.977736	1.487110105	3.592559862	4.880481435	3.592559862	4.990758344	0.002490767	0.001243082	-0.558602485
63	Haiti	HTI	2017	0.08408253	-4.458179365	5.349857	38.81799	0.8124825	4.135097	32.84965	15.41248	28.97659	4.321841	63.29	54.346	67.759	17.05805	0.2853129	15.01982	1.305067	3.284965	6.329	6.7759	3.995371	1.293279536	3.592559862	2.411945235	3.592559862	2.658534009	0.00070678	0.0001879	-0.558602485
64	Hungary	HUN	2004	1.04067	-2.84399431	7.762097	798.4537	5.404339	3.818417	56.88346	21.96435	27.01657	4.812045	72.64878	65.896	38.636	8.08102	5.684911	19.7389	-0.2214394	5.688346	7.264878	3.8636	4.188078	0.127374321	0.530929061	0.00360603	0.53428317	0.008332273	6.94E-09	5.78E-12	-0.086172831
64	Hungary	HUN	2005	1.13035	-4.781370837	7.996931	895.2033	5.610476	3.811379	61.37365	22.09075	25.4023	4.846968	72.64878	66.365	38.563	8.051347	5.751849	19.46655	-0.1988788	6.137364	7.264878	3.8563	4.19517	0.031465608	0.643338588	0.040502968	0.521221645	0	0	0	-0.104256519
64	Hungary	HUN	2006	1.15295	-0.391338131	7.806424	893.2029	5.492113	3.813533	67.47695	22.00797	25.67557	5.004301	73.09756	66.895	41.093	8.57129	5.698187	20.84112	-0.1557165	6.747695	7.309756	4.1093	4.203124	0.030144837	0.828534835	0.127374321	0.530929061	0.678454819	4.60E-05	3.12E-06	-0.133926926
64	Hungary	HUN	2007	1.39851	-1.777479639	7.221235	1003.258	4.895174	3.813135	74.80272	20.75876	24.18143	5.044715	73.15122	67.421	36.524	7.221068	5.57246	20.33825	-0.1549152	7.480272	7.315122	3.6524	4.210957	0.172594074	1.064553064	0.031465608	0.643338588	0	0	0	-0.171518199
64	Hungary	HUN	2008	1.57998	-0.88560598	7.103076	1117.203	4.8121	3.81029	81.30817	21.33602	24.68325	5.06391	73.70244	67.943	32.828	6.574683	5.463501	19.99313	-0.1750974	8.130816	7.370244	3.2828	4.218669	0.081948929	1.179267558	0.030144837	0.828534835	0	0	0	-0.189699506
64	Hungary	HUN	2009	1.30594	-0.631911535	7.248501	943.6875	4.927652	3.806409	80.21633	22.03232	20.29754	4.975225	73.90488	68.46	32.083	6.380607	4.840111	19.53671	-0.1549088	8.021633	7.390488	3.2083	4.22625	0.080535541	1.346913677	0.172594074	1.064553064	0	0	0	-0.216164643
64	Hungary	HUN	2010	1.30923	-2.932655131	7.519852	983.1107	5.010144	3.80282	80.27931	21.50673	20.6598	5.064825	74.20731	68.911	31.359	6.190164	5.022312	19.13552	-0.2260139	8.027931	7.420732	3.1359	4.232816	0.105404929	1.880010109	0.081948929	1.179267558	0.042403426	1.80E-07	7.62E-10	-0.299489125
64	Hungary	HUN	2011	1.40782	-1.320834397	7.542962	1063.432	4.994727	3.808314	76.80494	20.65567	20.45644	5.120315	74.85854	69.358	30.625	6.000156	4.7979	19.36069	-0.2833604	7.680494	7.485854	3.0625	4.239282	0.277906722	1.867679803	0.080535541	1.346913677	0	0	0	-0.297576161
64	Hungary	HUN	2012	1.27857	-2.162245833	7.466139	961.1384	4.841069	3.813803	68.18051	19.99907	19.45486	5.112746	75.06342	69.678	30.639	6.004114	4.494129	17.52996	-0.5164376	6.818051	7.506341	3.0639	4.243885	0.080865806	0.893903106	0.105404929	1.880010109	0	0	0	-0.144363148
64	Hungary	HUN	2013	1.35221	-0.112218116	7.259483	990.6309	4.806488	3.821081	65.12101	19.68019	21.02657	5.101989	75.56586	69.953	29.852	5.799131	4.25966	17.23183	-0.2753688	6.512101	7.556586	2.9852	4.247824	0.154152498	1.100779346	0.277906722	1.867679803	1.029661197	0.00010602	1.09E-05	-0.177266099
64	Hungary	HUN	2014	1.40083	-2.602410852	7.092712	1006.157	4.732378	3.832083	60.48115	19.97735	23.28786	5.129713	75.76341	70.227	30.642	6.052648	4.265575	16.31533	-0.2693788	6.048115	7.576341	3.0642	4.251733	0.202150791	1.423566405	0.080865806	0.893903106	0.137811135	1.90E-06	2.62E-08	-0.228223585
64	Hungary	HUN	2015	1.23074	-2.215258965	7.1207	887.8073	4.732796	3.847601	58.23384	19.84554	22.56877	5.134846	75.56829	70.5	29.859	5.658695	4.136544	17.23213	-0.237855	5.823384	7.556829	2.9859	4.255613	0.083671023	1.368519276	0.154152498	1.100779346	0	0	0	-0.219566266
64	Hungary	HUN	2016	1.26008	-2.234120949	7.364794	942.592	4.850701	3.868504	57.75472	20.21388	20.00398	5.132527	76.06342	70.779	30.723	5.869135	3.989699	15.88535	-0.2951106	5.775472	7.606341	3.0723	4.259562	0.033873329	1.731442323	0.202150791	1.423566405	0.048382309	2.34E-07	1.13E-09	-0.276394762
64	Hungary	HUN	2017	1.39761	-1.561947402	7.334232	953.6795	4.808114	3.894728	58.16904	20.24589	22.70129	5.129511	76.06342	71.062	30.687	5.85402	3.834381	15.92605	-0.2658609	5.816905	7.606341	3.0687	4.263553	0.029418864	2.220951705	0.083671023	1.368519276	0	0	0	-0.352115744
65	Indonesia	IDN	2004	2.56837	0.588668285	2.172131	27.13468	0.7492627	3.978103	49.62323	8.321868	24.05637	4.090358	66.969	45.149	54.365	11.21032	1.512123	19.1131	1.341877	4.962323	6.6969	5.4365	3.809968	26.41539423	7.221389569	2.338886348	3.21574704	5.840071878	0.003410644	0.001991841	-1.064496038
65	Indonesia	IDN	2005	2.85869	-1.843943991	2.58409	35.43887	0.7321308	3.972125	46.20492	8.109508	25.08141	4.158695	67.334	45.942	52.529	10.72429	1.511302	18.92664	1.336301	4.620492	6.7334	5.2529	3.82738	9.406921049	5.849950584	6.283740579	8.399182309	9.339622642	0.008722855	0.008146818	-0.880197605
65	Indonesia	IDN	2006	3.64571	-0.600281257	2.672022	46.09787	0.8308443	3.959179	41.65936	8.627169	25.40022	4.037018	67.717	46.738	52.822	10.98191	1.504981	19.17766	1.329581	4.165936	6.7717	5.2822	3.844558	9.960694578	7.28517071	26.41539423	7.221389569	313.9748428	9.858020189	309.5170339	-1.072863333
65	Indonesia	IDN	2007	4.32217	-0.521342605	2.876171	58.03127	1.0187	3.949166	40.58021	8.34647	24.92028	4.004224	68.105	47.535	53.957	11.42938	1.616121	18.8751	1.323837	4.058021	6.8105	5.3957	3.861466	67.75960585	11.02047619	9.406921049	5.849950584	255.861186	6.546494649	167.4993885	-1.531291945
65	Indonesia	IDN	2008	5.10229	-0.670037541	2.613001	61.77248	0.8979188	3.941742	36.77019	8.423781	27.81624	4.070076	68.485	48.335	52.174	11.00641	1.76906	18.62679	1.323331	3.677019	6.8485	5.2174	3.878156	48.28812917	14.10792453	9.960694578	7.28517071	213.9240791	4.57635116	97.89917075	-1.863306887
65	Indonesia	IDN	2009	5.3958	-0.487091268	2.684943	64.90526	0.9216365	3.936534	35.64177	9.589178	30.98519	3.817979	68.853	49.134	54.61	11.69061	1.870793	18.37761	1.329218	3.564177	6.8853	5.461	3.894551	52.39896088	11.14456873	67.75960585	11.02047619	12.04132974	0.014499362	0.01745916	-1.545455274
65	Indonesia	IDN	2010	7.55094	-1.470854063	2.9609	92.18704	0.7614998	3.932531	33.28465	9.005915	32.88012	3.843771	69.205	49.914	54.089	11.42747	1.772951	18.16928	1.337774	3.328465	6.9205	5.4089	3.910301	74.61824057	11.66521106	48.28812917	14.10792453	25.42228212	0.064629243	0.164302284	-1.604131479
65	Indonesia	IDN	2011	8.92969	-1.291018319	2.95542	107.4081	0.7999855	3.922579	35.55658	9.058677	32.98433	3.915617	69.542	50.595	54.085	11.34596	2.462771	18.04965	1.347998	3.555658	6.9542	5.4085	3.923853	162.3484981	28.9803532	52.39896088	11.14456873	8.923629829	0.007963117	0.007105991	-2.867902869
65	Indonesia	IDN	2012	9.1787	-1.49435403	2.902867	107.0564	0.8719698	3.914676	39.3252	9.248789	35.07159	3.903646	69.866	51.276	54.065	11.26635	2.564189	18.17017	1.351892	3.93252	6.9866	5.4065	3.937223	53.22653473	16.79917664	74.61824057	11.66521106	14.96855346	0.022405759	0.033538181	-2.118088124
65	Indonesia	IDN	2013	9.12524	-1.3336694	2.96065	107.1952	0.9263906	3.907367	42.10448	9.51772	33.83136	3.884392	70.179	51.955	54.054	11.18688	1.946839	16.87918	1.340922	4.210448	7.0179	5.4054	3.950378	78.18466924	24.96393395	162.3484981	28.9803532	265.6226415	7.055538768	187.4110845	-2.693688474
65	Indonesia	IDN	2014	8.90815	-1.653901464	3.117121	108.8373	1.075557	3.899084	42.39787	9.425026	34.60035	3.87287	70.481	52.635	54.025	11.10738	1.819378	16.45463	1.310877	4.239787	7.0481	5.4025	3.963381	123.5137836	33.16707252	53.22653473	16.79917664	190.1289308	3.614901033	68.72972685	-2.973033241
65	Indonesia	IDN	2015	8.60854	-1.243471645	3.005361	100.2152	1.213039	3.889486	42.41488	9.749413	34.06279	3.736184	70.768	53.313	54.021	11.03338	1.847311	16.64028	1.267466	4.241488	7.0768	5.4021	3.97618	67.9291025	43.16366144	78.18466924	24.96393395	30.237646	0.091431524	0.276467404	-2.908354189
65	Indonesia	IDN	2016	9.31877	-1.731549305	3.124491	111.5532	1.397613	3.885975	43.08746	9.52781	33.85874	3.622241	71.035	53.989	54.004	10.95784	1.877857	16.38415	1.219766	4.308746	7.1035	5.4004	3.98878	49.43450431	34.1486519	123.5137836	33.16707252	176.1046721	3.101285552	54.61508751	-2.986385379
65	Indonesia	IDN	2017	10.1542	-1.822100795	3.197749	118.047	1.447486	3.878694	42.11662	9.086148	33.71708	3.67282	71.282	54.659	56.894	11.72005	1.911755	16.50265	1.175103	4.211662	7.1282	5.6894	4.001114	42.15584367	27.66972389	67.9291025	43.16366144	152.6864331	2.331314684	35.59601235	-2.818949766
66	India	IND	2004	7.09149	-0.506549461	3.957392	25.14221	0.7116345	4.108234	58.59359	10.40469	35.09647	3.624443	64.095	28.903	74.485	20.287	1.021863	90.2844	1.615308	5.859359	6.4095	7.4485	3.363945	3.694799871	0.131257874	1.559799063	0.19468498	1451.564959	210.704083	30585.06636	-0.021420713
66	India	IND	2005	8.20382	-0.564207176	3.791162	27.75145	0.7630369	4.093373	59.34584	10.36614	37.42825	3.737709	64.5	29.235	74.406	20.23792	1.065312	90.32646	1.57971	5.934584	6.45	7.4406	3.375367	2.557722367	0.191930955	2.134265176	0.184226545	1236.298785	152.8434685	18896.01944	-0.031296366
66	India	IND	2006	9.4026	-0.637301025	3.634778	29.6516	0.7453534	4.081163	61.44831	9.802476	38.99851	3.822634	64.918	29.569	74.673	20.34598	1.118604	99.26511	1.545696	6.144831	6.4918	7.467299	3.386727	2.716890723	0.261201226	3.694799871	0.131257874	316.2343941	10.0004192	316.2476508	-0.042551328
66	India	IND	2007	12.1674	-0.674068395	3.517542	35.96348	0.7351271	4.068549	61.90783	9.862122	41.9508	3.821798	65.35	29.906	74.943	20.45561	1.189652	98.1937	1.509222	6.190783	6.535	7.4943	3.398059	6.163018594	0.397140545	2.557722367	0.191930955	1667.381011	278.0159435	46355.85048	-0.064576493
66	India	IND	2008	11.989	-2.014333181	3.514681	37.9936	0.795279	4.055356	69.09646	10.53848	38.42243	3.977216	65.794	30.246	75.21	20.56459	1.306254	97.20588	1.46489	6.909646	6.5794	7.521	3.409364	4.900863955	0.521063185	2.716890723	0.261201226	611.5150376	37.39506412	2286.764404	-0.084582989
66	India	IND	2009	13.4189	-1.452118811	3.485379	38.41241	0.8926126	4.040988	71.3773	11.45967	39.25681	3.834556	66.244	30.587	75.484	20.67407	1.427781	96.3688	1.410582	7.13773	6.6244	7.5484	3.420575	4.793059863	0.638845586	6.163018594	0.397140545	261.6719706	6.847222021	179.172608	-0.103534795
66	India	IND	2010	16.7562	-0.68206501	3.272119	45.25077	0.8575019	4.025106	73.41483	11.00761	39.78562	3.897015	66.693	30.93	75.754	20.78387	1.393273	95.75818	1.350339	7.341483	6.6693	7.5754	3.431727	5.054706101	0.955152479	4.900863955	0.521063185	164.9068019	2.719425331	44.84517343	-0.15412451
66	India	IND	2011	18.2305	-1.310477548	3.246342	48.72283	0.9373192	4.011119	76.14591	11.08446	39.59042	4.018612	67.13	31.276	75.369	20.62986	1.473081	97.59938	1.288576	7.614591	6.713	7.536901	3.442851	12.17523128	1.532044278	4.793059863	0.638845586	524.745104	27.53574242	1444.924602	-0.245244516
66	India	IND	2012	18.2764	-0.84494022	3.329353	49.0514	0.9318686	3.994669	77.17947	10.68386	38.34742	4.021661	67.545	31.634	75.002	20.48364	1.594668	88.16944	1.231623	7.717947	6.7545	7.5002	3.454232	5.689907521	1.314372832	5.054706101	0.955152479	184.0732646	3.388296672	62.36948298	-0.211037434
66	India	IND	2013	18.5672	-1.421218726	3.749442	56.21846	0.865042	3.976954	77.91685	10.29516	34.0232	3.986094	67.931	32.003	74.884	20.42056	1.5886	91.80479	1.183016	7.791685	6.7931	7.4884	3.46583	6.56998858	1.918311107	12.17523128	1.532044278	149.4786239	2.2343859	33.39929295	-0.30542695
66	India	IND	2014	20.3913	-1.12254694	3.619565	57.15114	0.8565355	3.959829	75.90817	10.44086	34.26781	3.890231	68.286	32.384	74.756	20.35412	1.727671	89.62238	1.145624	7.590817	6.8286	7.4756	3.477664	8.518650978	2.47070259	5.689907521	1.314372832	228.2960308	5.211907767	118.9857856	-0.390337985
66	India	IND	2015	21.0359	-1.734903399	3.597706	58.96634	0.9224563	3.944363	75.61106	10.42829	32.11673	3.735832	68.607	32.777	74.606	20.28422	1.791835	89.30334	1.116633	7.561106	6.8607	7.4606	3.489727	6.114519375	2.56620869	6.56998858	1.918311107	717.4968963	51.48017962	3693.68691	-0.404880958
66	India	IND	2016	22.9043	-1.720691889	3.658331	62.71555	0.9301938	3.92963	74.50302	10.30642	30.21202	3.692844	68.897	33.182	74.48	20.21861	1.857882	89.67218	1.08988	7.450302	6.8897	7.448	3.502007	4.917935842	2.306845602	8.518650978	2.47070259	166.3752404	2.768072063	46.0538655	-0.36529241
66	India	IND	2017	26.5255	-1.088610128	3.635326	65.60581	0.9470061	3.917799	72.07673	11.0302	30.94125	3.707865	69.165	33.6	74.344	20.1515	1.925089	90.87321	1.062597	7.207673	6.9165	7.4344	3.514526	4.054223029	2.322080346	6.114519375	2.56620869	973.5899196	94.78773315	9228.438149	-0.367626085
67	Ireland	IRL	2004	1.93871	27.10393218	7.225129	3476.92	5.701816	3.794406	128.3192	16.14087	27.23857	4.988369	78.53902	60.202	34.892	6.868819	10.75164	10.05405	1.828314	12.83192	7.853902	3.4892	4.097705	0.548146949	0.518971961	0.139443882	0.559524838	0	0	0	-0.084245942
67	Ireland	IRL	2005	2.11649	21.18599537	7.647744	3936.624	6.031611	3.79158	152.7114	16.03139	30.33108	4.999102	78.9439	60.477	34.722	6.819928	10.46615	9.922229	2.178703	15.27114	7.89439	3.4722	4.102263	0.304955315	0.564850393	0.239011144	0.669175349	0	0	0	-0.091635795
67	Ireland	IRL	2006	2.32083	8.976238899	7.513254	4143.449	5.847215	3.797673	172.5939	16.22601	31.87985	5.010362	79.24146	60.738	34.549	6.771049	10.09937	10.8961	2.696006	17.2594	7.924146	3.4549	4.106569	0.272743423	0.570076737	0.548146949	0.518971961	0	0	0	-0.092477031
67	Ireland	IRL	2007	2.69918	-1.485965694	7.802497	4852.221	6.182183	3.806259	234.0949	16.87343	29.22843	5.032355	79.64146	60.94	34.506	6.762804	10.14753	10.6577	2.89096	23.40949	7.964147	3.4506	4.10989	0.944010529	0.664335319	0.304955315	0.564850393	0	0	0	-0.107628095
67	Ireland	IRL	2008	2.75039	12.69368261	9.102649	5616.048	7.220356	3.817096	230.6307	18.79131	24.60324	5.072828	80.09512	61.141	34.537	6.780344	9.577641	10.43712	2.038708	23.06307	8.009512	3.4537	4.113183	0.753096776	0.767535367	0.272743423	0.570076737	0	0	0	-0.124171032
67	Ireland	IRL	2009	2.36316	0.228865697	10.48705	5480.833	8.082549	3.829303	233.5977	20.13667	20.23434	5.153284	80.19025	61.342	34.605	6.810647	8.889011	10.19735	1.015663	23.35977	8.019025	3.4605	4.116465	0.713751225	0.833088929	0.944010529	0.664335319	0	0	0	-0.134654616
67	Ireland	IRL	2010	2.22149	-9.419551447	10.512	5128.451	8.007803	3.841992	235.9224	18.78843	17.24216	5.243976	80.7439	61.542	34.516	6.788212	8.783614	9.976375	0.5448844	23.59224	8.07439	3.4516	4.11972	0.778335252	1.065573599	0.753096776	0.767535367	0	0	0	-0.171680203
67	Ireland	IRL	2011	2.37472	-10.62119807	10.71015	5600.507	7.658656	3.86946	228.9562	18.33775	17.08068	5.240454	80.74634	61.742	34.42	6.761802	7.779822	10.28508	0.4360724	22.89562	8.074634	3.442	4.122964	1.97190137	0.851021639	0.713751225	0.833088929	0.011282225	1.27E-08	1.44E-11	-0.137519153
67	Ireland	IRL	2012	2.24999	-8.719451668	10.77224	5294.75	7.646763	3.896127	205.2615	17.67936	20.22579	5.255081	80.84634	61.942	34.383	6.756097	7.738155	9.522692	0.4237438	20.52615	8.084635	3.4383	4.126198	0.838543634	0.235239818	0.778335252	1.065573599	0	0	0	-0.038335649
67	Ireland	IRL	2013	2.38544	-5.18727318	10.30037	5349.064	7.263464	3.921949	192.6203	16.94713	18.74769	5.239213	80.94878	62.141	34.356	6.756532	7.53811	9.360153	0.5265561	19.26203	8.094878	3.4356	4.129406	1.301809109	0.374770907	1.97190137	0.851021639	0	0	0	-0.060957775
67	Ireland	IRL	2014	2.58472	4.523210228	9.68642	5390.544	6.818008	3.947096	160.6811	16.04869	22.23729	5.30822	81.34878	62.34	34.285	6.738293	7.31394	8.750522	0.7310014	16.06811	8.134878	3.4285	4.132603	1.737778463	0.433618469	0.838543634	0.235239818	0	0	0	-0.070472716
67	Ireland	IRL	2015	2.915	-15.58351081	7.446042	4626.163	5.301197	3.971319	106.8034	12.25014	25.71417	5.371274	81.45366	62.538	34.21	6.719163	7.001422	8.672474	0.9448453	10.68034	8.145366	3.421	4.135774	0.858814144	0.380818197	1.301809109	0.374770907	0	0	0	-0.06193626
67	Ireland	IRL	2016	3.00523	7.661677637	7.378304	4758.594	5.317288	3.981861	100.2449	12.31425	37.41433	5.420718	81.70488	62.737	34.134	6.702049	6.686447	8.279163	1.128834	10.02449	8.170488	3.4134	4.138951	0.529510858	0.446332392	1.737778463	0.433618469	0	0	0	-0.072526379
67	Ireland	IRL	2017	3.34834	-16.52944036	7.390087	4857.185	5.287709	3.990959	83.92128	11.98337	33.41052	5.39362	81.9561	62.947	33.992	6.660378	6.376181	8.208577	1.088676	8.392128	8.19561	3.3992	4.142293	0.460494186	0.606481581	0.858814144	0.380818197	0.005641112	3.18E-09	1.80E-12	-0.098333412
68	Iran, Islamic Rep.	IRN	2004	1.90043	-0.396559789	5.185747	141.0426	1.889335	3.885729	41.60297	11.2363	45.99879	3.937961	71.592	66.869	49.556	10.02477	6.483369	37.52384	1.20862	4.160297	7.1592	4.9556	4.202735	0.023863758	0.363473855	0.008691765	0.201774955	0.124477887	1.55E-06	1.93E-08	-0.059129414
68	Iran, Islamic Rep.	IRN	2005	2.26452	-0.33280138	5.305722	173.2065	1.956248	3.835585	42.44184	12.07624	38.71766	3.997108	71.917	67.558	49.583	10.04065	6.720067	37.62777	1.169424	4.244184	7.1917	4.9583	4.212986	0.024117261	0.985439201	0.011805253	0.236594992	0.145884521	2.13E-06	3.10E-08	-0.158945156
68	Iran, Islamic Rep.	IRN	2006	2.66299	-0.283003726	5.198626	197.9138	2.166642	3.799114	45.73434	12.46592	38.64912	3.973445	72.257	68.239	49.662	10.07114	7.219059	38.49612	1.129472	4.573434	7.2257	4.9662	4.223016	0.01553461	0.699230977	0.023863758	0.363473855	0.085995086	7.40E-07	6.36E-09	-0.113227166
68	Iran, Islamic Rep.	IRN	2007	3.49882	-0.215397391	5.039779	245.9897	2.007187	3.768251	46.69123	9.477098	39.72895	3.909767	72.626	68.864	49.688	10.08906	7.279925	38.45316	1.101862	4.669124	7.2626	4.9688	4.232133	0.036229196	0.681838965	0.024117261	0.985439201	0	0	0	-0.110437264
68	Iran, Islamic Rep.	IRN	2008	4.06071	-0.185592159	5.281684	299.4399	1.958327	3.744445	42.8706	10.05271	41.75745	3.875969	73.027	69.458	49.334	9.970181	7.509406	38.58176	1.093201	4.28706	7.3027	4.9334	4.240722	0.067375074	0.49009727	0.01553461	0.699230977	0.045454545	2.07E-07	9.39E-10	-0.079590155
68	Iran, Islamic Rep.	IRN	2009	4.14059	-0.182011662	6.559546	367.5756	2.404218	3.728175	48.00195	11.18232	40.89817	3.777339	73.457	70.045	49.168	9.913733	7.600676	38.6106	1.108951	4.800195	7.3457	4.9168	4.249138	0.069179949	0.932372517	0.036229196	0.681838965	0	0	0	-0.150496
68	Iran, Islamic Rep.	IRN	2010	4.8707	-0.154728582	6.754731	440.8525	2.185614	3.71909	54.24454	10.80454	40.26245	3.778963	73.905	70.626	48.796	9.79073	7.768594	38.6515	1.142145	5.424454	7.3905	4.8796	4.257398	0.036495821	1.329633217	0.067375074	0.49009727	0	0	0	-0.213442482
68	Iran, Islamic Rep.	IRN	2011	5.835	-0.129157734	6.607251	524.6917	2.204	3.71301	54.99009	9.622586	36.8811	3.765639	74.352	71.2	48.64	9.744575	7.892493	38.04969	1.175825	5.499009	7.4352	4.864	4.265493	0.137794119	1.891129275	0.069179949	0.932372517	0	0	0	-0.301213609
68	Iran, Islamic Rep.	IRN	2012	5.98853	-0.125846466	6.636486	519.3036	2.276961	3.712989	60.52225	9.458542	40.34027	3.858054	74.776	71.755	48.646	9.748643	8.098483	38.54205	1.205151	6.052226	7.4776	4.8646	4.273258	0.059595734	0.683353808	0.036495821	1.329633217	0.030712531	9.43E-08	2.90E-10	-0.110680318
68	Iran, Islamic Rep.	IRN	2013	4.67415	-0.161234894	5.993799	413.7278	2.307097	3.71852	52.09602	9.236953	38.69143	3.918629	75.162	72.295	48.584	9.732489	8.103586	38.10109	1.239418	5.209602	7.5162	4.8584	4.280755	0.054500536	0.825552826	0.137794119	1.891129275	0	0	0	-0.133450387
68	Iran, Islamic Rep.	IRN	2014	4.34475	-0.173459119	6.913511	382.7059	3.482514	3.728783	56.49234	10.27615	39.9059	3.797833	75.502	72.83	48.555	9.726876	8.384101	38.10949	1.278127	5.649234	7.5502	4.8555	4.288128	0.07298374	1.001417381	0.059595734	0.683353808	13.51351351	0.018261505	0.024677709	-0.161486708
68	Iran, Islamic Rep.	IRN	2015	3.85874	-0.195305959	7.76058	375.126	4.041941	3.742978	68.54377	12.69527	34.03361	3.664005	75.796	73.358	48.544	9.72934	8.556895	39.61053	1.316351	6.854377	7.5796	4.8544	4.295352	0.029886025	0.707964681	0.054500536	0.825552826	0.811732187	6.59E-05	5.35E-06	-0.114627656
68	Iran, Islamic Rep.	IRN	2016	4.18977	-0.179875367	8.102771	415.3912	4.418071	3.755367	77.64808	13.32235	33.20168	3.766175	76.047	73.88	48.714	9.795116	8.723879	38.8413	1.356248	7.764808	7.6047	4.8714	4.302442	0.021146759	0.657585381	0.07298374	1.001417381	0	0	0	-0.10654443
68	Iran, Islamic Rep.	IRN	2017	4.54013	-0.165994415	8.327157	436.4949	4.61259	3.771481	80.42078	13.42938	34.73798	3.887333	76.271	74.394	48.737	9.806252	8.860682	38.97876	1.385381	8.042078	7.6271	4.8737	4.309375	0.014937983	1.140681514	0.029886025	0.707964681	0.061425061	3.77E-07	2.32E-09	-0.183590475
69	Iraq	IRQ	2004	0.366279018	-2.32748165	3.843027	53.50299	2.725811	4.429827	7.09939	25.56374	16.9169	4.78944	68.437	68.712	50.055	10.74892	4.335515	62.94529	2.576588	0.709939	6.843699	5.0055	4.229924	0.882000632	0.2534056	0.224373395	0.093144671	0.242050165	5.86E-06	1.42E-07	-0.04128577
69	Iraq	IRQ	2005	0.499548904	-0.853970446	2.897399	53.59041	2.020306	4.420658	-0.9595026	19.96827	22.15527	4.751368	68.266	68.766	49.98	10.73347	4.216692	62.85179	2.285939	-0.0959503	6.8266	4.998	4.23071	0.490691012	0.202901396	0.384582967	0.120583852	0	0	0	-0.033080256
69	Iraq	IRQ	2006	0.651402937	-0.119741554	2.422479	56.67925	1.608893	4.419934	-3.66496	15.67609	18.9176	4.495919	68.157	68.819	49.908	10.71164	3.598448	72.58521	1.934348	-0.366496	6.8157	4.9908	4.23148	0.438860185	0.230340578	0.882000632	0.2534056	1.812653172	0.000328571	5.96E-05	-0.037539761
69	Iraq	IRQ	2007	0.888400505	-1.084983625	3.106377	97.20553	2.037663	4.419047	-11.22995	18.72624	9.341719	4.305319	68.13	68.873	49.903	10.7199	2.226903	70.80541	1.673194	-1.122995	6.813	4.9903	4.232264	1.518968381	0.257779759	0.490691012	0.202901396	0	0	0	-0.041995913
69	Iraq	IRQ	2008	1.31614	-1.384430749	3.035739	129.6966	2.381257	4.417274	-16.37818	16.64639	15.1861	4.395134	68.19	68.927	49.663	10.63906	3.281546	70.30093	1.685736	-1.637818	6.819	4.9663	4.233048	1.21177694	0.28521894	0.438860185	0.230340578	0.018153762	3.30E-08	5.98E-11	-0.046448712
69	Iraq	IRQ	2009	1.11661	-1.366996518	3.768259	163.1466	2.92355	4.414464	-9.615178	21.06329	11.29881	4.365483	68.34	68.98	49.578	10.61867	3.60838	69.5958	2.048284	-0.9615178	6.834	4.9578	4.233817	1.148467639	0.312658122	1.518968381	0.257779759	0.090768812	8.24E-07	7.48E-09	-0.050898158
69	Iraq	IRQ	2010	1.38517	-0.917795322	3.230556	145.4638	2.386638	4.411168	-1.246401	18.91884	15.87084	4.297251	68.567	69.103	49.368	10.5456	3.772296	68.7114	2.618943	-0.1246401	6.8567	4.9368	4.235598	1.25238713	0.340097303	1.21177694	0.28521894	0	0	0	-0.055344252
69	Iraq	IRQ	2011	1.8575	-0.923824011	2.791318	163.4209	2.088876	4.386757	-0.5180362	17.02483	15.46079	4.279043	68.848	69.268	49.109	10.45729	4.373743	66.36261	3.252704	-0.0518036	6.8848	4.9109	4.237983	3.172905108	0.367536485	1.148467639	0.312658122	0.060542797	3.67E-07	2.22E-09	-0.059786992
69	Iraq	IRQ	2012	2.18001	-1.334856346	2.690371	178.9398	1.008959	4.363485	-1.864136	16.58317	13.44852	4.297952	69.148	69.432	48.873	10.37985	4.789061	66.84208	3.720641	-0.1864136	6.9148	4.8873	4.240348	1.349265952	0.394975666	1.25238713	0.340097303	0	0	0	-0.06422638
69	Iraq	IRQ	2013	2.34648	1.092016959	2.812749	194.7803	1.146351	4.341638	-1.382958	21	26.9	4.326616	69.437	69.595	48.839	10.37226	4.99159	63.8027	3.896254	-0.1382958	6.9437	4.8839	4.242693	2.094687309	0.422414847	3.172905108	0.367536485	0	0	0	-0.068662414
69	Iraq	IRQ	2014	2.34648	4.439792178	2.789901	187.0112	1.037476	4.320512	0.3410524	18.1	25.7	4.360386	69.7	69.758	48.852	10.38378	4.894917	56.56703	3.714855	0.0341052	6.97	4.8852	4.245032	2.796187602	0.449854029	1.349265952	0.394975666	0	0	0	-0.073095096
69	Iraq	IRQ	2015	1.77499	4.350401066	3.105817	154.4775	0.7217893	4.29938	8.844273	22.56906	24.6944	4.340656	69.929	69.921	48.916	10.41314	4.945772	66.26504	3.316223	0.8844272	6.9929	4.8916	4.247366	1.381882393	0.47729321	2.094687309	0.422414847	1.96665759	0.000386774	7.61E-05	-0.077524425
69	Iraq	IRQ	2016	1.7022	3.853954473	3.312163	152.6425	0.6996095	4.29274	18.75847	23.12242	20.70838	4.29168	70.122	70.094	48.846	10.39355	5.012052	63.9548	2.877254	1.875847	7.0122	4.8846	4.249837	0.852014068	0.504732391	2.796187602	0.449854029	0	0	0	-0.081950402
69	Iraq	IRQ	2017	1.93159	2.645595453	3.271327	160.2687	0.5437479	4.282635	17.91987	22.0376	17.7668	4.305702	70.294	70.278	48.863	10.40783	5.140561	61.63623	2.540875	1.791987	7.0294	4.8863	4.252459	0.740962189	1.021761381	1.381882393	0.47729321	0	0	0	-0.16472106
70	Iceland	ISL	2004	0.138347515	13.2011231	9.541605	4506.24	7.748706	3.948854	157.2648	24.03052	24.75707	4.249743	80.99756	92.914	37.821	7.213352	7.683683	7.9477	0.8779362	15.72648	8.099756	3.7821	4.531674	0.448545975	0.018166957	0.114106249	0.038113475	0	0	0	-0.002969343
70	Iceland	ISL	2005	0.168125299	23.64810151	9.213468	5238.373	7.49645	3.941357	234.8265	23.7804	29.47647	4.284903	81.50244	93.037	37.472	7.210531	7.513585	7.842947	1.582892	23.48265	8.150244	3.7472	4.532997	0.249543447	0.018314348	0.195581653	0.03524566	0	0	0	-0.002993427
70	Iceland	ISL	2006	0.172164174	9.722690401	8.916489	5068.978	7.3074	3.929143	294.5956	23.67145	36.19367	4.364769	81.15854	93.159	38.532	7.582304	7.568615	8.542938	2.347422	29.45956	8.115854	3.8532	4.534307	0.223184612	0.040460119	0.448545975	0.018166957	0	0	0	-0.006611095
70	Iceland	ISL	2007	0.215149629	15.54478198	8.711028	6036.255	7.187794	3.915858	298.0919	23.07492	30.03257	4.319086	81.45366	93.278	38.216	7.413732	7.414834	8.365823	2.530086	29.80919	8.145366	3.8216	4.535584	0.772479211	0.057912264	0.249543447	0.018314348	0	0	0	-0.009460487
70	Iceland	ISL	2008	0.179052518	-27.82914692	8.706976	4873.892	7.191658	3.90341	290.7912	23.67325	26.20145	4.423873	81.60976	93.395	38.75	7.443472	6.677481	8.206061	1.859572	29.07912	8.160975	3.875	4.536838	0.616255418	0.098550737	0.223184612	0.040460119	0	0	0	-0.016090228
70	Iceland	ISL	2009	0.131646529	16.77638038	9.018715	3655.323	7.393693	3.893992	279.8601	24.97306	15.00518	4.482714	81.75122	93.511	35.704	6.767655	6.447493	8.028461	0.341242	27.98601	8.175122	3.5704	4.538079	0.584059146	0.091769393	0.772479211	0.057912264	0	0	0	-0.014984434
70	Iceland	ISL	2010	0.136836898	-20.08708891	8.771469	3675.762	7.054693	3.888038	244.2752	24.68375	13.90409	4.544263	81.89756	93.574	35.7	6.676802	6.168529	7.856537	-0.143903	24.42752	8.189756	3.57	4.538753	0.63690794	0.107607881	0.616255418	0.098550737	0	0	0	-0.017566804
70	Iceland	ISL	2011	0.151585486	-7.143925336	8.489822	3927.685	6.796626	3.897359	178.7217	24.65911	15.48483	4.623198	82.35854	93.587	37.91	7.292643	5.896829	8.098885	0.3054684	17.87217	8.235853	3.791	4.538891	1.613597273	0.06069334	0.584059146	0.091769393	0	0	0	-0.009914425
70	Iceland	ISL	2012	0.147240783	-28.72235962	8.44292	3775.836	6.748761	3.90716	150.7533	24.43577	16.0758	4.64696	82.91708	93.6	38.184	7.368877	5.613992	7.336929	0.5321007	15.07533	8.291708	3.8184	4.539031	0.686176165	0.017149824	0.63690794	0.107607881	0	0	0	-0.002803134
70	Iceland	ISL	2013	0.160335175	0.339968937	8.477965	4095.55	6.802948	3.918072	135.1723	24.1005	15.39993	4.598209	82.06097	93.633	37.504	7.183784	5.866946	7.171207	0.9458859	13.51723	8.206098	3.7504	4.539383	1.065264044	0.016756557	1.613597273	0.06069334	0	0	0	-0.002738869
70	Iceland	ISL	2014	0.177580893	-4.197641152	8.496589	4514.533	6.839704	3.930185	111.3446	23.93564	17.29271	4.574646	82.86098	93.667	34.993	6.776379	6.059658	6.948896	1.112505	11.13446	8.286098	3.4993	4.539746	1.42201564	0.026577671	0.686176165	0.017149824	0	0	0	-0.004343555
70	Iceland	ISL	2015	0.173441659	-4.008194755	8.345766	4281.576	6.745257	3.943078	104.3826	23.39362	19.60135	4.571879	82.46829	93.7	34.505	6.648585	5.912019	6.927969	1.04194	10.43826	8.246829	3.4505	4.540098	0.702763425	0.037114782	1.065264044	0.016756557	0	0	0	-0.006064751
70	Iceland	ISL	2016	0.207160248	-3.5900907	8.291514	5063.606	6.758421	3.951317	95.4852	22.80159	21.12968	4.48426	82.20488	93.735	34.466	6.634047	5.766422	6.607654	1.388082	9.54852	8.220488	3.4466	4.540472	0.433296152	0.035340302	1.42201564	0.026577671	0	0	0	-0.005774931
70	Iceland	ISL	2017	0.244894935	-0.666813735	8.195354	5106.48	6.682245	3.960319	97.82886	23.45073	22.12517	4.478769	82.20488	93.773	34.428	6.62008	5.602586	6.481147	2.345583	9.782886	8.220488	3.4428	4.540877	0.376820146	0.048423511	0.702763425	0.037114782	0	0	0	-0.007911437
71	Israel	ISR	2004	1.35342	1.177757768	7.027882	1471.511	4.341664	4.110844	83.76305	24.61839	19.75209	4.359784	80.14634	91.456	34.466	6.645577	8.667994	23.106	1.767624	8.376305	8.014634	3.4466	4.515858	0.929767578	0.680677774	0.236524897	0.591863618	0	0	0	-0.110250947
71	Israel	ISR	2005	1.42411	-1.315275063	7.12707	1537.707	4.271396	4.110264	86.59595	24.17869	20.55906	4.403389	80.15122	91.518	34.49	6.656322	8.218089	22.98279	1.762898	8.659595	8.015122	3.449	4.516536	0.517265609	0.594577233	0.405411018	0.733023922	0	0	0	-0.096419031
71	Israel	ISR	2006	1.53983	0.676959768	6.93496	1580.635	4.331927	4.104119	83.79202	23.90283	20.50304	4.399993	80.55366	91.58	34.493	6.660097	8.856488	25.4228	1.767806	8.379202	8.055366	3.4493	4.517213	0.462627754	0.566940659	0.929767578	0.680677774	0	0	0	-0.09197226
71	Israel	ISR	2007	1.78743	-0.10831169	6.919477	1786.246	4.197808	4.10041	89.16286	23.00765	21.22819	4.406015	80.50488	91.641	34.41	6.637185	8.784334	25.04906	1.776101	8.916286	8.050488	3.441	4.517879	1.601231906	0.703902338	0.517265609	0.594577233	0	0	0	-0.113976283
71	Israel	ISR	2008	2.15961	-1.419238478	7.000198	2128.828	4.297196	4.099042	92.05286	22.97981	19.99731	4.351931	80.95122	91.702	34.413	6.640954	9.340093	24.79692	1.776579	9.205286	8.095121	3.4413	4.518544	1.277403746	0.757324339	0.462627754	0.566940659	0	0	0	-0.122536321
71	Israel	ISR	2009	2.07452	-1.376609067	7.09067	2023.597	4.351088	4.099922	87.68966	22.83823	18.25075	4.159329	81.40488	91.763	34.455	6.656725	8.612473	24.349	2.390207	8.768966	8.140488	3.4455	4.519209	1.210665771	0.817456703	1.601231906	0.703902338	0	0	0	-0.132156387
71	Israel	ISR	2010	2.33733	0.410168997	7.051105	2218.187	4.438181	4.103386	88.86035	22.69995	18.44486	4.218028	81.60244	91.826	34.429	6.652402	9.035223	24.01924	1.826752	8.886035	8.160244	3.4429	4.519896	1.320213282	1.065063311	1.277403746	0.757324339	0	0	0	-0.171599198
71	Israel	ISR	2011	2.61717	-0.478417745	7.00285	2420.644	4.388158	4.113485	89.83613	22.3809	20.37202	4.269414	81.6561	91.892	34.391	6.64601	8.901888	23.90469	1.848078	8.983613	8.165609	3.4391	4.520614	3.344741707	1.28154722	1.210665771	0.817456703	0	0	0	-0.205860578
71	Israel	ISR	2012	2.57435	-2.618796958	7.141951	2386.757	4.478536	4.124818	85.9098	22.71363	21.15787	4.276373	81.70488	91.96	34.344	6.632417	9.547968	23.03885	1.846151	8.59098	8.170488	3.4344	4.521354	1.422338819	1.079186681	1.320213282	1.065063311	0	0	0	-0.173840768
71	Israel	ISR	2013	2.92917	-2.725686697	7.109988	2658.983	4.525622	4.137037	84.14408	22.70395	19.95687	4.182299	82.0561	92.031	34.289	6.618236	8.321786	22.94633	1.866053	8.414408	8.20561	3.4289	4.522125	2.20813033	1.359306286	3.344741707	1.28154722	0	0	0	-0.218116011
71	Israel	ISR	2014	3.10008	-0.491406865	7.210972	2800.502	4.559554	4.149513	84.42059	22.63656	20.12445	4.142294	82.15366	92.104	34.283	6.618602	7.863181	22.05915	1.919544	8.44206	8.215365	3.4283	4.522918	2.947622124	1.495501547	1.422338819	1.079186681	0	0	0	-0.239516561
71	Israel	ISR	2015	3.00471	-0.122407905	7.375307	2735.317	4.624577	4.161529	81.95898	22.3916	19.83942	4.084332	82.05122	92.179	34.297	6.627054	7.790017	22.77978	1.981289	8.195898	8.205122	3.4297	4.523732	1.456721685	1.300711256	2.20813033	1.359306286	0	0	0	-0.208883479
71	Israel	ISR	2016	3.19378	0.811076724	7.314411	2837.14	4.571548	4.174596	80.69535	22.29621	20.88454	4.060819	82.40732	92.256	34.379	6.659375	7.751101	20.7657	1.960349	8.069535	8.240732	3.4379	4.524567	0.898157017	1.522438682	2.947622124	1.495501547	0	0	0	-0.243739446
71	Israel	ISR	2017	3.53268	-3.401407993	7.336452	2942.188	4.589231	4.18594	79.11681	22.58466	20.83636	4.039562	82.60244	92.336	34.309	6.641025	7.650611	21.3811	1.938726	7.911681	8.260244	3.4309	4.525434	0.781090846	1.692753485	1.456721685	1.300711256	0	0	0	-0.270364581
72	Italy	ITA	2004	17.9831	-0.321839733	8.187798	2561.031	6.242704	3.9249	100.328	19.15632	21.17097	3.861648	80.78049	67.62	33.693	6.725448	8.216487	19.82012	0.6471827	10.0328	8.078049	3.3693	4.213904	0.000195659	6.142970723	1.52E-06	6.307595231	0	0	0	-0.920278207
72	Italy	ITA	2005	18.5266	0.838510187	8.361205	2676.487	6.478979	3.934142	104.7197	19.57515	21.10345	3.90023	80.78293	67.738	33.642	6.706779	8.16609	19.60088	0.4913891	10.47197	8.078293	3.3642	4.215647	7.97E-05	6.868264474	2.24E-06	5.945491496	0	0	0	-1.017842607
72	Italy	ITA	2006	19.4263	0.101177168	8.459687	2830.182	6.577446	3.94312	108.6179	19.43165	21.89389	3.975791	81.28293	67.856	33.626	6.703382	8.072145	20.1475	0.3005597	10.86179	8.128293	3.3626	4.217388	0.000121629	8.405919461	0.000195659	6.142970723	0	0	0	-1.216935718
72	Italy	ITA	2007	22.0305	2.451951469	8.162836	3088.47	6.325243	3.948791	124.8199	18.93901	22.18536	4.01121	81.43414	67.974	33.61	6.698378	7.917347	19.88326	0.5049337	12.48199	8.143414	3.361	4.219125	0.000287774	9.689438924	7.97E-05	6.868264474	0	0	0	-1.375061176
72	Italy	ITA	2008	23.9073	3.229360525	8.561831	3489.986	6.650427	3.952641	137.6133	19.43037	21.7813	4.002193	81.48537	68.092	32.252	6.371204	7.601765	19.66194	0.6624693	13.76133	8.148537	3.2252	4.22086	0.000185648	9.947859529	0.000121629	8.405919461	0.007011148	4.92E-09	3.45E-12	-1.40601053
72	Italy	ITA	2009	21.8516	0.080633972	8.976537	3324.374	7.029088	3.957256	146.2889	20.62671	19.39262	3.820108	81.63659	68.209	32.894	6.49246	6.795651	19.30955	0.4556135	14.62889	8.163659	3.2894	4.222577	3.88E-05	10.67769399	0.000287774	9.689438924	0.120124331	1.44E-06	1.73E-08	-1.49181209
72	Italy	ITA	2010	21.2506	0.978673487	8.953611	3214.546	7.02443	3.964329	160.4578	20.42038	20.5377	3.957868	82.03658	68.327	33.533	6.615068	6.838375	19.02523	0.3075912	16.04578	8.203658	3.3533	4.224305	0.00039145	12.88186957	0.000185648	9.947859529	0.007011148	4.92E-09	3.45E-12	-1.736542092
72	Italy	ITA	2011	22.7629	0.764717622	8.834643	3387.576	6.803757	3.974189	164.1205	19.59849	20.46226	4.017877	82.18781	68.444	34.17	6.737228	6.702558	19.99427	0.1719783	16.41205	8.218781	3.417	4.226016	0.000883136	12.23393531	3.88E-05	10.67769399	0	0	0	-1.666847012
72	Italy	ITA	2012	20.7282	0.326214319	8.956061	3125.612	6.818532	3.985243	177.3916	19.55339	17.86162	4.028648	82.23902	68.684	34.192	6.742177	6.205414	18.10525	0.2695412	17.73916	8.223902	3.4192	4.229516	0.00016132	9.563694142	0.00039145	12.88186957	0.028044591	7.86E-08	2.21E-10	-1.359893982
72	Italy	ITA	2013	21.3049	0.034933566	8.952268	3195.553	6.808804	3.996695	172.7145	19.657	16.95513	4.015781	82.69025	68.979	34.21	6.746719	5.732942	17.75772	1.159251	17.27145	8.269025	3.421	4.233802	0.000423073	9.414912869	0.000883136	12.23393531	0.06310033	3.98E-07	2.51E-09	-1.341857209
72	Italy	ITA	2014	21.5173	0.157261742	9.011441	3190.088	6.816756	4.006968	172.109	19.3184	17.033	4.021053	83.09024	69.272	34.22	6.750403	5.270867	17.76927	0.9175041	17.2109	8.309024	3.422	4.238041	0.00049554	10.16750182	0.00016132	9.563694142	0.224613803	5.05E-06	1.13E-07	-1.432081858
72	Italy	ITA	2015	18.3227	0.152635262	8.985416	2708.927	6.702499	4.015193	169.7302	18.87287	17.30259	4.041845	82.5439	69.565	36.067	7.27789	5.003083	17.89145	-0.0963761	16.97302	8.25439	3.6067	4.242261	0.000209219	7.221030989	0.000423073	9.414912869	0.012853771	1.65E-08	2.12E-11	-1.064448946
72	Italy	ITA	2016	18.692	-0.55721779	8.935493	2738.706	6.653745	4.022834	169.7696	18.73811	17.57932	4.026135	83.2439	69.855	36.029	7.266028	4.715537	16.49037	-0.1698841	16.97696	8.32439	3.6029	4.246422	9.35E-05	7.423372527	0.00049554	10.16750182	0.009348197	8.74E-09	8.17E-12	-1.090931542
72	Italy	ITA	2017	19.4657	0.197771493	8.993008	2752.374	6.685363	4.02871	165.1555	18.71289	17.61973	4.084597	83.2439	70.144	35.989	7.252159	4.410391	16.75071	-0.1498611	16.51555	8.32439	3.5989	4.25055	0.000116877	8.225004163	0.000209219	7.221030989	0.023370492	5.46E-08	1.28E-10	-1.194057624
73	Jamaica	JAM	2004	0.101509782	-5.335887801	5.491216	196.0519	3.32119	4.134899	57.56903	12.88566	26.46721	4.492204	74.146	52.625	47.56	9.673985	3.915931	16.21005	0.5733069	5.756904	7.4146	4.756	3.963191	1.60558509	0.149343803	0.408447075	0.133104212	0	0	0	-0.024366244
73	Jamaica	JAM	2005	0.11204416	-5.189668037	4.634512	181.8004	2.426353	4.117909	56.09574	14.21125	26.94238	4.505216	74.148	52.811	47.366	9.60594	3.831609	16.00963	0.5485083	5.609574	7.4148	4.7366	3.96672	0.893248988	0.171269209	0.700090969	0.152504965	0	0	0	-0.02793513
73	Jamaica	JAM	2006	0.11901912	-6.694457595	4.665687	193.5884	2.680357	4.09433	53.69451	13.88984	28.42251	4.612598	74.143	52.998	47.526	9.66304	4.173691	17.518	0.5243159	5.369451	7.4143	4.7526	3.970254	0.798896671	0.133181192	1.60558509	0.149343803	0.275391055	7.58E-06	2.09E-07	-0.02173402
73	Jamaica	JAM	2007	0.1282781	-5.858336048	5.124741	236.3373	2.749871	4.071382	52.70053	14.88756	26.57119	4.617537	74.129	53.184	47.154	9.532353	3.486544	17.13537	0.5004869	5.270053	7.4129	4.7154	3.973758	2.76511478	0.124436498	0.893248988	0.171269209	0	0	0	-0.020309384
73	Jamaica	JAM	2008	0.136804828	-9.946472153	5.202897	255.6469	2.994647	4.047689	57.70681	16.20602	24.35054	4.732484	74.103	53.371	47.729	9.73791	3.6698	16.80662	0.4918477	5.770681	7.4103	4.7729	3.977268	2.205906568	0.15978801	0.798896671	0.133181192	0	0	0	-0.026066556
73	Jamaica	JAM	2009	0.120674785	-3.975687496	4.956414	214.2375	2.902301	4.022589	60.07746	16.53864	21.05627	4.464587	74.071	53.557	47.768	9.753479	2.768773	16.42766	0.5006005	6.007746	7.4071	4.7768	3.980747	2.090658951	0.169386759	2.76511478	0.124436498	0	0	0	-0.0276288
73	Jamaica	JAM	2010	0.132002863	-1.283692084	4.999214	234.5829	3.041302	3.99723	51.14654	16.12006	20.20653	4.393466	74.038	53.743	47.786	9.758772	2.596489	16.09171	0.5216646	5.114654	7.4038	4.7786	3.984213	2.279832949	0.203740068	2.205906568	0.15978801	0	0	0	-0.03321661
73	Jamaica	JAM	2011	0.144133597	-0.996833314	4.916389	250.901	3.004408	3.97492	49.63949	15.80484	21.43633	4.428693	74.012	53.93	47.781	9.758524	2.780813	16.5425	0.5488989	4.963949	7.4012	4.7781	3.987687	5.775924584	0.181828756	2.090658951	0.169386759	0	0	0	-0.029653186
73	Jamaica	JAM	2012	0.147987162	-2.185642334	4.996953	260.3165	2.854256	3.953804	51.77666	16.27705	19.93317	4.407208	74.001	54.132	47.914	9.80726	2.625615	15.46047	0.5717314	5.177667	7.4001	4.7914	3.991426	2.456190184	0.120501929	2.279832949	0.203740068	0	0	0	-0.019668275
73	Jamaica	JAM	2013	0.141930122	-3.311336116	5.24256	262.4213	3.229985	3.934378	51.72437	15.50212	21.26231	4.422077	74.01	54.35	47.867	9.790423	2.831022	14.9314	0.581565	5.172437	7.401	4.7867	3.995445	3.813147733	0.121571538	5.775924584	0.181828756	0	0	0	-0.019842567
73	Jamaica	JAM	2014	0.138521923	-3.773184277	5.232643	254.0866	3.039564	3.917081	52.51445	14.51974	22.47603	4.439699	74.042	54.584	47.805	9.770555	2.581446	14.07433	0.5729853	5.251445	7.4042	4.7805	3.999741	5.09015182	0.150148706	2.456190184	0.120501929	0	0	0	-0.024497299
73	Jamaica	JAM	2015	0.141454693	-6.297174085	5.658474	279.5195	3.582521	3.901942	49.77026	13.81827	21.35542	4.332115	74.098	54.833	47.744	9.748302	2.460129	14.17666	0.550975	4.977026	7.4098	4.7744	4.004292	2.515564826	0.190238979	3.813147733	0.121571538	0	0	0	-0.031021189
73	Jamaica	JAM	2016	0.140721352	-4.675130863	6.072392	296.2462	3.677476	3.892666	53.64417	13.83985	21.28863	4.329811	74.175	55.098	47.685	9.729435	2.335449	13.39596	0.5249735	5.364417	7.4175	4.7685	4.009113	1.550997849	0.174321171	5.09015182	0.150148706	0	0	0	-0.028431741
73	Jamaica	JAM	2017	0.147811078	-5.781052803	6.117097	303.9534	3.704883	3.883728	53.34225	13.42764	22.55354	4.413648	74.267	55.378	47.622	9.711041	2.168336	13.40415	0.5016236	5.334225	7.4267	4.7622	4.014183	1.348840124	0.162999139	2.515564826	0.190238979	0	0	0	-0.026589229
74	Jordan	JOR	2004	0.114113904	-8.050007392	9.02237	185.9997	3.547151	4.272069	90.71109	21.29736	27.38473	4.905283	72.427	78.321	47.661	9.782963	3.448012	32.44259	2.655147	9.071109	7.2427	4.7661	4.360816	0.932832092	0.139452829	0.237304483	0.129564277	0	0	0	-0.022755549
74	Jordan	JOR	2005	0.125886653	-14.46775777	8.862745	195.2457	4.582633	4.265619	109.7436	19.53086	34.14914	4.994093	72.595	79.485	47.618	9.773361	3.652604	32.48284	3.268279	10.97436	7.2595	4.7618	4.375568	0.518970516	0.136174538	0.406747252	0.166046796	0	0	0	-0.0222216
74	Jordan	JOR	2006	0.150569298	-24.4544373	8.056206	204.4032	4.131147	4.261908	109.0729	20.63911	28.34002	4.958231	72.763	80.97	47.585	9.765445	3.525291	33.64362	3.843318	10.90729	7.2763	4.7585	4.394079	0.464152575	0.128363674	0.932832092	0.139452829	0	0	0	-0.020949219
74	Jordan	JOR	2007	0.171105874	-15.04360283	8.301047	229.3342	4.706949	4.257471	114.319	20.60272	30.26772	4.987863	72.931	82.371	47.546	9.753685	3.522624	33.59493	4.307743	11.4319	7.2931	4.7546	4.411233	1.606509566	0.188867136	0.518970516	0.136174538	0	0	0	-0.030798067
74	Jordan	JOR	2008	0.222186178	-12.66472281	8.753928	296.3777	5.297249	4.253243	109.8456	16.64762	30.20821	4.968683	73.099	83.692	47.515	9.744475	3.256211	33.67388	4.702766	10.98456	7.3099	4.7515	4.427144	1.281614069	0.274017505	0.464152575	0.128363674	0	0	0	-0.044631361
74	Jordan	JOR	2009	0.239746121	-9.763262124	9.502129	331.8196	6.374172	4.249401	104.0852	19.03989	28.32274	4.744487	73.266	84.928	47.497	9.740292	3.175854	33.61863	5.009056	10.40852	7.3266	4.7497	4.441804	1.214656126	0.320245231	1.606509566	0.188867136	0	0	0	-0.052127867
74	Jordan	JOR	2010	0.26551481	-6.251793128	8.389297	308.6579	5.596418	4.245674	99.58895	17.48792	29.52722	4.761263	73.428	86.088	47.487	9.73725	2.916819	33.55057	5.204767	9.958895	7.3428	4.7487	4.45537	1.324564705	0.312620228	1.281614069	0.274017505	0	0	0	-0.050892016
74	Jordan	JOR	2011	0.28932299	-5.029711835	8.341065	317.5778	5.625824	4.239597	106.4819	18.20212	26.91513	4.798252	73.581	87.172	47.464	9.731313	2.827604	33.01726	5.382886	10.64819	7.3581	4.7464	4.467883	3.355765976	0.37526494	1.214656126	0.320245231	0	0	0	-0.061037719
74	Jordan	JOR	2012	0.309661495	-4.98298775	7.994537	309.4422	5.149101	4.231277	114.3013	17.35687	24.89547	4.792221	73.722	88.185	47.457	9.730558	3.02121	33.01693	5.431587	11.43013	7.3722	4.7457	4.479437	1.427026848	0.44265961	1.324564705	0.312620228	0	0	0	-0.071933193
74	Jordan	JOR	2013	0.336755994	-5.733913073	7.349489	293.4599	4.52373	4.220801	111.7463	16.61333	21.9974	4.737856	73.851	89.125	47.43	9.72542	2.862443	33.41761	5.172912	11.17463	7.3851	4.743	4.49004	2.215408328	0.378152645	3.355765976	0.37526494	0	0	0	-0.061504979
74	Jordan	JOR	2014	0.361043724	-5.802816351	7.414396	301.5377	4.780438	4.207066	107.3615	16.53293	21.51496	4.721714	73.969	90	47.42	9.722379	2.965238	33.20542	4.58358	10.73615	7.3969	4.742	4.49981	2.957337486	0.321639789	1.427026848	0.44265961	0	0	0	-0.052353867
74	Jordan	JOR	2015	0.379689704	-4.212112571	6.284492	257.4155	3.592747	4.188541	105.9848	16.10178	20.79643	4.575197	74.078	90.256	47.406	9.719082	2.92135	34.30545	3.81124	10.59848	7.4078	4.7406	4.50265	1.461523039	0.33880297	2.215408328	0.378152645	0	0	0	-0.0551346
74	Jordan	JOR	2016	0.392524683	-3.948078626	5.468211	223.5382	3.457353	4.168078	108.2189	15.58606	19.37693	4.500401	74.184	90.506	47.394	9.718117	2.854872	33.17662	3.028091	10.82189	7.4184	4.7394	4.505416	0.901117342	0.405164842	2.957337486	0.321639789	0	0	0	-0.065874034
74	Jordan	JOR	2017	0.407658674	-4.962726711	5.194814	226.4258	3.450446	4.145082	109.1824	15.48778	19.93415	4.516096	74.292	90.747	47.385	9.715476	2.793925	33.00608	2.356016	10.91824	7.4292	4.7385	4.508075	0.783665321	0.489906409	1.461523039	0.33880297	0	0	0	-0.079559368
75	Japan	JPN	2004	48.1515	0.687118633	7.657195	2875.722	6.146752	3.900393	223.3834	18.10293	24.34862	3.174814	82.03024	84.64	42.859	8.004621	9.909204	14.55204	0.0336623	22.33834	8.203024	4.2859	4.438407	0.001188559	2.460951888	4.98E-05	2.290113006	0.748454981	5.60E-05	4.19E-06	-0.388850934
75	Japan	JPN	2005	47.5541	0.971638391	7.780669	2883.083	6.31541	3.918716	221.2543	18.11722	24.74947	3.277729	81.92513	85.978	42.8	7.990108	9.698882	14.34867	0.0093921	22.12543	8.192513	4.28	4.454092	0.000127511	2.634932703	0.000126844	2.652740918	0.023974427	5.75E-08	1.38E-10	-0.415320619
75	Japan	JPN	2006	45.3038	1.336519755	7.807843	2754.157	6.271379	3.935841	215.1785	17.9529	24.74863	3.412196	82.32195	87.118	42.675	7.953235	9.632049	15.37365	0.0633736	21.51785	8.232195	4.2675	4.467264	0.000186587	2.964811805	0.001188559	2.460951888	0.280554076	7.87E-06	2.21E-07	-0.465138799
75	Japan	JPN	2007	45.1526	1.137441329	7.89046	2772.456	6.410943	3.954523	209.1412	17.94561	24.48345	3.499349	82.50707	88.146	42.601	7.933324	9.782964	15.06398	0.1149089	20.91412	8.250708	4.2601	4.478994	0.001667892	3.410122818	0.000127511	2.634932703	0.266382525	7.10E-06	1.89E-07	-0.531620826
75	Japan	JPN	2008	50.3791	1.766979071	8.199514	3213.399	6.655597	3.975054	215.5909	18.35944	24.54785	3.538028	82.58756	89.103	42.548	7.917578	9.449534	14.79992	0.0484254	21.55909	8.258757	4.2548	4.489793	0.001079836	3.508069746	0.000186587	2.964811805	1.331992541	0.00017742	2.36E-05	-0.546125184
75	Japan	JPN	2009	52.3138	1.174653989	9.058297	3685.825	7.363869	3.997906	235.2511	19.63465	21.32368	3.198302	82.93147	89.989	42.476	7.899201	8.620816	14.44703	-0.0124946	23.52511	8.293146	4.2476	4.499687	0.001252412	3.701975674	0.001667892	3.410122818	0	0	0	-0.574713513
75	Japan	JPN	2010	57.001	1.266917395	9.156773	4060.19	7.501892	4.023414	232.7734	19.4916	21.29749	3.353861	82.84268	90.812	42.413	7.881866	9.148316	14.14234	0.0179605	23.27734	8.284268	4.2413	4.508791	0.001941526	4.091144127	0.001079836	3.508069746	0	0	0	-0.631584933
75	Japan	JPN	2011	61.5746	1.911273851	10.61672	5087.102	8.890506	4.049901	238.6415	20.18779	22.1033	3.414212	82.59122	91.069	42.349	7.863303	9.317427	14.14103	-0.1852265	23.86415	8.259122	4.2349	4.511618	0.004563379	4.224919525	0.001252412	3.701975674	0.053276505	2.84E-07	1.51E-09	-0.650978533
75	Japan	JPN	2012	62.0321	1.88749585	10.79065	5212.069	9.056669	4.078116	245.1579	20.25244	22.65442	3.42218	83.0961	91.148	42.274	7.841958	9.638628	13.12887	-0.1597107	24.51579	8.30961	4.2274	4.512485	0.001107612	2.667592391	0.001941526	4.091144127	1.282232286	0.000164412	2.11E-05	-0.420274483
75	Japan	JPN	2013	51.5572	2.813113269	10.79159	4336.15	9.093096	4.106763	252.318	20.16576	23.19091	3.53069	83.33195	91.226	42.22	7.82879	9.780815	13.36256	-0.1442719	25.2318	8.333196	4.222	4.51334	0.001950086	3.779477492	0.004563379	4.224919525	0.096776771	9.37E-07	9.06E-09	-0.586093082
75	Japan	JPN	2014	48.5041	2.436332262	10.83205	4099.465	9.111689	4.133884	257.9872	20.15303	23.9161	3.625561	83.58781	91.304	42.199	7.823009	9.538706	12.58662	-0.1326942	25.79872	8.358781	4.2199	4.514194	0.002943853	4.536895522	0.001107612	2.667592391	0	0	0	-0.695896476
75	Japan	JPN	2015	43.8948	3.033683352	10.87188	3733.673	9.1414	4.158224	259.6147	19.81803	24.02267	3.573497	83.7939	91.381	42.14	7.808141	9.505025	12.68746	-0.106125	25.96147	8.37939	4.214	4.515038	0.001663423	5.446811101	0.001950086	3.779477492	1.199946723	0.000143987	1.73E-05	-0.824429494
75	Japan	JPN	2016	49.2667	2.794104107	10.92612	4233.033	9.132674	4.179086	272.3919	19.88392	23.4074	3.450475	83.98488	91.457	42.071	7.787602	9.487401	11.62392	-0.1152842	27.23919	8.398488	4.2071	4.515869	0.001336045	5.447642854	0.002943853	4.536895522	0.159829515	2.55E-06	4.08E-08	-0.824545299
75	Japan	JPN	2017	48.5995	3.156794455	11.17758	4337.442	9.36236	4.196532	279.0757	19.67171	23.90298	3.544245	84.09975	91.535	42.03	7.778191	9.474252	11.70478	-0.164484	27.90757	8.409975	4.203	4.516721	0.001265658	5.710215559	0.001663423	5.446811101	0.078423015	6.15E-07	4.82E-09	-0.86094938
76	Kazakhstan	KAZ	2004	0.43151647	-12.59778955	3.976635	111.5295	2.293189	3.880644	29.05023	11.6145	26.31109	4.568602	65.8878	56.39	39.437	8.205582	11.52689	15.75667	0.6949229	2.905023	6.58878	3.9437	4.032292	3.877588255	0.103928954	0.554438338	0.070007432	0	0	0	-0.016967076
76	Kazakhstan	KAZ	2005	0.571236717	-3.709633407	3.896843	143.2312	2.516542	3.859408	38.96983	11.24853	30.96977	4.582541	65.90976	56.463	39.132	8.106681	11.70717	15.61864	0.8888914	3.896983	6.590976	3.9132	4.033586	1.757945668	0.098491864	1.550288547	0.090236198	0.518887505	2.69E-05	1.40E-06	-0.016080629
76	Kazakhstan	KAZ	2006	0.810038845	-8.258121839	3.391558	175.0883	2.300522	3.845212	49.96455	10.18086	33.90079	4.515831	66.16097	56.536	38.96	8.057349	12.58362	17.21993	1.057665	4.996455	6.616097	3.896	4.034878	1.682546733	0.142164301	3.877588255	0.103928954	0	0	0	-0.023197142
76	Kazakhstan	KAZ	2007	1.0485	-7.659064327	2.69877	178.6247	1.777918	3.82874	60.52875	11.05392	35.5267	4.523544	66.50488	56.609	38.783	8.005245	14.35971	16.83436	1.143858	6.052875	6.650487	3.8783	4.036168	6.297253375	0.2235845	1.757945668	0.098491864	0	0	0	-0.036442053
76	Kazakhstan	KAZ	2008	1.33442	-9.828077508	3.038446	253.3906	2.258656	3.812701	54.16325	10.18849	27.50648	4.546426	67.02195	56.682	38.563	7.935452	14.85306	16.56219	1.218366	5.416325	6.702195	3.8563	4.037457	4.062847872	0.323254235	1.682546733	0.142164301	0.269821503	7.28E-06	1.96E-07	-0.052615491
76	Kazakhstan	KAZ	2009	1.15309	-8.744617149	3.488176	248.525	2.637839	3.80159	54.59477	11.66293	29.41456	4.327651	68.42927	56.755	38.485	7.921911	13.25676	16.17577	2.637005	5.459477	6.842927	3.8485	4.038744	3.255911048	0.526632354	6.297253375	0.2235845	0	0	0	-0.085480489
76	Kazakhstan	KAZ	2010	1.48047	-2.475720832	2.72702	246.1911	1.843995	3.798775	45.40871	10.81234	25.37355	4.305932	68.29536	56.827	38.339	7.883455	15.22799	15.91449	1.413271	4.540871	6.829536	3.8339	4.040011	2.995545446	0.878018898	4.062847872	0.323254235	0.606060606	3.67E-05	2.23E-06	-0.141828942
76	Kazakhstan	KAZ	2011	1.92627	-4.455588686	2.691586	311.4428	1.842438	3.815429	39.33589	10.47585	22.99815	4.292073	68.98	56.9	38.203	7.841234	15.6463	15.24384	1.431506	3.933589	6.898	3.8203	4.041296	9.706080577	0.490069298	3.255911048	0.526632354	0.332088003	1.10E-05	3.66E-07	-0.079585643
76	Kazakhstan	KAZ	2012	2.07999	-5.699967252	3.088701	379.6693	2.069889	3.835912	40.24456	11.5216	25.22966	4.300325	69.61	56.973	37.952	7.762796	14.46942	14.48104	1.408677	4.024457	6.961	3.7952	4.042577	3.358852832	0.28677033	2.995545446	0.878018898	0.195101702	3.81E-06	7.43E-08	-0.04670037
76	Kazakhstan	KAZ	2013	2.36635	-3.395268449	2.702949	371.7101	1.846996	3.860329	38.29446	10.17336	24.5696	4.180639	70.45	57.046	37.726	7.694763	15.42932	14.59856	1.439445	3.829446	7.045	3.7726	4.043858	4.461123607	0.205370763	9.706080577	0.490069298	0	0	0	-0.033481723
76	Kazakhstan	KAZ	2014	2.21416	-2.111220343	2.745846	347.656	1.860307	3.887929	36.06091	10.68968	25.79025	4.173957	71.62	57.118	37.37	7.576774	14.36317	13.74975	1.472677	3.606091	7.162	3.737	4.045119	4.875803674	0.375359933	3.358852832	0.28677033	0.05622665	3.16E-07	1.78E-09	-0.06105309
76	Kazakhstan	KAZ	2015	1.84388	-1.768791824	3.087493	320.7376	1.915168	3.917584	43.05149	11.63273	27.90792	3.97123	72	57.191	37.054	7.474863	14.62101	14.3848	1.461485	4.30515	7.2	3.7054	4.046397	2.149384772	0.651660789	4.461123607	0.205370763	0.262972188	6.92E-06	1.82E-07	-0.105593102
76	Kazakhstan	KAZ	2016	1.37278	-10.01351261	3.52615	262.009	2.073026	3.951928	39.09674	11.63085	27.82758	4.099524	72.3	57.264	37.021	7.471751	14.88591	13.08444	1.422046	3.909674	7.23	3.7021	4.047672	0.877109208	0.899714241	4.875803674	0.375359933	0	0	0	-0.145289991
76	Kazakhstan	KAZ	2017	1.62887	-2.305974483	3.491497	273.5844	2.05609	3.988402	34.28363	10.81814	26.56075	4.104651	72.95	57.336	36.979	7.46747	15.09521	13.82429	1.360381	3.428363	7.295	3.6979	4.048929	0.928650694	0.883522341	2.149384772	0.651660789	0.145288501	2.11E-06	3.07E-08	-0.142707102
77	Kenya	KEN	2004	0.160953371	-0.258757105	5.344938	27.52698	1.416005	4.458764	39.37959	17.86007	16.9625	4.08559	53.475	21.31	60.278	14.20251	0.2139367	27.3926	2.720796	3.937959	5.3475	6.0278	3.059176	54.58989305	3.173602978	13.88720055	3.876446854	22.47191011	0.050498674	0.113480167	-0.496419915
77	Kenya	KEN	2005	0.187378977	-0.061503462	5.314368	30.96096	1.482692	4.449169	37.36084	17.38021	17.64968	4.166337	54.732	21.675	60.177	14.16305	0.2337876	27.4773	2.739229	3.736084	5.4732	6.0177	3.076159	30.37046559	4.151830543	23.80309295	2.927902547	67.79026217	0.459551965	3.115314816	-0.640392601
77	Kenya	KEN	2006	0.258255248	-0.103452022	5.873446	40.93829	1.458455	4.441543	32.00276	14.347	18.63358	4.011624	56.093	22.045	60.07	14.12785	0.2543103	27.8586	2.757907	3.200276	5.6093	6.007	3.093086	27.16248682	4.742417004	54.58989305	3.173602978	1466.853933	215.166046	31561.71607	-0.725250407
77	Kenya	KEN	2007	0.319581952	-2.168493516	5.99707	50.32187	1.556386	4.437121	31.09305	14.62961	20.45698	3.987034	57.463	22.42	59.953	14.08655	0.253998	27.97979	2.76856	3.109305	5.7463	5.9953	3.109953	94.01390252	5.935684644	30.37046559	4.151830543	79.87078652	0.637934254	5.09523106	-0.891964262
77	Kenya	KEN	2008	0.358951533	-0.144362273	6.049857	55.47107	1.638047	4.433897	33.90252	15.67398	19.61271	4.053151	58.76	22.8	59.901	14.07093	0.2573868	28.04163	2.767254	3.390252	5.876	5.9901	3.12676	75.00082331	7.153053633	27.16248682	4.742417004	116.9250936	1.367147752	15.98538789	-1.055511109
77	Kenya	KEN	2009	0.37021512	-0.189808008	6.027808	55.46074	1.680608	4.42858	35.57697	15.21447	19.33262	3.929148	59.932	23.183	59.791	14.03756	0.3019539	28.10182	2.750847	3.557697	5.9932	5.9791	3.143419	71.08240435	10.73195897	94.01390252	5.935684644	255.0561798	6.505365484	165.9233668	-1.498096906
77	Kenya	KEN	2010	0.400000883	-0.441215855	6.116751	59.16982	1.771545	4.419587	41.08047	14.16903	20.8409	3.993176	60.959	23.571	59.666	13.99113	0.2896561	28.15477	2.722586	4.108047	6.0959	5.9666	3.160017	77.51432026	13.58812663	75.00082331	7.153053633	395.4382022	15.63713718	618.3521415	-1.810381131
77	Kenya	KEN	2011	0.419534336	-3.252380513	5.811704	57.38742	1.79381	4.410559	41.67822	14.01163	21.70276	4.101795	61.851	23.969	59.513	13.94065	0.3116821	28.66288	2.693733	4.167822	6.1851	5.9513	3.176761	196.3814358	14.18734208	71.08240435	10.73195897	188.5617978	3.555555157	67.04418724	-1.871287212
77	Kenya	KEN	2012	0.504127549	-2.264904665	5.613698	64.83936	1.819278	4.39729	42.237	13.85793	21.4756	4.056385	62.659	24.376	59.4	13.90228	0.2822397	29.37228	2.662705	4.223701	6.2659	5.94	3.193599	83.51046627	13.48169036	77.51432026	13.58812663	525.5992509	27.62545726	1451.991964	-1.799395392
77	Kenya	KEN	2013	0.55096728	-1.670177582	5.519361	67.83929	1.85909	4.380979	43.75505	14.13958	20.10556	3.972798	63.419	24.794	59.267	13.85828	0.2929096	28.93534	2.618525	4.375505	6.3419	5.9267	3.210602	129.6470229	14.26966292	196.3814358	14.18734208	216.8539326	4.702562808	101.9769238	-1.87952963
77	Kenya	KEN	2014	0.614480468	-1.213738773	5.303165	70.80069	1.815589	4.363445	44.74434	13.89041	22.43166	3.937658	64.135	25.221	59.133	13.81107	0.3059237	28.94935	2.559441	4.474434	6.4135	5.9133	3.227677	173.0651619	15.04286116	83.51046627	13.48169036	0	0	0	-1.955473651
77	Kenya	KEN	2015	0.640077502	-0.590134571	4.890139	66.01589	1.724336	4.345492	45.21236	14.08763	21.46596	3.788981	64.798	25.658	58.974	13.76206	0.3142862	28.53628	2.491937	4.521236	6.4798	5.8974	3.244855	85.52920408	18.09029963	129.6470229	14.26966292	459.3614232	21.10129171	969.3119394	-2.22887034
77	Kenya	KEN	2016	0.691887555	-0.340586114	4.549575	66.20981	1.645882	4.326513	43.60614	12.93897	18.25545	3.628258	65.393	26.105	58.819	13.7087	0.3216042	28.58338	2.421143	4.360614	6.5393	5.8819	3.262127	52.73392687	19.88101124	173.0651619	15.04286116	20.59925094	0.042432914	0.087408624	-2.370230867
77	Kenya	KEN	2017	0.787573913	-0.526172423	4.488393	69.18541	1.663565	4.30723	40.55852	12.7111	18.7978	3.624055	65.909	26.562	58.666	13.65834	0.3277219	28.57837	2.356812	4.055852	6.590899	5.8666	3.279482	45.86056422	23.50888599	85.52920408	18.09029963	46.8164794	0.219178274	1.026115517	-2.612848455
78	Kyrgyz Republic	KGZ	2004	0.022115346	-5.947297265	6.202813	27.23737	2.337018	4.094633	8.384175	18.17263	14.48839	4.541333	68.15366	35.292	44.903	9.717376	1.150809	27.08819	1.210105	0.8384175	6.815366	4.4903	3.563656	0.330845314	0.010210174	0.006573466	0.006894538	0	0	0	-0.001669008
78	Kyrgyz Republic	KGZ	2005	0.02460248	-1.730120209	7.450107	36.1137	3.798848	4.055716	13.84265	17.50985	16.41821	4.554761	67.9561	35.29	44.606	9.613509	1.083209	26.77744	1.127864	1.384265	6.79561	4.4606	3.5636	0.09923028	0.006068928	0.083917766	0.008552356	0.049440478	2.44E-07	1.21E-09	-0.000992114
78	Kyrgyz Republic	KGZ	2006	0.028341689	-6.422443743	8.311839	45.94963	4.211775	4.029579	11.60284	17.98733	24.19576	4.793722	67.69512	35.289	44.228	9.4794	1.055464	29.62168	1.075051	1.160284	6.769512	4.4228	3.563571	0.087720731	0.00976933	0.330845314	0.010210174	0	0	0	-0.001596955
78	Kyrgyz Republic	KGZ	2007	0.038025662	-5.494771641	6.932106	50.79243	3.085315	4.004113	5.548243	17.10303	26.643	4.920407	67.89512	35.287	43.505	9.214849	1.258434	28.91907	0.9535869	0.5548243	6.789512	4.3505	3.563514	0.698207876	0.015058584	0.09923028	0.006068928	0.020379124	4.15E-08	8.46E-11	-0.002461391
78	Kyrgyz Republic	KGZ	2008	0.051399578	-7.337027018	6.525119	63.73428	2.895868	3.982893	13.81282	17.5207	28.94896	4.984333	68.45122	35.285	42.761	8.947296	1.44027	28.41081	0.9502202	1.381282	6.845122	4.2761	3.563458	0.295882067	0.008946134	0.087720731	0.00976933	0	0	0	-0.001462406
78	Kyrgyz Republic	KGZ	2009	0.046900623	-4.043541209	6.898735	60.58198	3.480716	3.968269	11.22998	18.43155	27.27036	4.893196	69.10244	35.284	42.11	8.718421	1.261547	27.83134	1.207266	1.122998	6.910244	4.211	3.56343	0.244756629	0.023775122	0.698207876	0.015058584	0	0	0	-0.003885686
78	Kyrgyz Republic	KGZ	2010	0.047943578	-9.493500891	6.950272	61.45329	3.415181	3.960552	12.47505	18.12707	27.40159	4.892098	69.3	35.306	41.662	8.561744	1.171873	27.26539	1.192864	1.247505	6.93	4.1662	3.564053	0.352528191	0.026642703	0.295882067	0.008946134	0	0	0	-0.004354179
78	Kyrgyz Republic	KGZ	2011	0.061977661	-11.12631369	7.107292	79.99366	3.693149	3.963286	11.16875	18.22744	25.47296	4.913976	69.60244	35.352	41.615	8.555193	1.388441	27.5176	1.216891	1.116875	6.960244	4.1615	3.565355	1.006969678	0.034338448	0.244756629	0.023775122	0	0	0	-0.005611295
78	Kyrgyz Republic	KGZ	2012	0.066051399	-4.194606061	8.509664	100.4762	4.221006	3.973051	12.76616	20.10585	34.96107	4.939325	70.00244	35.423	41.58	8.551219	1.806948	25.48983	1.665237	1.276616	7.000244	4.158	3.567361	0.364750091	0.029969984	0.352528191	0.026642703	0.265290372	7.04E-06	1.87E-07	-0.00489773
78	Kyrgyz Republic	KGZ	2013	0.073350276	-8.439816923	8.187451	105.6602	3.946861	3.988106	14.22525	18.44699	33.89883	4.89804	70.20244	35.517	42.925	9.049441	1.72079	25.44036	1.984739	1.422525	7.020244	4.2925	3.570011	0.626925047	0.064068183	1.006969678	0.034338448	0	0	0	-0.010465233
78	Kyrgyz Republic	KGZ	2014	0.074680966	-3.085598826	8.312712	107.5061	3.687602	4.005429	15.89089	17.47333	36.75673	4.829323	70.40244	35.635	42.698	8.971465	1.646395	23.29819	2.006108	1.58909	7.040244	4.2698	3.573328	0.959191562	0.102182322	0.364750091	0.029969984	0	0	0	-0.016682325
78	Kyrgyz Republic	KGZ	2015	0.066781783	-15.11031824	7.219375	82.19766	2.678896	4.022643	19.33624	17.75537	34.67147	4.709184	70.65122	35.777	42.027	8.737761	1.691449	24.34474	2.059026	1.933624	7.065122	4.2027	3.577305	0.496707291	0.156354108	0.626925047	0.064068183	0	0	0	-0.025507572
78	Kyrgyz Republic	KGZ	2016	0.068130921	-8.497886047	6.625288	72.87788	2.59088	4.041821	18.74485	17.43415	33.93918	4.661773	70.95122	35.944	41.599	8.590415	1.746743	23.19556	2.037225	1.874485	7.095122	4.1599	3.581962	0.245488849	0.171090768	0.959191562	0.102182322	0	0	0	-0.027906093
78	Kyrgyz Republic	KGZ	2017	0.077029348	1.014469186	6.657786	76.38869	2.610408	4.055474	20.09285	17.13017	32.90209	4.611326	71.2	36.135	41.095	8.420439	1.809587	22.73777	1.933647	2.009285	7.12	4.1095	3.587262	0.292189576	0.186989439	0.496707291	0.156354108	0	0	0	-0.030492658
79	Cambodia	KHM	2004	0.053378332	-2.270082703	7.093045	28.98329	1.340609	4.247311	7.979165	4.483654	16.20761	4.901649	62.186	19.055	62.011	14.03023	0.1871882	31.85468	1.622602	0.7979165	6.2186	6.2011	2.94733	2.294090099	0.031036526	0.583596844	0	0	0	0	-0.005071952
79	Cambodia	KHM	2005	0.062930462	-5.957404109	6.85279	32.49757	1.216315	4.218543	7.223645	4.070104	18.4657	4.918753	63.088	19.174	60.711	13.54335	0.2091347	31.40894	1.570924	0.7223645	6.3088	6.0711	2.953555	1.276290913	0.041973911	1.000303111	0.028729002	0	0	0	-0.006858304
79	Cambodia	KHM	2006	0.072745957	-6.527202071	6.118004	33.02983	0.9599138	4.187211	8.864093	3.460335	22.51698	4.974071	63.927	19.293	59.459	13.07931	0.2225605	34.32233	1.527857	0.8864093	6.3927	5.9459	2.959742	1.141478552	0.038116789	2.294090099	0.031036526	2.990477689	0.000894296	0.000267437	-0.006228399
79	Cambodia	KHM	2007	0.086392358	-10.02627436	4.902112	30.96546	0.9719938	4.156071	12.90211	5.730863	21.19729	4.929195	64.697	19.413	58.306	12.65878	0.2533132	33.68467	1.4895	1.290211	6.4697	5.8306	2.965943	3.950847875	0.053030474	1.276290913	0.041973911	1.495238845	0.000223574	3.34E-05	-0.008663579
79	Cambodia	KHM	2008	0.103519141	-7.676757998	6.601094	49.23015	1.024312	4.125353	16.22747	5.634532	18.61673	4.892754	65.394	19.571	57.282	12.28939	0.2807597	32.91629	1.479301	1.622747	6.5394	5.7282	2.974049	3.15184069	0.064011771	1.141478552	0.038116789	0	0	0	-0.010456027
79	Cambodia	KHM	2009	0.104018519	-8.74383141	7.583306	55.98244	1.217386	4.097783	19.14436	6.162506	21.35991	4.655278	66.014	19.93	56.327	11.95109	0.3301798	32.05924	1.499594	1.914436	6.6014	5.6327	2.992226	2.987172733	0.078085665	3.950847875	0.053030474	0	0	0	-0.012752485
79	Cambodia	KHM	2010	0.112422752	-12.30832148	6.9117	54.30473	1.362833	4.075525	22.73526	6.344682	17.36766	4.732716	66.56	20.294	55.374	11.61686	0.3502456	31.34314	1.539208	2.273526	6.656	5.5374	3.010325	3.25746809	0.149903149	3.15184069	0.064011771	0	0	0	-0.024457317
79	Cambodia	KHM	2011	0.128295411	-11.76751675	7.503531	66.21793	1.279871	4.060816	24.15937	6.019418	17.09791	4.732523	67.043	20.663	54.479	11.30569	0.3580901	30.91962	1.588818	2.415937	6.7043	5.4479	3.028345	8.252749409	0.236894203	2.987172733	0.078085665	129.0645314	1.665765326	21.49912211	-0.038604382
79	Cambodia	KHM	2012	0.140544432	-14.00033428	7.265243	69.06165	1.407495	4.045259	33.83772	5.782096	18.51134	4.792458	67.48	21.037	53.643	11.01789	0.3691697	31.28373	1.63043	3.383772	6.748	5.3643	3.046283	3.509450617	0.134755484	3.25746809	0.149903149	5.626819863	0.00316611	0.001781513	-0.021990458
79	Cambodia	KHM	2013	0.152279914	-13.17443854	7.093831	72.00949	1.417553	4.031636	46.84162	5.612738	20.00892	4.867892	67.888	21.415	53.435	10.96156	0.3728905	30.33653	1.64985	4.684162	6.7888	5.3435	3.064092	5.44829702	0.194509397	8.252749409	0.236894203	118.045172	1.393466262	16.44919645	-0.031715692
79	Cambodia	KHM	2014	0.167026108	-10.60557373	6.696803	73.29932	1.238889	4.022308	55.67186	5.493939	22.0945	4.864547	68.273	21.799	53.239	10.9057	0.4376536	28.58337	1.638084	5.567186	6.8273	5.3239	3.081864	7.272904418	0.247510587	3.509450617	0.134755484	41.74470764	0.174262062	0.727451881	-0.040328581
79	Cambodia	KHM	2015	0.180499543	-9.612451563	6.171485	72.05165	1.339695	4.017692	65.11838	5.39798	22.453	4.850968	68.637	22.188	53.015	10.84341	0.4604232	26.76924	1.603707	6.511838	6.8637	5.3015	3.099552	3.594286218	0.358273774	5.44829702	0.194509397	1.731329189	0.00029975	5.19E-05	-0.05828762
79	Cambodia	KHM	2016	0.200167478	-11.97417984	6.08196	77.67368	1.326286	4.01445	71.06424	5.20998	22.70583	4.843793	68.977	22.582	52.813	10.78605	0.4832676	25.20288	1.565227	7.106424	6.8977	5.2813	3.117153	2.216094826	0.327751663	7.272904418	0.247510587	0	0	0	-0.053344247
79	Cambodia	KHM	2017	0.221772005	-12.05393915	6.004184	81.4191	1.325184	4.016032	74.37727	5.123498	22.89197	4.826614	69.289	22.98	52.628	10.73545	0.5069682	25.61429	1.530262	7.437726	6.9289	5.2628	3.134624	1.927248075	0.279054868	3.594286218	0.358273774	0	0	0	-0.045448705
80	Korea, Rep.	KOR	2004	7.64881	-0.797353161	4.64177	732.0707	2.691369	3.649066	121.4321	12.78933	32.11707	4.287181	77.66586	81.002	46.283	9.020191	10.03018	30.81979	0.3963314	12.14321	7.766585	4.6283	4.394474	0.022945319	0.487147511	0.00044816	0.383120876	0.129029596	1.66E-06	2.15E-08	-0.079114323
80	Korea, Rep.	KOR	2005	8.98137	-0.591579998	4.890962	901.8456	2.854369	3.645306	125.4518	13.28286	32.16306	4.265273	78.16829	81.345	46.118	8.972865	9.60727	30.4069	0.2119978	12.54518	7.816829	4.6118	4.398699	0.00191523	0.699270606	0.002724704	0.487684639	0.399108813	1.59E-05	6.36E-07	-0.113233521
80	Korea, Rep.	KOR	2006	10.118	0.336154235	5.236488	1083.582	3.152369	3.638414	138.5126	13.81921	32.70069	4.297984	78.66829	81.528	45.927	8.917415	9.716606	31.94064	0.5251999	13.85126	7.866829	4.5927	4.400947	0.002552008	0.836747601	0.022945319	0.487147511	0.127351744	1.62E-06	2.07E-08	-0.135239162
80	Korea, Rep.	KOR	2007	11.2268	1.158309562	5.424982	1241.381	3.256119	3.629346	143.5792	13.9286	32.57953	4.346956	79.11951	81.631	45.692	8.850905	10.18157	31.41536	0.5052341	14.35792	7.911952	4.5692	4.402209	0.02266995	0.953047103	0.00191523	0.699270606	0.027505776	7.57E-08	2.08E-10	-0.153789251
80	Korea, Rep.	KOR	2008	10.0222	0.833051415	5.705773	1161.835	3.330729	3.61842	158.7455	14.64485	33.01851	4.604506	79.51707	81.733	45.57	8.816689	10.34742	31.05968	0.7593167	15.87455	7.951707	4.557	4.403458	0.011153345	1.126661578	0.002552008	0.836747601	0.000357575	1.28E-11	4.57E-16	-0.181369164
80	Korea, Rep.	KOR	2009	9.01935	0.928958343	6.117364	1117.366	3.685029	3.607991	157.3506	15.1693	28.46566	4.504384	79.96829	81.835	45.315	8.740447	10.32011	30.39733	0.5146828	15.73506	7.996829	4.5315	4.404705	0.010090197	1.433168693	0.02266995	0.953047103	0	0	0	-0.229732365
80	Korea, Rep.	KOR	2010	10.945	1.710754802	6.240602	1378.394	3.768201	3.600117	151.0408	14.47146	32.02288	4.560739	80.11707	81.936	45.068	8.668013	11.43632	29.80201	0.4982251	15.10408	8.011707	4.5068	4.405939	0.015698609	1.838473954	0.011153345	1.126661578	0	0	0	-0.293042368
80	Korea, Rep.	KOR	2011	12.0246	1.652831623	6.302381	1523.457	3.7589	3.596151	153.1654	14.58573	32.95883	4.700481	80.56829	81.923	44.941	8.633714	11.80297	29.68119	0.7689717	15.31654	8.056829	4.4941	4.40578	0.043907249	1.994287517	0.010090197	1.433168693	0.79766751	6.36E-05	5.08E-06	-0.317186283
80	Korea, Rep.	KOR	2012	12.2281	1.725766625	6.437175	1575.79	3.790581	3.592555	155.845	14.83344	31.00123	4.699445	80.81951	81.851	44.887	8.622209	11.63282	27.91595	0.5257137	15.5845	8.081951	4.4887	4.404901	0.011910386	1.477435612	0.015698609	1.838473954	0	0	0	-0.236682588
80	Korea, Rep.	KOR	2013	13.056	1.191110652	6.578059	1711.875	3.878323	3.589932	155.8033	15.00353	29.10222	4.632501	81.27073	81.779	44.716	8.573807	11.7492	29.46192	0.4552186	15.58033	8.127073	4.4716	4.40402	0.016485125	2.205256189	0.043907249	1.994287517	0	0	0	-0.349704403
80	Korea, Rep.	KOR	2014	14.1133	1.326751923	6.820394	1910.439	4.007282	3.589458	162.2944	15.12195	29.27691	4.557001	81.72195	81.707	44.579	8.535491	11.57035	27.21311	0.6281499	16.22943	8.172195	4.4579	4.40314	0.023400589	2.680750791	0.011910386	1.477435612	0	0	0	-0.422269024
80	Korea, Rep.	KOR	2015	13.8276	1.416221395	7.049216	1926.605	4.151733	3.592261	165.9571	15.00945	28.91811	4.427384	82.02439	81.634	44.4	8.483103	11.71036	28.21424	0.5272885	16.59571	8.202439	4.44	4.402246	0.012200591	2.693824274	0.016485125	2.205256189	0	0	0	-0.424249929
80	Korea, Rep.	KOR	2016	14.148	1.257078578	7.337525	2043.861	4.340505	3.602204	169.6304	15.17658	29.25239	4.35302	82.27561	81.562	44.318	8.460801	11.90155	25.09854	0.4513181	16.96304	8.227561	4.4318	4.401363	0.006854429	2.964227928	0.023400589	2.680750791	0	0	0	-0.46505105
80	Korea, Rep.	KOR	2017	15.3075	1.055462372	7.544891	2144.768	4.467362	3.614489	170.0565	15.33444	31.07565	4.39172	82.62683	81.503	44.26	8.448697	12.10018	25.03942	0.4293452	17.00565	8.262683	4.426	4.40064	0.005183434	3.664774277	0.012200591	2.693824274	0	0	0	-0.569241742
81	Kuwait	KWT	2004	0.594401086	4.302677399	2.757321	742.3008	2.197865	3.67711	65.09153	19.855	18.18805	4.491958	73.439	100	42.849	8.674504	28.87284	59.59159	1.782026	6.509153	7.3439	4.2849	4.60517	0.993084516	0.459722796	0.252632183	0.414234286	0	0	0	-0.074688534
81	Kuwait	KWT	2005	0.807979452	6.074259314	2.377622	843.8959	1.898707	3.667604	55.32154	15.71229	16.4286	4.524431	73.538	100	42.832	8.672388	31.51568	59.67399	3.118608	5.532154	7.3538	4.2832	4.60517	0.552491266	0.579284824	0.433019406	0.388790763	0	0	0	-0.093958877
81	Kuwait	KWT	2006	1.01551	7.965701803	2.253139	962.5647	1.825585	3.626095	59.90755	13.89549	16.15881	4.4966	73.66	100	42.75	8.644545	31.07803	63.91599	4.457107	5.990755	7.366	4.275	4.60517	0.494132587	0.749995219	0.993084516	0.459722796	0	0	0	-0.121362697
81	Kuwait	KWT	2007	1.14641	8.437325392	2.133145	976.804	1.678893	3.593066	69.81643	14.00509	20.45671	4.518865	73.807	100	42.697	8.625917	30.04603	62.99464	5.345892	6.981643	7.3807	4.2697	4.60517	1.710275395	0.824628156	0.552491266	0.579284824	0	0	0	-0.133302612
81	Kuwait	KWT	2008	1.47396	6.171484004	1.933367	1074.297	1.511863	3.567862	66.24511	13.39727	17.62999	4.529185	73.976	100	42.657	8.612513	31.14869	63.26258	5.892758	6.624511	7.3976	4.2657	4.60517	1.364394619	0.989302991	0.494132587	0.749995219	0	0	0	-0.15955985
81	Kuwait	KWT	2009	1.059	7.052158523	3.86936	1454.546	3.370934	3.544191	90.54047	18.49006	17.9769	4.487108	74.162	100	42.714	8.633649	30.94737	62.99384	6.028276	9.054048	7.4162	4.2714	4.60517	1.293111805	0.946178692	1.710275395	0.824628156	0	0	0	-0.152695395
81	Kuwait	KWT	2010	1.15419	3.972669155	2.757036	1061.366	2.333807	3.51797	75.28446	17.13045	17.65858	4.575	74.358	100	42.799	8.661239	29.95609	62.74398	5.879591	7.528446	7.4358	4.2799	4.60517	1.410119473	1.090241269	1.364394619	0.989302991	0	0	0	-0.175594661
81	Kuwait	KWT	2011	1.54028	4.878256192	2.618084	1263.821	2.255834	3.503556	59.38907	14.88206	13.54807	4.596296	74.55	100	42.893	8.693827	28.73355	62.82541	5.721612	5.938907	7.455	4.2893	4.60517	3.572517774	1.284867644	1.293111805	0.946178692	0	0	0	-0.206384453
81	Kuwait	KWT	2012	1.7407	2.222508314	2.573786	1319.254	2.187923	3.482139	51.38843	15.05966	12.83501	4.615234	74.728	100	42.784	8.654346	30.55821	64.07091	5.549849	5.138843	7.4728	4.2784	4.60517	1.519199734	1.129617704	1.410119473	1.090241269	0	0	0	-0.181837604
81	Kuwait	KWT	2013	1.74161	8.735802441	2.585439	1251.391	2.186589	3.456948	54.30092	16.38683	14.35149	4.580946	74.885	100	42.732	8.63335	27.88847	62.61131	5.165338	5.430092	7.4885	4.2732	4.60517	2.358503449	1.250150701	3.572517774	1.284867644	0	0	0	-0.200904611
81	Kuwait	KWT	2014	1.62631	7.761171726	3.19758	1375.003	2.748191	3.433717	61.11377	17.75525	16.29041	4.60554	75.019	100	42.701	8.620824	25.84923	55.62391	4.561043	6.111377	7.5019	4.2701	4.60517	3.148354447	1.428694604	1.519199734	1.129617704	0	0	0	-0.229029415
81	Kuwait	KWT	2015	1.14567	4.499516494	4.014736	1168.828	3.376556	3.415023	87.04701	24.19177	25.42809	4.592083	75.13	100	42.681	8.611098	25.57436	65.40607	3.844182	8.704701	7.513	4.2681	4.60517	1.555924064	2.193498723	2.358503449	1.250150701	0	0	0	-0.347897355
81	Kuwait	KWT	2016	1.0942	5.584533207	3.903945	1068.323	3.274969	3.427055	95.76205	26.28525	27.36222	4.563851	75.224	100	42.771	8.63989	25.03424	60.84385	3.113054	9.576205	7.5224	4.2771	4.60517	0.959321283	1.717553536	3.148354447	1.428694604	0	0	0	-0.274230773
81	Kuwait	KWT	2017	1.19552	5.792610903	3.992147	1093.402	3.357823	3.441766	92.54266	25.13762	29.07336	4.589521	75.311	100	42.78	8.642507	24.4848	60.74516	2.476712	9.254267	7.5311	4.278	4.60517	0.834282936	1.673194962	1.555924064	2.193498723	0	0	0	-0.267313583
82	Lao PDR	LAO	2004	0.023663981	-0.714895049	3.540574	16.56814	0.7942561	4.391836	8.648994	7.745056	31.75424	4.190862	61.065	26.242	68.282	16.76274	0.2460983	30.55949	1.522748	0.8648995	6.1065	6.8282	3.267361	0.658507231	0	0.086169449	0	0	0	0	0
82	Lao PDR	LAO	2005	0.027355587	-1.013321328	3.336732	17.6787	0.9067181	4.362664	8.058334	8.165485	34.05809	4.273782	61.625	27.186	67.821	16.58977	0.2441829	30.17021	1.567737	0.8058335	6.1625	6.7821	3.302702	0.384545888	0	0.239452009	0	0	0	0	0
82	Lao PDR	LAO	2006	0.034528825	-5.424761492	2.932009	19.58856	0.6422158	4.330263	6.417705	7.572326	30.06954	4.406248	62.182	27.748	67.293	16.39663	0.2653304	35.05312	1.627903	0.6417705	6.2182	6.7293	3.323164	0.344552341	0	0.658507231	0	0	0	0	0
82	Lao PDR	LAO	2007	0.04222963	-7.660971715	3.153456	25.19356	0.5703489	4.297469	6.586018	7.916037	32.31224	4.372136	62.731	28.316	66.9	16.25337	0.1529729	34.3128	1.677146	0.6586018	6.2731	6.69	3.343427	1.789127875	0	0.384545888	0	0	0	0	0
82	Lao PDR	LAO	2008	0.054439151	-4.183937386	2.767273	27.16463	0.5133253	4.265034	10.54131	7.772681	31.68199	4.404878	63.271	28.893	66.479	16.10689	0.1564653	33.40465	1.695765	1.054131	6.3271	6.6479	3.363599	1.119413291	0	0.344552341	0	11.04028116	0.012188781	0.013456757	0
82	Lao PDR	LAO	2009	0.058329154	-5.462074931	3.463004	36.21541	1.146639	4.23388	20.84401	13.37942	33.93847	4.342906	63.797	29.475	66.068	15.9579	0.204563	32.5598	1.672872	2.084401	6.3797	6.6068	3.383543	0.927914037	0.001237665	1.789127875	0	0	0	0	-0.00020234
82	Lao PDR	LAO	2010	0.071277926	-3.91153219	2.911552	34.99107	0.6036361	4.204364	26.69201	11.89822	27.46249	4.439356	64.306	30.064	65.544	15.76586	0.2622989	31.732	1.62197	2.6692	6.4306	6.5544	3.403328	2.269792012	0.020041877	1.119413291	0	0	0	0	-0.00327571
82	Lao PDR	LAO	2011	0.087492411	-3.437366775	1.944575	27.51472	0.366939	4.178765	29.26958	11.56475	28.0678	4.518508	64.797	30.66	65.094	15.6018	0.2559218	29.66966	1.562374	2.926958	6.4797	6.5094	3.422959	2.86786488	0.038846088	0.927914037	0.001237665	25.25006759	0.063756591	0.160985824	-0.006347505
82	Lao PDR	LAO	2012	0.101913501	-6.22698823	2.076376	32.986	0.4367017	4.153303	32.29976	13.41671	32.50425	4.586855	65.267	31.264	64.634	15.4377	0.2634515	30.29742	1.516012	3.229975	6.5267	6.4634	3.442467	1.003685451	0.0576503	2.269792012	0.020041877	0	0	0	-0.009417726
82	Lao PDR	LAO	2013	0.119422305	-5.945025808	2.39985	44.12858	0.7126626	4.129278	35.99719	17.07395	30.64732	4.586794	65.717	31.872	64.273	15.30807	0.2410544	30.25949	1.490482	3.599719	6.5717	6.4273	3.461728	1.660201144	0.076454511	2.86786488	0.038846088	31.04909435	0.096404626	0.299327633	-0.012486372
82	Lao PDR	LAO	2014	0.132684582	-6.485972588	2.298455	46.37336	0.6837332	4.10862	40.19879	15.18055	29.80135	4.595723	66.144	32.487	63.889	15.17529	0.2943649	28.39017	1.493868	4.019879	6.6144	6.3889	3.48084	2.084532044	0.149260689	1.003685451	0.0576503	0.0405515	1.64E-07	6.67E-10	-0.024352711
82	Lao PDR	LAO	2015	0.143903913	-7.213583897	2.453665	52.98524	0.8639131	4.092147	44.43557	15.10671	31.55676	4.452003	66.546	33.108	63.506	15.04231	0.2987528	26.13949	1.515739	4.443557	6.6546	6.3506	3.499775	1.014698708	0.090501908	1.660201144	0.076454511	2.592051906	0.000671873	0.000174153	-0.01477773
82	Lao PDR	LAO	2016	0.158057072	-5.821389987	2.360875	55.21359	0.7649484	4.078007	47.8058	13.97093	29.00763	4.318712	66.924	33.736	63.084	14.89404	0.3037136	25.80102	1.540944	4.78058	6.6924	6.3084	3.518565	1.081022226	0.239921662	2.084532044	0.149260689	1.42351987	0.000202641	2.88E-05	-0.03909612
82	Lao PDR	LAO	2017	0.168530875	-9.988555355	2.270129	58.18632	0.762694	4.067565	50.82205	12.89658	29.04168	4.328449	67.277	34.368	62.705	14.7593	0.307203	25.10954	1.553621	5.082205	6.7277	6.2705	3.537126	1.147345744	0.199239153	1.014698708	0.090501908	0	0	0	-0.032484803
83	Lebanon	LBN	2004	0.211455186	-5.068346243	8.004534	438.1266	2.971522	4.062708	183.0744	13.8381	23.2875	4.519935	76.432	86.494	50.504	10.97532	3.676327	29.9789	4.041809	18.30744	7.6432	5.0504	4.460075	0.859353897	0.179847161	0.21861226	0.177403794	0	0	0	-0.029330815
83	Lebanon	LBN	2005	0.214899621	-8.878580638	7.551212	407.0261	2.900806	4.042291	179.6582	13.95853	23.18925	4.539269	76.865	86.627	50.474	10.96604	3.449448	30.02477	2.792219	17.96582	7.6865	5.0474	4.461612	0.478091758	0.161476081	0.374708202	0.157640799	0	0	0	-0.026341328
83	Lebanon	LBN	2006	0.220486643	-8.16322634	8.650323	470.0804	3.547653	4.01014	193.6956	13.95436	20.75272	4.518568	77.26	86.762	50.477	10.97101	3.037759	31.06284	1.289649	19.36956	7.726	5.0477	4.463169	0.427591768	0.171591193	0.859353897	0.179847161	0	0	0	-0.027987525
83	Lebanon	LBN	2007	0.248734825	-10.1629949	8.543914	520.0505	3.512081	3.970617	182.9706	13.13394	24.49601	4.590171	77.609	86.901	50.514	10.9895	2.823702	30.99414	0.159356	18.29706	7.7609	5.0514	4.464769	1.47996651	0.235968693	0.478091758	0.161476081	0	0	0	-0.038454046
83	Lebanon	LBN	2008	0.292275428	-11.44969831	7.788504	553.7247	3.069562	3.926104	173.1328	12.90401	28.16161	4.672408	77.911	87.042	50.469	10.97457	3.615635	31.02027	-0.0546155	17.31328	7.791101	5.0469	4.466391	1.180662686	0.222338011	0.427591768	0.171591193	0	0	0	-0.036239504
83	Lebanon	LBN	2009	0.35477299	-10.36671421	6.992024	592.9928	2.740497	3.885486	160.6044	12.27615	27.12287	4.509799	78.161	87.187	50.425	10.96175	4.336682	30.926	1.008281	16.06044	7.8161	5.0425	4.468055	1.118978949	0.210603128	1.47996651	0.235968693	0	0	0	-0.034332305
83	Lebanon	LBN	2010	0.384196265	-9.873157457	7.443321	659.3505	3.002647	3.859409	166.8977	11.67655	25.20819	4.564648	78.36	87.334	50.409	10.95842	4.047495	30.89213	2.867978	16.68977	7.836	5.0409	4.46974	1.220230146	0.278365388	1.180662686	0.222338011	0	0	0	-0.04533684
83	Lebanon	LBN	2011	0.400756743	-5.490625366	8.147114	711.5844	3.568701	3.860546	173.7885	12.09338	26.78608	4.61636	78.507	87.484	50.358	10.94683	3.929677	30.06911	4.910333	17.37885	7.8507	5.0358	4.471456	3.091435845	0.493703749	1.118978949	0.210603128	0	0	0	-0.08017187
83	Lebanon	LBN	2012	0.442307277	-4.705153144	7.996913	713.5563	4.014553	3.871738	171.2806	13.57967	24.06613	4.550367	78.611	87.636	50.349	10.94407	4.086337	30.10805	6.26388	17.12806	7.8611	5.0349	4.473192	1.314621455	0.560015023	1.220230146	0.278365388	0	0	0	-0.090857381
83	Lebanon	LBN	2013	0.468665798	-1.462427758	7.760605	676.8221	3.83533	3.891625	177.5431	12.90489	27.22215	4.491659	78.683	87.79	50.306	10.93053	3.817892	30.5881	6.567952	17.75431	7.8683	5.0306	4.474947	2.040902961	0.548867909	3.091435845	0.493703749	0	0	0	-0.089062485
83	Lebanon	LBN	2014	0.482960995	-3.358040525	7.966004	680.0325	3.96481	3.912672	184.5539	12.67794	23.96705	4.40571	78.732	87.947	50.279	10.92672	3.843598	30.44457	5.713768	18.45539	7.8732	5.0279	4.476734	2.724391146	0.421750341	1.314621455	0.560015023	0	0	0	-0.068555025
83	Lebanon	LBN	2015	0.499738932	-2.999721576	7.825933	661.4825	3.857226	3.926915	194.211	12.49225	21.14278	4.30568	78.768	88.106	50.277	10.92803	3.858805	31.2293	4.225187	19.4211	7.8768	5.0277	4.478541	1.346400418	0.425865015	2.040902961	0.548867909	0	0	0	-0.069219959
83	Lebanon	LBN	2016	0.512390501	-3.051856623	8.016732	662.1271	4.17932	3.920113	202.8791	12.22265	20.92393	4.276819	78.8	88.266	50.309	10.94465	3.896019	30.17187	2.694903	20.28791	7.88	5.0309	4.480355	0.830137284	0.455726453	2.724391146	0.421750341	0	0	0	-0.074043326
83	Lebanon	LBN	2017	0.533937997	-2.798505891	8.017671	679.3578	4.272227	3.912066	199.0127	13.08142	19.82063	4.2835	78.833	88.429	50.291	10.93796	3.974043	30.62111	1.490112	19.90127	7.8833	5.0291	4.4822	0.721936834	0.428537121	1.346400418	0.425865015	0	0	0	-0.069651732
84	Liberia	LBR	2004	0.00897	-8.400416014	7.707767	21.76626	0.6913806	4.454338	120.5451	10.87634	21.2766	5.671601	54.422	45.706	83.233	24.59011	0.1964683	15.87366	1.886286	12.05451	5.4422	8.3233	3.82223	4.520937172	10.5503588	1.150087638	10.5503588	0	0	0	-1.477013001
84	Liberia	LBR	2005	0.00949	-8.725196147	8.78575	25.56605	0.5720564	4.455029	109.171	11.19636	19.45454	5.599768	55.393	46.051	83.165	24.55417	0.2256183	16.02441	2.595929	10.9171	5.5393	8.3165	3.829749	2.515171933	10.5503588	1.971285924	10.5503588	0	0	0	-1.477013001
84	Liberia	LBR	2006	0.01119	-9.63866591	7.332681	24.30588	0.6958188	4.458622	100.2819	9.34722	19.45433	5.624517	56.4	46.396	83.089	24.51743	0.2246983	13.96678	3.393924	10.02818	5.64	8.3089	3.837213	2.249498754	10.5503588	4.520937172	10.5503588	0	0	0	-1.477013001
84	Liberia	LBR	2007	0.01373	-9.587593707	9.212474	36.00618	0.8054031	4.461781	85.96953	13.60973	19.45388	5.740931	57.365	46.742	83.013	24.4822	0.192782	14.07516	3.908541	8.596952	5.7365	8.3013	3.844643	7.78589081	10.5503588	2.515171933	10.5503588	2.636476427	0.000695101	0.000183262	-1.477013001
84	Liberia	LBR	2008	0.01726	-22.85840541	7.387331	34.80906	1.329565	4.464312	70.53688	18.3262	19.50144	5.188062	58.229	47.088	82.949	24.44959	0.1565244	14.5349	4.129405	7.053688	5.8229	8.2949	3.852018	6.211296471	10.5503588	2.249498754	10.5503588	0.052729529	2.78E-07	1.47E-09	-1.477013001
84	Liberia	LBR	2009	0.01768	-12.31919772	9.441031	43.79279	0.9631934	4.464273	74.08321	15.75467	19.45461	4.702403	58.971	47.445	82.881	24.41952	0.1377274	14.90733	3.974257	7.40832	5.8971	8.288099	3.859571	5.886787209	10.5503588	7.78589081	10.5503588	0.09057072	8.20E-07	7.43E-09	-1.477013001
84	Liberia	LBR	2010	0.01998	-103.3373871	8.807208	44.57002	0.7859793	4.45998	20.64861	14.23687	19.45463	4.716477	59.6	47.813	82.825	24.39027	0.2035465	15.2492	3.590032	2.064861	5.96	8.282499	3.867298	6.419455183	10.5503588	6.211296471	10.5503588	2.401674938	0.000576804	0.00013853	-1.477013001
84	Liberia	LBR	2011	0.02398	-86.98944676	9.099863	53.61321	1.481571	4.456231	22.318	15.19283	19.45451	4.755895	60.146	48.193	82.766	24.35807	0.221803	16.14705	3.188795	2.2318	6.0146	8.2766	3.875214	16.26359906	10.5503588	5.886787209	10.5503588	0	0	0	-1.477013001
84	Liberia	LBR	2012	0.02721	-84.89456969	8.485166	55.21413	0.8115104	4.449494	21.61304	15.45261	19.45434	4.805385	60.663	48.583	82.687	24.32495	0.24827	16.28821	2.900106	2.161304	6.0663	8.2687	3.883274	6.916034273	10.5503588	6.419455183	10.5503588	0	0	0	-1.477013001
84	Liberia	LBR	2013	0.03067	-65.16711332	8.074806	57.77823	0.3046893	4.439924	23.97484	19.15232	19.4544	4.875144	61.186	48.985	82.623	24.28979	0.2252852	15.38286	2.688022	2.397484	6.1186	8.2623	3.891514	10.73689675	10.5503588	16.26359906	10.5503588	0	0	0	-1.477013001
84	Liberia	LBR	2014	0.03144	-15.96281262	8.911798	63.81318	0.780236	4.4283	23.03643	16.66766	19.4933	4.919753	61.723	49.397	82.582	24.26985	0.2144934	14.94227	2.583161	2.303643	6.1723	8.2582	3.89989	14.33262972	10.5503588	6.916034273	10.5503588	0	0	0	-1.477013001
84	Liberia	LBR	2015	0.03177	-7.32388519	10.18906	71.94083	1.106766	4.415313	23.42163	16.86332	20.15732	4.836422	62.269	49.82	82.546	24.25056	0.216132	18.2128	2.552865	2.342163	6.2269	8.2546	3.908417	7.083218824	10.5503588	10.73689675	10.5503588	0	0	0	-1.477013001
84	Liberia	LBR	2016	0.03277826	-9.509344313	9.61511	68.31284	1.369785	4.404486	26.14254	15.94349	20.08404	4.801365	62.802	50.254	82.526	24.23764	0.2152696	17.88678	2.529283	2.614254	6.2802	8.2526	3.91709	4.367232778	10.5503588	14.33262972	10.5503588	2.393145161	0.000572714	0.000137059	-1.477013001
84	Liberia	LBR	2017	0.03285455	-7.543642601	9.761829	71.89334	1.42197	4.392428	18.8808	16.20149	20.48615	4.812102	63.295	50.697	82.485	24.21471	0.2144125	17.98411	2.485644	1.88808	6.3295	8.2485	3.925867	3.798005784	10.5503588	7.083218824	10.5503588	0	0	0	-1.477013001
85	St. Lucia	LCA	2004	0.009543174	-8.018326459	5.31427	312.3703	1.754161	4.028283	64.07571	18.70214	16.85556	4.617997	73.966	24.133	46.336	9.329288	2.198169	27.33747	0.7979046	6.407571	7.3966	4.6336	3.18358	2.098100107	0.009707006	0.533738671	0.015404014	0	0	0	-0.001586768
85	St. Lucia	LCA	2005	0.010159347	-7.700635897	5.434502	337.1147	1.791364	3.983414	72.73096	15.92586	26.55427	4.702481	74.122	23.085	46.333	9.328742	2.243953	26.98485	0.9845329	7.273096	7.4122	4.6333	3.139183	1.167254112	0.010504119	0.914844655	0.014140248	0	0	0	-0.001717051
85	St. Lucia	LCA	2006	0.011345672	-20.61885173	5.872589	402.6402	1.743577	3.946762	82.04491	13.52874	35.52048	4.615975	74.276	22.068	46.302	9.321757	2.217304	30.29987	1.194669	8.204491	7.4276	4.6302	3.094129	1.043959116	0.014637295	2.098100107	0.009707006	0	0	0	-0.002392544
85	St. Lucia	LCA	2007	0.012794282	-21.25098301	5.838715	445.843	1.622958	3.91493	95.09789	11.6603	26.11699	4.544831	74.426	21.084	46.35	9.341697	2.29681	29.62614	1.356095	9.509789	7.4426	4.635	3.048514	3.613316823	0.016177061	1.167254112	0.010504119	0	0	0	-0.002644171
85	St. Lucia	LCA	2008	0.012867203	-12.52880693	5.876531	445.2794	1.786151	3.886334	107.0814	12.19667	29.53504	4.657861	74.571	20.131	46.345	9.342775	2.329473	29.03249	1.405028	10.70814	7.4571	4.6345	3.002261	2.882570868	0.024091088	1.043959116	0.014637295	0	0	0	-0.003937309
85	St. Lucia	LCA	2009	0.012787455	-11.4485321	5.551392	409.9591	2.013252	3.86065	109.2193	13.98535	26.66213	4.534849	74.712	19.213	46.334	9.343712	2.235703	28.29037	1.29154	10.92193	7.4712	4.6334	2.955587	2.731970917	0.043254155	3.613316823	0.016177061	0	0	0	-0.007067365
85	St. Lucia	LCA	2010	0.013992035	-8.669001628	5.692971	455.8374	1.947831	3.838799	99.61845	13.70674	24.90544	4.60309	74.852	18.45	46.37	9.356884	2.317086	27.63597	1.076515	9.961845	7.4852	4.637	2.915064	2.979174249	0.051757209	2.882570868	0.024091088	0.143947027	2.07E-06	2.98E-08	-0.008455713
85	St. Lucia	LCA	2011	0.014442697	-5.598737832	5.926538	490.1885	1.981638	3.807456	99.86401	13.92553	25.15228	4.566198	74.993	18.45	46.348	9.352478	2.318718	28.07866	0.8346038	9.986402	7.4993	4.6348	2.915064	7.547695893	0.042580887	2.731970917	0.043254155	0	0	0	-0.006957423
85	St. Lucia	LCA	2012	0.014378794	-5.268823406	5.864919	481.9363	2.268367	3.779432	111.1628	15.10815	24.61238	4.546062	75.138	18.45	46.329	9.350262	2.304253	26.36749	0.6258006	11.11628	7.5138	4.6329	2.915064	3.209629264	0.028635475	2.979174249	0.051757209	0	0	0	-0.004679728
85	St. Lucia	LCA	2013	0.014811321	-5.638594931	5.819389	486.8693	2.344344	3.753848	111.0023	14.6442	20.81516	4.507978	75.286	18.461	46.297	9.344946	2.292998	25.4448	0.4896116	11.10023	7.5286	4.6297	2.91566	4.982835054	0.038963259	7.547695893	0.042580887	1.438318699	0.000206876	2.98E-05	-0.006366641
85	St. Lucia	LCA	2014	0.015424063	-3.450800013	5.829727	501.1735	2.208266	3.730539	98.48539	14.70262	17.38097	4.459742	75.44	18.482	46.296	9.346848	2.282928	24.2363	0.4401245	9.848539	7.544	4.6296	2.916797	6.651561569	0.033418232	3.209629264	0.028635475	0	0	0	-0.00546099
85	St. Lucia	LCA	2015	0.016409257	-5.212930868	5.390244	493.5595	2.219251	3.70969	85.23457	13.69936	17.48584	4.394621	75.596	18.515	46.269	9.339992	2.290634	24.28324	0.4644378	8.523457	7.5596	4.6269	2.918581	3.287217142	0.023261384	4.982835054	0.038963259	0	0	0	-0.00380175
85	St. Lucia	LCA	2016	0.016882447	-6.935453798	5.306563	489.7614	2.228777	3.697318	76.81696	12.20422	21.78024	4.38238	75.752	18.558	46.226	9.329845	2.294878	22.3534	0.5000706	7.681695	7.5752	4.6226	2.920901	2.02676817	0.018595856	6.651561569	0.033418232	0	0	0	-0.003039427
85	St. Lucia	LCA	2017	0.018101399	-6.54013686	5.305971	503.4069	2.265286	3.686023	70.02973	11.70438	22.15906	4.361732	75.907	18.612	46.181	9.321588	2.301929	22.40082	0.5158206	7.002973	7.5907	4.6181	2.923806	1.762598337	0.020301238	3.287217142	0.023261384	0	0	0	-0.003318089
86	Sri Lanka	LKA	2004	0.206625259	-1.098655608	4.175155	50.96249	2.200449	3.871712	42.97324	12.6298	25.25376	4.375543	74.337	18.319	45.607	8.827116	0.6343952	32.48421	0.8449207	4.297324	7.4337	4.5607	2.907939	3.820577049	0.238647667	0.97192203	0.456948018	26.21231979	0.068708571	0.180101103	-0.038889195
86	Sri Lanka	LKA	2005	0.24405791	-0.958788837	4.009726	57.36343	2.110689	3.870754	43.52123	13.08869	26.82746	4.298699	74.695	18.303	45.593	8.812877	0.6191408	30.95674	0.8108255	4.352123	7.4695	4.5593	2.907065	2.125534551	0.343380278	1.665904539	0.500655308	19.00393185	0.036114943	0.068632591	-0.055875982
86	Sri Lanka	LKA	2006	0.282798149	-1.592655402	3.979863	65.48428	2.028289	3.874942	46.58433	15.36193	27.97991	4.266352	74.904	18.288	45.815	8.862691	0.6080645	38.58734	0.7695262	4.658433	7.4904	4.5815	2.906245	1.901018082	0.533660982	3.820577049	0.238647667	43.64377457	0.190477906	0.831317479	-0.086612991
86	Sri Lanka	LKA	2007	0.323502484	-1.693959172	3.951319	73.84448	1.916213	3.877493	44.47507	15.27222	27.95214	4.228387	75.037	18.272	45.708	8.824335	0.6226235	37.29128	0.7388973	4.447507	7.5037	4.5708	2.90537	6.579741015	0.562867911	2.125534551	0.343380278	53.21100917	0.28314115	1.506622632	-0.091316661
86	Sri Lanka	LKA	2008	0.407138123	-1.695984632	3.984652	93.08516	1.722136	3.879436	42.76604	16.18317	27.55238	4.148975	75.157	18.257	45.698	8.812593	0.6108613	35.96307	0.7128032	4.276605	7.5157	4.5698	2.904549	5.249074659	0.556075974	1.901018082	0.533660982	101.8224115	1.036780349	10.55674754	-0.090223183
86	Sri Lanka	LKA	2009	0.420662179	-0.912846506	4.193392	100.5638	1.70255	3.882708	39.00005	17.61111	24.43387	3.894859	75.286	18.242	45.563	8.764229	0.6547333	33.52555	0.6957531	3.900005	7.5286	4.5563	2.903727	4.974836687	0.717870986	6.579741015	0.562867911	49.8034076	0.248037941	1.235313467	-0.116215767
86	Sri Lanka	LKA	2010	0.567257492	-0.766951527	3.867456	108.615	1.563877	3.888374	35.52602	8.455846	30.35247	3.836521	75.439	18.226	45.673	8.783421	0.6546102	31.03378	0.6845547	3.552602	7.5439	4.5673	2.902849	5.424986503	0.631034503	5.249074659	0.556075974	100.9521625	1.019133912	10.28837723	-0.102279863
86	Sri Lanka	LKA	2011	0.65292753	-1.372158408	3.716937	119.4629	1.581286	3.898584	53.63741	8.559484	33.36387	4.007053	75.614	18.211	45.672	8.774208	0.7420766	31.23207	0.6735472	5.36374	7.5614	4.5672	2.902026	13.7441267	0.59869363	4.974836687	0.717870986	169.5837484	2.875864771	48.76999276	-0.097081075
86	Sri Lanka	LKA	2012	0.684344093	-1.281798077	3.403846	114.0491	1.43724	3.91153	54.19876	7.624776	39.05554	3.941428	75.796	18.196	45.535	8.726244	0.7849265	30.08397	0.1289938	5.419876	7.5796	4.5535	2.901202	5.844638138	0.262663744	5.424986503	0.631034503	58.58728702	0.34324702	2.010991169	-0.042788726
86	Sri Lanka	LKA	2013	0.743178065	-1.167254563	3.82699	138.5542	1.738127	3.92555	57.53762	7.773917	33.24942	3.897068	75.974	18.198	45.537	8.71826	0.7524609	28.89823	0.7803015	5.753762	7.5974	4.5537	2.901312	9.07359243	1.062947138	13.7441267	0.59869363	9.69344692	0.009396291	0.009108245	-0.171263257
86	Sri Lanka	LKA	2014	0.793564498	-1.041888406	3.60648	138.7721	1.612078	3.938445	60.91771	8.37802	32.30952	3.917028	76.147	18.218	45.445	8.683882	0.8852475	26.92278	0.9332079	6.091771	7.6147	4.5445	2.90241	12.11229311	2.219888066	5.844638138	0.262663744	157.8019659	2.490146045	39.29499413	-0.351952369
86	Sri Lanka	LKA	2015	0.806040807	-0.777464757	3.88992	151.3676	1.708716	3.949201	68.30038	8.992685	31.18139	3.90316	76.316	18.256	46.377	8.890898	0.9080522	25.33734	0.919811	6.830039	7.6316	4.6377	2.904494	5.985923326	1.501467966	9.07359243	1.062947138	3.579161206	0.001281039	0.000458505	-0.240452184
86	Sri Lanka	LKA	2016	0.824010387	-0.801253539	3.893241	153.0968	1.677716	3.958021	71.32419	8.458974	27.85218	3.904718	76.482	18.311	47.306	9.099079	0.9343169	14.02544	1.104984	7.132419	7.6482	4.7306	2.907502	3.690683742	1.222031125	12.11229311	2.219888066	39.52844037	0.15624976	0.617630931	-0.196462187
86	Sri Lanka	LKA	2017	0.880197068	-1.478000455	3.871555	160.9533	1.637505	3.965437	73.50503	8.426366	28.82594	3.922859	76.648	18.384	47.231	9.068574	0.9639762	11.09962	1.130221	7.350503	7.6648	4.7231	2.911481	3.20963844	1.611861578	5.985923326	1.501467966	117.0549148	1.370185308	16.03869245	-0.25773494
87	Lesotho	LSO	2004	0.015112367	-3.629103316	5.631966	41.98516	3.210145	4.287225	-1.504095	35.24179	21.95938	5.165612	43.083	21.689	58.694	13.52323	0.9889862	30.25817	-0.6166576	-0.1504095	4.3083	5.8694	3.076805	0.985497055	0.01163715	0.250701998	0.001980079	0	0	0	-0.001902232
87	Lesotho	LSO	2005	0.016823509	-0.941918933	5.066244	41.74269	2.439801	4.265191	-0.9393214	35.36563	22.82006	5.135455	42.658	22.249	58.57	13.4824	1.008551	30.09892	-0.4910488	-0.0939321	4.2658	5.857	3.102297	0.548270068	0.009262162	0.429711009	0.003773834	0	0	0	-0.00151406
87	Lesotho	LSO	2006	0.018001056	-1.166430135	5.690186	49.15748	3.208904	4.251279	-4.732126	35.32763	23.35704	5.109441	42.595	22.82	58.408	13.42948	1.02458	33.69352	-0.3098305	-0.4732126	4.2595	5.8408	3.127637	0.490357267	0.015324319	0.985497055	0.01163715	0	0	0	-0.002504818
87	Lesotho	LSO	2007	0.017162628	-4.332697262	6.769457	65.36342	4.313051	4.234222	-17.12788	35.24404	23.77095	5.08615	42.854	23.304	58.271	13.38212	1.044592	33.62536	-0.1517277	-1.712788	4.2854	5.8271	3.148625	1.697208382	0.022307928	0.548270068	0.009262162	0	0	0	-0.003645968
87	Lesotho	LSO	2008	0.01758535	-0.6260878	7.272281	68.41861	4.11433	4.215775	-16.9727	35.82675	27.39207	5.08694	43.384	23.796	58.09	13.31972	1.070318	33.32087	0.0104176	-1.69727	4.3384	5.809	3.169518	1.353970238	0.024101683	0.490357267	0.015324319	0	0	0	-0.00393904
87	Lesotho	LSO	2009	0.017731995	-5.151679318	8.432773	79.97032	4.543092	4.197996	-14.21718	40.44422	29.16006	5.049853	44.146	24.293	58.015	13.30158	1.114768	32.76709	0.1509582	-1.421718	4.4146	5.8015	3.190188	1.283232046	0.025895438	1.697208382	0.022307928	0	0	0	-0.004232098
87	Lesotho	LSO	2010	0.023616135	-0.40257651	7.672301	93.27351	4.408105	4.181811	-5.788498	37.88543	28.69947	4.955913	45.1	24.798	57.853	13.24875	1.141125	32.2406	0.273477	-0.5788498	4.51	5.7853	3.210763	1.399345741	0.027689193	1.353970238	0.024101683	0	0	0	-0.004525141
87	Lesotho	LSO	2011	0.027879519	-2.194202835	8.752909	120.7744	4.994923	4.17338	0.6295582	34.89505	22.66381	4.931366	46.207	25.31	57.689	13.19181	1.163902	31.35474	0.4103654	0.0629558	4.6207	5.7689	3.2312	3.545222675	0.033859762	1.283232046	0.025895438	0.16903313	2.86E-06	4.83E-08	-0.005533109
87	Lesotho	LSO	2012	0.026784758	-2.115137116	8.581178	112.9771	5.138557	4.164752	2.909532	37.31471	32.03893	4.934352	47.416	25.704	57.543	13.14453	1.193828	31.21324	0.5575342	0.2909532	4.7416	5.7543	3.246647	1.507592596	0.04567204	1.399345741	0.027689193	0	0	0	-0.007462181
87	Lesotho	LSO	2013	0.025260091	-1.996391545	8.920144	110.7642	5.278314	4.154342	1.599002	34.66659	29.66372	4.827513	48.663	26.101	57.451	13.11844	1.200328	32.1487	0.6691738	0.1599002	4.8663	5.7451	3.261974	2.340483781	0.027945127	3.545222675	0.033859762	0	0	0	-0.004566951
87	Lesotho	LSO	2014	0.026145663	-3.61280032	8.628131	108.4617	5.800369	4.140732	0.6036144	36.60415	31.42685	4.769932	49.891	26.502	57.318	13.07651	1.207716	33.0801	0.7327224	0.0603614	4.9891	5.7318	3.27722	3.124300083	0.029432781	1.507592596	0.04567204	0	0	0	-0.004809975
87	Lesotho	LSO	2015	0.025103128	-4.510195317	8.345706	97.47033	5.437124	4.124275	2.319565	34.94757	28.7268	4.803524	51.038	26.908	57.219	13.04488	1.2276	30.88498	0.7597433	0.2319565	5.1038	5.7219	3.292424	1.544036341	0.037038114	2.340483781	0.027945127	0	0	0	-0.006052229
87	Lesotho	LSO	2016	0.023234196	-3.377688678	8.076578	85.51857	5.153387	4.118347	9.247007	34.40815	27.91006	4.817428	52.059	27.317	57.105	13.01157	1.247514	28.33683	0.7731009	0.9247007	5.2059	5.7105	3.307509	0.951991783	0.041044944	3.124300083	0.029432781	0	0	0	-0.006706601
87	Lesotho	LSO	2017	0.025782654	-1.674065086	8.264626	88.86729	5.302867	4.109422	15.86938	34.34402	28.3678	4.784865	52.947	27.73	56.977	12.96798	1.26778	28.02865	0.78778	1.586938	5.2947	5.6977	3.322515	0.827908766	0.046055918	1.544036341	0.037038114	0	0	0	-0.007524862
88	Lithuania	LTU	2004	0.226499306	-2.201405355	5.506043	366.9597	3.448405	3.896131	79.31625	19.16628	22.68149	4.622328	71.96098	66.646	39.263	7.663091	3.922094	14.66275	-1.122991	7.931625	7.196097	3.9263	4.199395	0.526799965	0.092221278	0.134013393	0.049943196	0	0	0	-0.015058126
88	Lithuania	LTU	2005	0.261255759	-1.32564813	5.641973	438.9326	3.425056	3.886059	76.27538	18.50466	24.05369	4.74421	71.25366	66.635	39.159	7.624049	4.184042	14.46207	-1.628401	7.627538	7.125366	3.9159	4.19923	0.293079164	0.130980153	0.229703116	0.054180391	0	0	0	-0.021375471
88	Lithuania	LTU	2006	0.302160602	-5.180482392	5.837899	536.0574	3.644685	3.879605	73.46083	19.1265	26.72534	4.799949	71.0561	66.706	39.122	7.603093	4.329872	16.64377	-1.596378	7.346083	7.10561	3.9122	4.200295	0.262121728	0.149003766	0.526799965	0.092221278	0	0	0	-0.024310878
88	Lithuania	LTU	2007	0.397381801	-3.46372471	5.758405	704.2842	3.790796	3.872243	70.33293	17.44737	32.10931	4.734807	70.9	66.777	38.983	7.556665	4.693696	16.2217	-1.187948	7.033293	7.09	3.8983	4.201359	0.907247071	0.192763187	0.293079164	0.130980153	0	0	0	-0.031431713
88	Lithuania	LTU	2008	0.478505511	-3.419950774	6.287421	936.4879	4.446602	3.864503	67.7591	18.65902	27.88716	4.835086	71.81219	66.848	38.847	7.7159	4.692916	15.80318	-1.028483	6.77591	7.18122	3.8847	4.202421	0.723768246	0.2518834	0.262121728	0.149003766	0	0	0	-0.041038621
88	Lithuania	LTU	2009	0.374406735	0.627573239	7.35569	864.7548	5.286773	3.85774	66.00475	21.23583	12.37117	4.659266	72.91463	66.842	39.689	7.773763	3.9581	15.36079	-1.110346	6.600474	7.291463	3.9689	4.202332	0.685954965	0.375788712	0.907247071	0.192763187	0	0	0	-0.061122473
88	Lithuania	LTU	2010	0.371205177	-2.17744024	6.816103	805.222	4.845596	3.853085	63.76915	19.84962	17.9999	4.887049	73.2683	66.757	40.518	7.835934	4.348616	14.97106	-2.096943	6.376915	7.326829	4.0518	4.201059	0.748023837	0.57798317	0.723768246	0.2518834	0	0	0	-0.093749427
88	Lithuania	LTU	2011	0.434768734	-3.215978911	6.496462	925.4666	4.569132	3.860998	56.96505	18.34455	21.7162	5.027435	73.56342	66.741	41.349	7.906301	4.553301	14.50968	-2.258464	5.696505	7.356341	4.1349	4.200819	1.895107827	0.501937677	0.685954965	0.375788712	0	0	0	-0.081499764
88	Lithuania	LTU	2012	0.428481953	-0.702073898	6.287691	896.958	4.188269	3.870596	51.9484	17.48409	19.37377	5.089977	73.86341	66.864	40.291	7.720968	4.629509	13.78452	-1.341202	5.19484	7.386341	4.0291	4.202661	0.805887469	0.1490728	0.748023837	0.57798317	0	0	0	-0.024322118
88	Lithuania	LTU	2013	0.464173404	-0.606134826	6.139999	958.9371	4.027086	3.881794	50.94445	16.69631	19.46165	5.117238	73.91463	66.986	38.895	7.492843	4.273657	12.98119	-1.012007	5.094445	7.391463	3.8895	4.204484	1.251111577	0.230131735	1.895107827	0.501937677	0	0	0	-0.037505832
88	Lithuania	LTU	2014	0.485163717	-0.035229093	6.19547	1021.223	4.124742	3.894595	45.30976	16.60819	19.02908	5.075982	74.51707	67.108	37.507	7.268906	4.37809	12.84519	-0.8598273	4.530976	7.451707	3.7507	4.206303	1.670102581	0.371168116	0.805887469	0.1490728	0	0	0	-0.060374747
88	Lithuania	LTU	2015	0.415167019	-1.902220464	6.47636	920.1929	4.280006	3.909634	47.16847	17.16828	20.61052	5.024708	74.32195	67.23	39.289	7.830235	4.419544	12.45504	-0.9407538	4.716847	7.432195	3.9289	4.208119	0.825368566	0.34519188	1.251111577	0.230131735	0	0	0	-0.05616938
88	Lithuania	LTU	2016	0.429733657	-0.349990455	6.671583	987.9493	4.376716	3.924462	51.96987	16.98117	17.71323	4.989951	74.67073	67.366	38.927	7.485246	4.440954	11.82162	-1.270694	5.196987	7.467073	3.8927	4.21014	0.508889637	0.388185019	1.670102581	0.371168116	0	0	0	-0.063128033
88	Lithuania	LTU	2017	0.475444596	-1.286492927	6.76124	1035.718	4.448124	3.943143	45.88438	16.39734	17.85707	5.069005	74.67073	67.516	38.876	7.462103	4.451052	11.85328	-1.398322	4.588438	7.467073	3.8876	4.212365	0.442560743	0.338242517	0.825368566	0.34519188	0	0	0	-0.055043818
89	Luxembourg	LUX	2004	0.346852818	14.57975522	7.346538	5601.104	6.103549	3.902466	96.40055	17.01509	20.31605	5.639096	79.12195	86.177	38.867	7.794037	24.59903	12.50868	1.421333	9.640055	7.912195	3.8867	4.456403	0.585620211	0.212370841	0.148976759	0.20313664	0	0	0	-0.03461964
89	Luxembourg	LUX	2005	0.373473946	22.58228068	7.1841	5817.071	5.95351	3.898937	128.5004	17.14717	20.97179	5.696332	79.43171	86.598	37.9	7.484477	24.82465	12.35554	1.530055	12.85004	7.943171	3.79	4.461277	0.325803138	0.20349213	0.25535079	0.18737324	0	0	0	-0.0331763
89	Luxembourg	LUX	2006	0.424143081	-28.0786329	6.709566	6066.414	5.533558	3.885439	152.0951	15.86009	18.28431	5.770189	79.2878	87.009	39.346	7.937051	24.01286	14.37638	1.595052	15.20951	7.928781	3.9346	4.466012	0.291389127	0.26492556	0.585620211	0.212370841	0	0	0	-0.043155848
89	Luxembourg	LUX	2007	0.508881344	146.7557533	6.234232	6661.919	5.249188	3.871026	184.4381	15.2174	19.20872	5.806654	79.38293	87.409	37.569	7.383268	22.95728	13.98541	1.544387	18.44381	7.938293	3.7569	4.470598	1.008546425	0.356898054	0.325803138	0.20349213	0	0	0	-0.058064897
89	Luxembourg	LUX	2008	0.558496865	56.67504902	6.53787	7547.584	5.652394	3.857026	189.8549	15.73398	20.69288	5.839367	80.53902	87.8	38.845	7.823349	22.38547	13.65444	1.787497	18.98549	8.053903	3.8845	4.475061	0.804581133	0.39880708	0.291389127	0.26492556	0	0	0	-0.064845998
89	Luxembourg	LUX	2009	0.513705432	37.40679274	7.339588	7639.637	6.2729	3.844738	191.9597	17.46469	16.21202	5.690268	80.63659	88.178	36.445	7.0282	20.87712	13.28305	1.851775	19.19597	8.063659	3.6445	4.479358	0.762545782	0.403117951	1.008546425	0.356898054	0	0	0	-0.065543076
89	Luxembourg	LUX	2010	0.532124768	-35.3430498	7.030649	7451.575	5.957274	3.834668	221.1171	17.0353	17.88551	5.756253	80.63171	88.547	34.466	6.455969	21.63514	12.95878	1.825406	22.11171	8.06317	3.4466	4.483533	0.831545	0.512639593	0.804581133	0.39880708	0	0	0	-0.083225221
89	Luxembourg	LUX	2011	0.600046302	-54.4313932	6.112051	7165.354	5.073775	3.821688	209.843	16.69117	19.44596	5.779043	80.98781	88.906	34.136	6.375091	21.10297	12.686	2.222661	20.9843	8.098781	3.4136	4.48758	2.106707516	0.57826379	0.762545782	0.403117951	0	0	0	-0.093794582
89	Luxembourg	LUX	2012	0.566779618	-166.1710078	6.57174	7096.704	5.468847	3.809397	204.6695	17.40788	19.37318	5.834407	81.39268	89.249	33.987	6.305489	20.08422	11.77558	2.401542	20.46695	8.139269	3.3987	4.49143	0.89586944	0.451368605	0.831545	0.512639593	0	0	0	-0.073339672
89	Luxembourg	LUX	2013	0.617393522	-243.4432252	6.555101	7535.91	5.42535	3.797636	188.2319	17.29669	19.0174	5.855765	81.8	89.574	34.194	6.351776	18.49832	11.60538	2.311176	18.82319	8.18	3.4194	4.495065	1.390805381	0.466414066	2.106707516	0.57826379	0	0	0	-0.075768677
89	Luxembourg	LUX	2014	0.661038532	38.75486874	6.428597	7757.088	5.31218	3.786193	193.4891	16.74079	19.93973	5.973311	82.22927	89.884	33.023	6.102908	17.36212	10.85761	2.356979	19.34891	8.222927	3.3023	4.49852	1.85657914	0.511462822	0.89586944	0.451368605	0	0	0	-0.083035517
89	Luxembourg	LUX	2015	0.572044001	157.3875209	6.189606	6353.285	5.07853	3.775532	193.3389	16.8201	19.08681	6.031621	82.29269	90.179	35.09	6.611402	16.70422	11.00665	2.359951	19.33389	8.229269	3.509	4.501797	0.917525714	0.476848641	1.390805381	0.466414066	0	0	0	-0.077452688
89	Luxembourg	LUX	2016	0.589612354	-38.12177317	6.163785	6271.438	5.005306	3.771253	195.5705	16.67028	19.17832	6.024695	82.68536	90.46	35.093	6.610453	15.966	10.31198	2.155312	19.55705	8.268537	3.5093	4.504908	0.565710092	0.48064563	1.85657914	0.511462822	0	0	0	-0.078065355
89	Luxembourg	LUX	2017	0.623163598	105.4798387	6.072804	6323.002	4.920825	3.766037	193.8991	17.03781	18.99426	6.02313	82.68536	90.727	35.081	6.604877	15.23447	10.36464	2.430976	19.38991	8.268537	3.5081	4.507855	0.491975196	0.534244382	0.917525714	0.476848641	0	0	0	-0.086706982
90	Latvia	LVA	2004	0.143732692	-3.520384311	6.229158	393.2981	3.499226	3.842323	125.6259	19.82337	33.03493	4.540241	72.02683	67.9	39.537	7.896713	3.271442	17.1197	-1.091313	12.56259	7.202683	3.9537	4.218036	0.512734423	0.048204935	0.130435239	0.034728925	0	0	0	-0.00787575
90	Latvia	LVA	2005	0.16922504	-3.454669987	5.860398	440.8098	3.264135	3.830069	118.767	17.84576	35.14406	4.61347	71.35609	68	39.403	7.84777	3.352846	16.85589	-1.080571	11.8767	7.13561	3.9403	4.219508	0.28525396	0.056578794	0.22357005	0.036610556	0	0	0	-0.009242821
90	Latvia	LVA	2006	0.214470216	-6.959401775	5.737105	552.3016	3.530362	3.836043	112.2661	17.20861	39.22783	4.611337	70.86585	67.967	39.38	7.828884	3.61186	19.07381	-0.917273	11.22661	7.086585	3.938	4.219022	0.255123087	0.072893738	0.512734423	0.048204935	0	0	0	-0.011905413
90	Latvia	LVA	2007	0.309013993	-6.29172469	5.768449	807.0426	3.37207	3.840059	105.7818	17.63591	41.53843	4.563546	71.01952	67.9	39.312	7.799867	3.779785	18.60773	-0.8161755	10.57818	7.101952	3.9312	4.218036	0.883023603	0.100079551	0.28525396	0.056578794	0	0	0	-0.016339494
90	Latvia	LVA	2008	0.355960167	-3.063280059	5.625308	913.5215	3.393574	3.844522	100.4852	19.83592	35.09007	4.521803	72.41951	67.834	40.99	8.247515	3.629406	18.09222	-1.05094	10.04852	7.241951	4.099	4.217063	0.704443656	0.130061097	0.255123087	0.072893738	0	0	0	-0.021225751
90	Latvia	LVA	2009	0.26169854	-0.614686658	6.153756	744.6616	3.670641	3.852149	95.68078	19.01329	21.98608	4.463911	73.08049	67.814	40.945	8.19688	3.37649	17.57614	-1.651025	9.568078	7.308049	4.0945	4.216769	0.667639989	0.229256104	0.883023603	0.100079551	0	0	0	-0.037363573
90	Latvia	LVA	2010	0.237573683	-1.496900822	6.148457	689.0772	3.700439	3.863681	90.9695	18.36662	19.31859	4.68941	73.48293	67.841	40.914	8.149856	3.849593	17.11506	-2.081305	9.09695	7.348292	4.0914	4.217167	0.728051624	0.319674007	0.704443656	0.130061097	0	0	0	-0.052035293
90	Latvia	LVA	2011	0.282235528	-4.934760764	5.572049	764.5917	3.538108	3.88209	79.21583	18.21359	25.17279	4.792572	73.57561	67.869	40.885	8.104583	3.541113	16.57268	-1.820767	7.921583	7.357561	4.0885	4.217579	1.844508508	0.232333079	0.667639989	0.229256104	0	0	0	-0.037863458
90	Latvia	LVA	2012	0.281199961	-3.262108165	5.420094	745.5175	3.270909	3.901921	63.89586	17.35906	26.17478	4.844705	73.77805	67.897	39.765	7.981305	3.471748	15.59856	-1.240359	6.389586	7.377805	3.9765	4.217992	0.784370299	0.071411334	0.728051624	0.319674007	0	0	0	-0.011663534
90	Latvia	LVA	2013	0.302546773	-1.638433116	5.399823	807.1299	3.240655	3.923083	60.25913	17.64986	24.28719	4.821556	73.98293	67.925	40.421	8.174603	3.518241	14.88431	-1.071035	6.025913	7.398293	4.0421	4.218404	1.217706938	0.090796538	1.844508508	0.232333079	0	0	0	-0.014825779
90	Latvia	LVA	2014	0.313350138	-1.254953943	5.465154	855.6264	3.261189	3.945433	53.90767	17.51023	22.67439	4.811592	74.12439	67.952	38.754	7.720794	3.498193	14.87909	-0.9417434	5.390767	7.412439	3.8754	4.218801	1.625510895	0.1655966	0.784370299	0.071411334	0	0	0	-0.027011982
90	Latvia	LVA	2015	0.269728634	-2.578209383	5.710637	775.552	3.257131	3.969073	58.11189	17.92078	22.22677	4.798658	74.48048	67.98	38.672	7.750013	3.518806	13.9682	-0.8186263	5.811189	7.448049	3.8672	4.219213	0.803331252	0.150277954	1.217706938	0.090796538	0	0	0	-0.024518343
90	Latvia	LVA	2016	0.276954747	0.004917363	6.242929	874.2036	3.410673	3.982104	57.24572	18.03047	20.72572	4.777472	74.58049	68.021	38.865	7.758855	3.533894	13.44747	-0.9138854	5.724572	7.458049	3.8865	4.219817	0.4953023	0.153802922	1.625510895	0.1655966	0	0	0	-0.025092246
90	Latvia	LVA	2017	0.304633024	-2.092507407	6.243989	911.1963	3.403861	4.004087	53.27922	17.95311	22.20867	4.804825	74.68049	68.075	38.815	7.735456	3.526806	13.42646	-0.8862156	5.327922	7.468049	3.8815	4.22061	0.430744386	0.172460819	0.803331252	0.150277954	0	0	0	-0.028129032
91	Macao SAR, China	MAC	2004	0.105856249	-8.015909723	6.294895	1025.384	3.291655	3.52356	3.943004	9.671455	16.15638	5.008726	81.304	100	41.504	7.704271	3.639031	29.2389	2.453969	0.3943004	8.1304	4.1504	4.60517	1.314944422	0.031818093	0.334510582	0.021146934	0	0	0	-0.005199619
91	Macao SAR, China	MAC	2005	0.12092222	-14.13919353	6.294895	1025.384	3.291655	3.458692	2.367873	9.834627	25.68028	4.920978	81.523	100	41.281	7.645403	3.789588	29.2389	2.359781	0.2367873	8.1523	4.1281	4.60517	0.731554361	0.035653799	0.573361524	0.027693101	0	0	0	-0.005826134
91	Macao SAR, China	MAC	2006	0.147896618	-15.26887721	6.294895	1025.384	3.291655	3.391044	-2.905549	8.766415	33.71191	4.863846	81.748	100	41.084	7.595513	3.282336	29.2389	2.240594	-0.2905549	8.1748	4.1084	4.60517	0.654281563	0.053446815	1.314944422	0.031818093	0	0	0	-0.008731547
91	Macao SAR, China	MAC	2007	0.183404472	-27.5649896	6.294895	1025.384	3.291655	3.330037	-4.615055	8.78194	36.74601	4.878086	81.981	100	40.92	7.555974	3.04547	29.2389	2.146109	-0.4615055	8.1981	4.092	4.60517	2.264577741	0.064460638	0.731554361	0.035653799	0	0	0	-0.010529282
91	Macao SAR, China	MAC	2008	0.209174449	-15.00152652	6.294895	1025.384	3.291655	3.277702	-8.165849	8.766094	30.5639	4.846315	82.22	100	40.715	7.503153	2.597736	29.2389	2.104123	-0.8165849	8.222	4.0715	4.60517	1.806596583	0.078538887	0.654281563	0.053446815	0	0	0	-0.012826423
91	Macao SAR, China	MAC	2009	0.214755207	-0.841644755	6.294895	1025.384	3.291655	3.235181	-16.41337	9.688162	18.60183	4.7375	82.462	100	40.719	7.510925	3.935895	29.2389	2.143051	-1.641337	8.2462	4.0719	4.60517	1.712210922	0.074475016	2.264577741	0.064460638	0	0	0	-0.012163414
91	Macao SAR, China	MAC	2010	0.28123641	-13.90060117	6.294895	1025.384	3.291655	3.20424	-21.33913	8.182145	13.30232	4.791187	82.704	100	40.648	7.498475	2.616273	29.2389	2.220416	-2.133913	8.2704	4.0648	4.60517	1.867140918	0.096623133	1.806596583	0.078538887	0	0	0	-0.015775926
91	Macao SAR, China	MAC	2011	0.367098601	-3.785752667	6.294895	1025.384	3.291655	3.204353	-27.9039	7.11745	13.82416	4.814976	82.938	100	40.54	7.4725	2.629595	29.2389	2.316432	-2.79039	8.2938	4.054	4.60517	4.730375152	0.087012259	1.712210922	0.074475016	0	0	0	-0.014208594
91	Macao SAR, China	MAC	2012	0.430315774	-5.910421403	6.294895	1025.384	3.291655	3.211771	-14.90029	6.890564	14.7008	4.821631	83.158	100	40.466	7.457298	2.327474	29.2389	2.369354	-1.490029	8.3158	4.0466	4.60517	2.011574225	0.070943811	1.867140918	0.096623133	0	0	0	-0.011587248
91	Macao SAR, China	MAC	2013	0.515520759	-2.86155893	6.294895	1025.384	3.291655	3.228543	-12.75325	6.498732	14.05679	4.796128	83.361	100	40.359	7.430999	2.045084	29.2389	2.336338	-1.275325	8.3361	4.0359	4.60517	3.1228973	0.111762023	4.730375152	0.087012259	0	0	0	-0.018243927
91	Macao SAR, China	MAC	2014	0.553479986	-1.756227682	6.294895	1025.384	3.291655	3.25582	-4.124677	7.042324	19.61477	4.758432	83.543	100	40.265	7.409211	2.174572	29.2389	2.198824	-0.4124677	8.3543	4.0265	4.60517	4.168739972	0.14098084	2.011574225	0.070943811	0	0	0	-0.023004406
91	Macao SAR, China	MAC	2015	0.453616781	-1.294603581	6.294895	1025.384	3.291655	3.292646	15.12525	9.602085	25.12444	4.759174	83.707	100	40.255	7.411976	2.04144	29.2389	1.992361	1.512525	8.3707	4.0255	4.60517	2.060200955	0.197761737	3.1228973	0.111762023	0	0	0	-0.032244569
91	Macao SAR, China	MAC	2016	0.453222599	-3.661857245	6.294895	1025.384	3.291655	3.344935	28.15862	10.42317	21.61741	4.708308	83.854	100	40.198	7.397166	1.882517	29.2389	1.769873	2.815862	8.3854	4.0198	4.60517	1.270238484	0.19763101	4.168739972	0.14098084	0	0	0	-0.032223312
91	Macao SAR, China	MAC	2017	0.505594318	2.31296817	6.294895	1025.384	3.291655	3.401284	27.35493	9.760221	18.9672	4.732594	83.989	100	40.15	7.387952	1.755261	29.2389	1.57828	2.735493	8.3989	4.015	4.60517	1.104675055	0.223334587	2.060200955	0.197761737	0	0	0	-0.036401444
92	Morocco	MAR	2004	0.596260202	-1.446353939	4.729188	93.43575	1.286774	4.069595	64.64934	17.90508	30.93419	4.120605	71.067	54.644	57.301	13.32438	1.438175	30.84276	1.109663	6.464934	7.1067	5.7301	4.000839	0.000186363	0.16028447	0.001081924	0.15590625	0	0	0	-0.026147368
92	Morocco	MAR	2005	0.623430227	-2.560823024	4.764698	97.32471	1.235093	4.051994	69.2862	18.54701	30.27961	4.218255	71.746	55.174	57.21	13.29861	1.502895	30.96781	1.123811	6.92862	7.1746	5.721	4.010492	0.000100933	0.180876952	0.000996493	0.147742933	0	0	0	-0.029498347
92	Morocco	MAR	2006	0.686408255	-2.928164012	4.94124	109.8732	1.821985	4.035601	74.28864	17.84162	30.90231	4.269646	72.403	55.746	55.563	12.65787	1.539549	28.31553	1.139812	7.428864	7.2403	5.5563	4.020806	1.55E-05	0.215109717	0.000186363	0.16028447	0.065867888	4.34E-07	2.86E-09	-0.035064806
92	Morocco	MAR	2007	0.790412949	-2.775538714	5.422935	137.2693	2.203443	4.017249	86.05229	17.51455	33.88538	4.362935	73.009	56.317	55.258	12.54516	1.613007	28.49708	1.158637	8.605229	7.3009	5.5258	4.030996	0.003723361	0.286808203	0.000100933	0.180876952	0	0	0	-0.046706513
92	Morocco	MAR	2008	0.925072578	-2.324530125	5.302517	155.2432	2.128614	3.998623	94.02295	16.76721	39.08913	4.450536	73.546	56.886	55.499	12.64983	1.677409	28.82408	1.190238	9.402295	7.3546	5.5499	4.041049	0.001275469	0.368907261	1.55E-05	0.215109717	0.627313217	3.94E-05	2.47E-06	-0.06000885
92	Morocco	MAR	2009	0.928973204	-1.605321047	5.841245	169.6273	2.518962	3.982684	97.79169	18.23983	35.04622	4.218258	74.003	57.452	55.489	12.65664	1.643708	29.28089	1.236195	9.779169	7.4003	5.5489	4.05095	0.000398482	0.443892767	0.003723361	0.286808203	0.298601092	8.92E-06	2.66E-07	-0.072132365
92	Morocco	MAR	2010	0.932167467	-0.708722192	5.864089	168.664	2.340041	3.971038	101.5091	17.94783	34.07441	4.320785	74.382	58.018	55.222	12.56132	1.730135	29.64896	1.289223	10.15092	7.4382	5.5222	4.060753	0.000313052	0.65920999	0.001275469	0.368907261	2.415438178	0.000583434	0.000140925	-0.106805271
92	Morocco	MAR	2011	1.0137	-2.24260562	5.732994	176.8651	2.352462	3.959497	108.7666	18.70068	35.77701	4.42397	74.696	58.581	55.282	12.59204	1.75968	29.26656	1.346537	10.87666	7.4696	5.5282	4.07041	0.000227622	0.924053211	0.000398482	0.443892767	0	0	0	-0.149170282
92	Morocco	MAR	2012	0.982663066	-2.526187802	5.749423	169.4892	2.443588	3.952505	112.6769	19.83651	35.01907	4.44412	74.97	59.142	55.076	12.52283	1.887118	27.79028	1.393606	11.26769	7.497	5.5076	4.079941	0.000142191	0.771837945	0.000313052	0.65920999	0	0	0	-0.124859704
92	Morocco	MAR	2013	1.06826	-2.729878668	5.647985	178.375	2.518145	3.949276	112.2297	19.85794	34.67513	4.382284	75.227	59.7	54.923	12.4709	1.75238	29.25952	1.415233	11.22297	7.5227	5.4923	4.089332	5.68E-05	0.742884866	0.000227622	0.924053211	0	0	0	-0.120223875
92	Morocco	MAR	2014	1.10081	-2.810799822	5.683528	182.3083	2.515489	3.947814	111.7345	19.91655	32.53791	4.403938	75.477	60.256	54.856	12.45598	1.750795	29.94945	1.403845	11.17345	7.5477	5.4856	4.098602	0	0.849733499	0.000142191	0.771837945	0	0	0	-0.137313435
92	Morocco	MAR	2015	1.0118	-2.566046466	5.412326	157.357	2.379245	3.946925	106.4981	19.27729	30.80095	4.346374	75.726	60.809	54.694	12.40264	1.779215	31.44009	1.368838	10.64981	7.5726	5.4694	4.107738	0	1.037415726	5.68E-05	0.742884866	0	0	0	-0.167208582
92	Morocco	MAR	2016	1.03345	-1.523294447	5.837671	171.4502	2.735295	3.949938	108.5311	19.30268	32.63757	4.389752	75.974	61.36	54.587	12.37076	1.804335	32.93538	1.325979	10.85311	7.5974	5.4587	4.116758	0	1.131288985	0	0.849733499	0	0	0	-0.182102425
92	Morocco	MAR	2017	1.09709	-1.520343406	5.922939	177.4513	2.84672	3.95104	108.843	18.92209	32.58826	4.427625	76.218	61.908	54.444	12.32143	1.828406	32.59354	1.287003	10.8843	7.6218	5.4444	4.125649	0	1.095809782	0	1.037415726	0	0	0	-0.176477941
93	Madagascar	MDG	2004	0.043639345	-1.212455138	5.494822	13.4691	1.903737	4.517588	15.01221	6.94074	23.3786	4.38353	60.752	28.211	71.127	17.91895	0.1015464	23.35189	2.986676	1.501221	6.0752	7.1127	3.339712	1.504257335	0.028942307	0.382670163	0.022406632	0	0	0	-0.004729852
93	Madagascar	MDG	2005	0.05039293	-1.001949046	5.526322	15.18742	1.775857	4.510071	12.8361	9.197625	22.19497	4.300887	61.212	28.814	71.45	18.02232	0.0949911	23.29406	2.953901	1.28361	6.1212	7.145	3.360861	0.836876445	0.015713614	0.655908542	0.019185711	3.07637133	0.000946406	0.00029115	-0.002568436
93	Madagascar	MDG	2006	0.055158843	-5.139968576	5.619192	16.41651	1.91425	4.502533	11.05034	8.952796	25.29128	4.324094	61.65	29.425	71.781	18.12799	0.0891488	22.49882	2.921158	1.105034	6.165	7.1781	3.381845	0.748478661	0.032204015	1.504257335	0.028942307	0	0	0	-0.005262658
93	Madagascar	MDG	2007	0.073429235	-10.22632557	5.206231	19.67165	2.186223	4.494249	11.61943	12.29079	29.60807	4.411474	62.079	30.043	72.093	18.23348	0.0934038	22.61204	2.888252	1.161943	6.2079	7.2093	3.40263	2.590609626	0.048558762	0.836876445	0.015713614	1.702874245	0.000289978	4.94E-05	-0.00793352
93	Madagascar	MDG	2008	0.094130029	-11.5786582	4.517852	21.26703	1.39033	4.484688	10.87135	9.278872	40.31781	4.424245	62.509	30.67	72.411	18.33353	0.0944419	22.64964	2.855598	1.087135	6.2509	7.2411	3.423285	2.066692794	0.057164319	0.748478661	0.032204015	0	0	0	-0.009338398
93	Madagascar	MDG	2009	0.08550364	-14.81979486	4.827922	20.06916	1.205274	4.473041	12.8952	9.451269	34.76421	4.30402	62.944	31.301	72.834	18.4698	0.0861078	22.67698	2.823487	1.28952	6.2944	7.2834	3.44365	1.958718403	0.040427909	2.590609626	0.048558762	0	0	0	-0.006605835
93	Madagascar	MDG	2010	0.087299361	-9.951272332	5.320372	21.95882	2.135875	4.459151	12.57102	10.6381	20.7749	4.219841	63.388	31.938	73.152	18.57286	0.0925781	22.66201	2.792667	1.257102	6.3388	7.3152	3.463797	2.135953714	0.066438528	2.066692794	0.057164319	0	0	0	-0.010852067
93	Madagascar	MDG	2011	0.098927024	-7.815893451	4.981935	22.66598	1.75599	4.446061	14.3755	10.18926	17.60921	4.235214	63.836	32.58	72.719	18.43039	0.1075952	23.36286	2.76189	1.43755	6.3836	7.2719	3.483699	5.411408573	0.10233566	1.958718403	0.040427909	0	0	0	-0.016707324
93	Madagascar	MDG	2012	0.099197801	-7.846550067	3.973278	17.63762	1.302432	4.430645	15.53945	9.996196	17.56091	4.213929	64.28	33.227	72.346	18.30775	0.121103	22.71642	2.733968	1.553945	6.428	7.2346	3.503363	2.301181123	0.060389649	2.135953714	0.066438528	0	0	0	-0.009864857
93	Madagascar	MDG	2013	0.106016909	-5.190146118	4.229972	19.53076	1.528392	4.414061	18.30907	11.08457	15.86062	4.231436	64.713	33.878	72.394	18.31957	0.1357483	23.90916	2.713212	1.830907	6.4713	7.2394	3.522766	3.572501689	0.055693535	5.411408573	0.10233566	0	0	0	-0.009098313
93	Madagascar	MDG	2014	0.106735167	-4.857739915	5.082652	22.99713	2.051045	4.397986	19.19933	10.23658	15.5797	4.247021	65.133	34.534	72.478	18.34595	0.1304208	23.51777	2.700996	1.919933	6.5133	7.2478	3.541944	4.768914621	0.07226244	2.301181123	0.060389649	0	0	0	-0.011802408
93	Madagascar	MDG	2015	0.097442435	-2.525956517	5.504185	22.13169	2.363353	4.383362	20.48174	10.84758	13.05677	4.213531	65.539	35.193	72.523	18.35641	0.1330458	22.9504	2.694213	2.048174	6.5539	7.2523	3.560847	2.356808658	0.090328547	3.572501689	0.055693535	1.238453997	0.000153377	0.000018995	-0.014749457
93	Madagascar	MDG	2016	0.09958655	-4.529878707	6.003637	24.11915	2.860924	4.371021	20.62926	9.991206	14.85595	4.242073	65.931	35.856	72.486	18.34073	0.1365053	22.89571	2.688184	2.062926	6.5931	7.2486	3.579511	1.45311507	0.064777345	4.768914621	0.07226244	0	0	0	-0.010580969
93	Madagascar	MDG	2017	0.114658505	-3.13008517	6.042777	24.93838	2.934553	4.36005	20.91751	10.93228	15.19538	4.313136	66.311	36.522	72.416	18.31518	0.1408104	22.54228	2.679883	2.091752	6.6311	7.2416	3.597915	1.263715429	0.081858977	2.356808658	0.090328547	0	0	0	-0.013368032
94	Maldives	MDV	2004	0.012268296	-4.314674454	7.48357	295.7519	2.311023	4.089278	26.86436	15.41248	24.92477	4.711882	73.034	32.49	42.28	8.19596	2.144135	11.71532	2.795859	2.686436	7.3034	4.228	3.480932	8.174706362	0.017799506	2.07957518	0.023604697	0	0	0	-0.002909298
94	Maldives	MDV	2005	0.011633624	-4.554996736	8.827534	322.0965	2.967564	4.025229	46.05677	15.41248	24.92477	4.734104	73.612	33.75	42.239	8.178117	1.881642	11.43536	2.645061	4.605677	7.3612	4.2239	3.518981	4.547904831	0.009081587	3.564456432	0.019372092	0	0	0	-0.001484546
94	Maldives	MDV	2006	0.015752004	-4.051980515	8.04819	387.2605	2.959877	3.960347	47.13441	15.41248	24.92477	4.751597	74.138	34.794	42.198	8.160198	2.31786	12.90904	2.435312	4.713441	7.4138	4.2198	3.549445	4.067517657	0.013259826	8.174706362	0.017799506	0	0	0	-0.00216743
94	Maldives	MDV	2007	0.018683835	-7.088056791	8.305681	461.749	3.914665	3.899942	57.48789	15.41248	24.92477	5.215443	74.621	35.2	42.099	8.12569	2.330379	12.57706	2.318652	5.748789	7.4621	4.2099	3.561046	14.07835781	0.020325768	4.547904831	0.009081587	0.462422883	2.14E-05	9.89E-07	-0.003322097
94	Maldives	MDV	2008	0.022716462	-7.979034445	11.47104	755.1885	6.397439	3.844946	63.93386	15.41248	24.92477	5.182571	75.073	35.61	42.005	8.093391	2.455685	12.22116	2.441248	6.393386	7.5073	4.2005	3.572627	11.23119452	0.02227184	4.067517657	0.013259826	0	0	0	-0.003640072
94	Maldives	MDV	2009	0.023452949	-6.735340125	10.09288	667.7262	5.823814	3.795172	70.57826	15.41248	24.92477	4.913479	75.499	36.021	41.937	8.067531	2.500713	11.74908	2.854754	7.057826	7.5499	4.1937	3.584102	10.64442062	0.03775454	14.07835781	0.020325768	0	0	0	-0.006169237
94	Maldives	MDV	2010	0.025881761	-8.363764331	8.48759	602.6597	4.495131	3.750568	66.95477	15.41248	24.92477	4.962722	75.905	36.434	41.863	8.042438	2.556735	11.30983	3.431139	6.695477	7.5905	4.1863	3.595502	11.60758469	0.036604408	11.23119452	0.02227184	0	0	0	-0.005981394
94	Maldives	MDV	2011	0.027743518	-15.26593239	7.922516	585.923	3.677026	3.695132	60.94223	15.41248	24.92477	5.140292	76.293	36.849	41.796	8.016867	2.592473	11.78963	3.956674	6.094223	7.6293	4.1796	3.606828	29.40765192	0.031883413	10.64442062	0.03775454	0	0	0	-0.005210289
94	Maldives	MDV	2012	0.028861706	-7.898939479	8.673048	648.146	4.209043	3.640321	53.88059	15.41248	24.92477	5.078313	76.664	37.267	41.73	7.993155	2.797073	11.15748	4.306005	5.388059	7.6664	4.173	3.618108	12.50549327	0.026117543	11.60758469	0.036604408	0	0	0	-0.004268383
94	Maldives	MDV	2013	0.032950114	-10.95038209	8.140595	674.5966	4.302144	3.59042	49.29398	15.41248	24.92477	5.081872	77.018	37.685	41.675	7.971351	2.629414	10.56968	4.517334	4.929398	7.7018	4.1675	3.629262	19.41433265	0.017694843	29.40765192	0.031883413	0	0	0	-0.002892196
94	Maldives	MDV	2014	0.036973516	-9.016594968	7.907841	716.1893	4.904356	3.548506	45.40047	15.41248	24.92477	5.098165	77.36	38.106	41.61	7.949449	3.068372	9.921231	4.56741	4.540047	7.736	4.161	3.640372	25.91609547	0.052681326	12.50549327	0.026117543	0	0	0	-0.00860658
94	Maldives	MDV	2015	0.041094248	-7.251038963	8.898968	852.149	6.424585	3.514891	47.49869	15.41248	24.92477	4.969258	77.691	38.529	41.494	7.912081	3.152394	9.373944	4.473008	4.749869	7.7691	4.1494	3.651411	12.80779444	0.030625564	19.41433265	0.017694843	0	0	0	-0.005004821
94	Maldives	MDV	2016	0.044140557	-10.34511311	10.61084	1047.844	7.699194	3.485357	53.00735	15.41248	24.92477	4.968166	78.013	38.954	41.394	7.878253	3.267917	7.972429	4.428363	5.300735	7.8013	4.1394	3.662381	7.896779851	0.032682187	25.91609547	0.052681326	0	0	0	-0.005340764
94	Maldives	MDV	2017	0.04865546	-10.12717447	10.8514	1105.697	8.113669	3.461971	48.73324	15.41248	24.92477	4.940636	78.325	39.38	41.376	7.865526	3.354286	7.795821	4.299186	4.873324	7.8325	4.1376	3.673258	6.867510178	0.0538738	12.80779444	0.030625564	0	0	0	-0.008801252
95	Mexico	MEX	2004	7.82241	-2.618650533	5.953903	435.2888	2.574905	4.106896	32.28036	10.48729	21.49499	4.067732	75.243	75.997	47.26	9.609725	4.222447	27.31996	1.381467	3.228036	7.5243	4.726	4.330694	0.033098493	8.147719965	0.004772258	5.794464605	0.17083664	2.92E-06	4.99E-08	-1.184240027
95	Mexico	MEX	2005	8.77476	-2.227315511	5.836122	472.1081	2.454343	4.092731	30.97077	10.52171	22.12623	4.13291	75.3	76.308	46.436	9.384226	4.399423	26.8629	1.415823	3.097077	7.53	4.6436	4.334778	0.012639214	8.88167326	0.004646522	8.355185685	0.584770895	3.42E-05	2.00E-06	-1.276402728
95	Mexico	MEX	2006	9.75387	-1.572754391	5.655255	501.0376	2.411808	4.078753	32.13282	10.34442	22.82292	4.027006	75.296	76.616	46.09	9.275228	4.455658	29.23303	1.456208	3.213282	7.5296	4.609	4.338806	0.021599237	8.275101913	0.033098493	8.147719965	0	0	0	-1.200407452
95	Mexico	MEX	2007	10.527	-2.163094832	5.766445	542.7859	2.516704	4.062698	32.99161	10.40538	23.11881	4.039453	75.255	76.92	45.792	9.17798	4.401556	28.55155	1.486064	3.299161	7.5255	4.5792	4.342766	0.119782708	9.076856807	0.012639214	8.88167326	69.12827367	0.477871822	3.30344541	-1.300508177
95	Mexico	MEX	2008	11.0999	-2.615363703	5.40619	527.9524	2.606755	4.045667	31.45205	10.72952	24.10684	4.056592	75.194	77.222	45.067	8.97781	4.451118	27.83837	1.495369	3.145205	7.5194	4.5067	4.346684	0.127674431	10.50539401	0.021599237	8.275101913	0.835386993	6.98E-05	5.83E-06	-1.471769874
95	Mexico	MEX	2009	9.00045	-0.911599635	5.775371	450.032	2.849902	4.029319	35.19579	11.91696	22.88892	4.024776	75.128	77.52	44.593	8.8297	4.232033	27.04598	1.476758	3.519579	7.5128	4.4593	4.350536	0.149757709	11.85665171	0.119782708	9.076856807	5.855394512	0.003428564	0.00200756	-1.625403239
95	Mexico	MEX	2010	10.578	-1.21832082	5.751366	518.5692	2.895992	4.01462	34.59546	11.77136	22.79309	4.106937	75.065	77.815	44.491	8.793988	4.069561	26.36544	1.438142	3.459546	7.5065	4.4491	4.354334	0.144407441	12.32091268	0.127674431	10.50539401	42.60473664	0.181516358	0.773345665	-1.676311374
95	Mexico	MEX	2011	11.8049	-1.04435641	5.520974	547.27	2.915639	4.000219	34.29558	11.77708	23.28121	4.150562	75.011	78.111	43.691	8.558558	4.187105	27.7413	1.394793	3.429558	7.5011	4.3691	4.358131	0.439928445	12.74492528	0.149757709	11.85665171	20.04928783	0.040197394	0.080592913	-1.721967484
95	Mexico	MEX	2012	12.0109	0.079241882	5.662987	562.9293	3.003468	3.988029	33.25512	11.94673	23.88655	4.186122	74.966	78.405	43.991	8.636984	4.232175	25.98166	1.355289	3.325512	7.4966	4.3991	4.361887	0.210638679	8.95859449	0.144407441	12.32091268	0	0	0	-1.285922866
95	Mexico	MEX	2013	12.7444	-2.641466883	5.810353	604.3098	3.123537	3.977536	35.21764	12.19139	22.49338	4.155202	74.93	78.699	44.175	8.711896	4.1265	25.44909	1.315561	3.521764	7.493	4.4175	4.365631	0.309838604	12.29630121	0.439928445	12.74492528	0	0	0	-1.673636717
95	Mexico	MEX	2014	13.1456	-1.874416375	5.53723	585.895	2.894749	3.96767	34.78669	12.20226	21.9024	4.173827	74.908	78.993	43.065	8.416916	3.990446	23.09969	1.277676	3.478669	7.4908	4.3065	4.369359	0.537333467	14.49566906	0.210638679	8.95859449	0	0	0	-1.902003457
95	Mexico	MEX	2015	11.7056	-2.147905199	5.652768	525.1862	2.993188	3.957908	36.99794	12.33091	23.27675	4.265019	74.904	79.285	43.261	8.480537	3.969355	22.133	1.241178	3.699794	7.4904	4.3261	4.373049	0.229884175	16.47266254	0.309838604	12.29630121	0.125308049	1.57E-06	1.97E-08	-2.088896188
95	Mexico	MEX	2016	10.7783	-2.76679045	5.469001	461.7867	2.851969	3.949808	40.58327	12.0178	23.76837	4.333008	74.917	79.577	42.441	8.305625	3.930258	20.70683	1.203251	4.058327	7.4917	4.2441	4.376725	0.149191486	16.84250155	0.537333467	14.49566906	2.213775532	0.00049008	0.000108493	-2.121925902
95	Mexico	MEX	2017	11.5807	-2.489022606	5.431701	463.825	2.873282	3.940984	38.95761	11.73645	22.95744	4.344789	74.947	79.867	41.185	7.97993	3.882494	20.92112	1.163968	3.895761	7.4947	4.1185	4.380363	0.114191099	18.00615673	0.229884175	16.47266254	0.03341548	1.12E-07	3.73E-10	-2.221876758
96	Mali	MLI	2004	0.054444743	-1.840775732	5.211916	22.89893	1.990198	4.598441	18.7385	15.46092	21.62902	4.012983	51.224	31.3	56.502	13.16054	0.0708552	37.79158	3.173548	1.87385	5.1224	5.6502	3.443618	1.679689017	0.042235393	0.427298478	0.036350828	0	0	0	-0.006901004
96	Mali	MLI	2005	0.062450317	-3.600425323	4.98495	24.32358	1.808834	4.597025	17.91467	13.84643	20.88189	3.991302	52.057	32.06	56.416	13.12728	0.0703232	37.84408	3.233152	1.791467	5.2057	5.6416	3.467609	0.934475864	0.041126401	0.73240286	0.029973972	0.107173725	1.15E-06	1.23E-08	-0.006719903
96	Mali	MLI	2006	0.068997998	-1.017784321	5.25246	27.39907	1.863325	4.604271	15.66023	13.26224	21.19245	4.110491	52.839	32.832	56.316	13.08775	0.0713771	35.2219	3.294218	1.566023	5.2839	5.6316	3.491404	0.835768825	0.061041023	1.679689017	0.042235393	0.057620282	3.32E-07	1.91E-09	-0.009971172
96	Mali	MLI	2007	0.081456946	-0.803799043	5.248048	31.25931	1.510412	4.609495	16.2235	13.94576	23.87414	4.036888	53.553	33.612	56.402	13.10883	0.0738694	35.07681	3.337406	1.62235	5.3553	5.6402	3.514883	2.892735462	0.051414788	0.934475864	0.041126401	5.120023048	0.002621464	0.001342195	-0.00839981
96	Mali	MLI	2008	0.097508225	-1.842907612	4.805064	33.13949	1.060777	4.612998	11.25317	15.56729	24.23647	4.155564	54.193	34.403	56.48	13.12794	0.0758677	35.83794	3.329047	1.125317	5.4193	5.648	3.538144	2.30771764	0.047517247	0.835768825	0.061041023	0.144050706	2.08E-06	2.99E-08	-0.007763468
96	Mali	MLI	2009	0.101810218	-7.360413046	4.695331	32.72717	0.8917956	4.614731	12.78894	14.56991	22.021	3.923327	54.756	35.2	56.51	13.13478	0.0553265	36.13154	3.261149	1.278894	5.4756	5.651	3.561046	2.187150903	0.066907848	2.892735462	0.051414788	1.175799481	0.00013825	1.63E-05	-0.010928656
96	Mali	MLI	2010	0.106787495	-3.731750194	4.427584	31.36371	0.6483066	4.614491	15.48141	15.68765	24.02575	4.060189	55.251	35.999	56.587	13.15015	0.0640839	36.39766	3.158627	1.548141	5.5251	5.6587	3.583491	2.385056008	0.074757677	2.30771764	0.047517247	1.843849035	0.000339978	6.27E-05	-0.012209532
96	Mali	MLI	2011	0.129781076	-4.251535121	4.099649	34.23572	0.6962169	4.622323	18.03834	18.79316	19.72345	3.987382	55.701	36.799	56.678	13.17227	0.0673621	35.14164	3.044594	1.803834	5.5701	5.6678	3.605471	6.042505718	0.108617626	2.187150903	0.066907848	0.888216652	7.89E-05	7.01E-06	-0.017731399
96	Mali	MLI	2012	0.124427479	-3.069378724	4.401673	34.2163	0.4681141	4.62646	21.11399	15.48443	17.18306	4.071939	56.135	37.599	56.77	13.19647	0.0621895	34.70023	2.952565	2.111398	5.6135	5.677	3.626977	2.569552808	0.085071674	2.385056008	0.074757677	0	0	0	-0.013892075
96	Mali	MLI	2013	0.13246412	-2.30249789	5.249192	42.19589	0.7193588	4.627681	21.6776	16.6783	17.79907	4.171903	56.578	38.398	56.846	13.21481	0.0624175	32.30682	2.901062	2.16776	5.6578	5.6846	3.648005	3.989139167	0.091461099	6.042505718	0.108617626	2.650532988	0.000702533	0.000186209	-0.014934157
96	Mali	MLI	2014	0.14345829	-0.999653259	4.481122	38.0102	0.8865362	4.626849	23.98541	16.25653	20.16095	4.104933	57.036	39.196	56.891	13.22043	0.0833694	33.91611	2.901922	2.398541	5.7036	5.6891	3.668575	5.325081904	0.12186318	2.569552808	0.085071674	0	0	0	-0.019890089
96	Mali	MLI	2015	0.130994955	-1.47392187	4.111229	30.83265	0.9747062	4.624332	27.02801	16.37155	20.76089	4.153236	57.509	39.991	56.958	13.23312	0.084507	41.92693	2.935992	2.702801	5.7509	5.6958	3.688654	2.631667818	0.09225438	3.989139167	0.091461099	0.115240565	1.33E-06	1.53E-08	-0.015063525
96	Mali	MLI	2016	0.140107877	-1.850607393	3.819619	29.78662	1.206953	4.620227	31.33663	16.68194	22.78267	4.155591	57.987	40.783	60.006	14.24788	0.0857964	38.4804	2.975295	3.133663	5.7987	6.0006	3.708265	1.622582365	0.141805422	5.325081904	0.12186318	0.547392682	3.00E-05	1.64E-06	-0.023138696
96	Mali	MLI	2017	0.153396144	-3.565175527	3.71252	30.31644	1.146703	4.614679	32.12964	16.89822	22.06367	4.12203	58.452	41.572	59.912	14.20869	0.0871073	38.52661	2.999115	3.212964	5.8452	5.9912	3.727427	1.411094284	0.10594775	2.631667818	0.09225438	0	0	0	-0.017296182
97	Malta	MLT	2004	0.060627803	-35.5109341	8.117765	1223.567	5.653686	3.821238	151.7002	19.10339	19.10339	5.338774	79.25366	93.407	24.142	4.585595	6.415249	16.27332	0.6716285	15.17002	7.925366	2.4142	4.536966	0.811440581	0.027129841	0.206423524	0.040475431	0	0	0	-0.004433762
97	Malta	MLT	2005	0.063948514	-169.4579112	8.690864	1381.287	5.997449	3.810954	149.1629	18.10739	21.34537	5.352749	79.3	93.645	24.104	4.570757	6.683221	16.10448	0.6374369	14.9163	7.93	2.4104	4.539511	0.451435731	0.027181394	0.353816329	0.037326231	0	0	0	-0.004442184
97	Malta	MLT	2006	0.067571196	-150.5050544	8.844831	1475.697	6.046313	3.796484	125.1423	18.61644	21.27885	5.5226	79.43903	93.784	24.087	4.561018	6.351303	17.81338	0.3643369	12.51423	7.943902	2.4087	4.540994	0.40375137	0.037437084	0.811440581	0.027129841	0	0	0	-0.00611739
97	Malta	MLT	2007	0.078805092	-265.915891	8.214017	1595.86	5.482241	3.784517	130.8735	17.9366	20.97091	5.554934	79.79269	93.857	24.081	4.553268	6.698845	17.43805	0.3487551	13.08735	7.979269	2.4081	4.541772	1.39745091	0.045259292	0.451435731	0.027181394	0	0	0	-0.007394786
97	Malta	MLT	2008	0.089771496	14.75217443	7.965963	1751.919	5.156232	3.778323	141.8966	19.73339	21.68649	5.694411	79.63659	93.929	26.219	4.974508	6.252314	17.13632	0.6506554	14.18966	7.963659	2.6219	4.542539	1.114834785	0.049530755	0.40375137	0.037437084	0	0	0	-0.008092217
97	Malta	MLT	2009	0.085282023	-88.41751501	8.080344	1677.43	5.245496	3.780046	151.9063	19.77487	20.76532	5.693647	80.24146	94.001	27.733	5.239806	5.814186	16.76688	0.7539069	15.19063	8.024146	2.7733	4.543305	1.056590227	0.05569247	1.39745091	0.045259292	0	0	0	-0.009098139
97	Malta	MLT	2010	0.087410596	-67.68472784	8.209907	1733.07	5.297053	3.790183	148.9491	19.49239	23.61088	5.72822	81.39756	94.072	28.074	5.264215	6.17495	16.4494	0.4911828	14.89491	8.139756	2.8074	4.54406	1.152196159	0.064953876	1.114834785	0.049530755	0	0	0	-0.010609779
97	Malta	MLT	2011	0.09500669	-128.1685992	8.554473	1960.426	5.514167	3.80548	153.5143	19.67801	19.36028	5.763974	80.74634	94.141	27.827	5.191998	6.104795	16.6443	0.4237009	15.35143	8.074634	2.7827	4.544794	2.9190727	0.053505755	1.056590227	0.05569247	0	0	0	-0.008741169
97	Malta	MLT	2012	0.092119481	-125.7215442	8.997846	1984.6	5.6466	3.82497	150.6252	20.20827	18.02316	5.786218	80.74634	94.211	27.596	5.124065	6.381901	15.39716	0.8992092	15.06252	8.074634	2.7596	4.545537	1.241324676	0.042207812	1.152196159	0.064953876	0	0	0	-0.0068965
97	Malta	MLT	2013	0.101511928	-91.42969016	9.535579	2289.645	5.966472	3.848382	143.9081	19.3446	19.11941	5.729019	81.74634	94.279	29.225	5.516397	5.492318	15.28194	1.40405	14.39081	8.174634	2.9225	4.546258	1.927112324	0.036120445	2.9190727	0.053505755	0	0	0	-0.005902351
97	Malta	MLT	2014	0.112817027	-78.58528891	9.41761	2463.716	5.785505	3.873527	136.1042	18.87109	17.74936	5.654361	82.04634	94.347	29.418	5.657837	5.400614	14.4354	1.996754	13.61042	8.204634	2.9418	4.546979	2.572492594	0.045720403	1.241324676	0.042207812	0	0	0	-0.007470078
97	Malta	MLT	2015	0.10701867	-95.5845052	9.355615	2249.91	5.674933	3.897844	130.5685	17.5015	24.81647	5.697629	81.89756	94.414	30.682	5.963123	5.308374	14.72246	2.386395	13.05684	8.189756	3.0682	4.547689	1.271331802	0.035305588	1.927112324	0.036120445	0	0	0	-0.005769261
97	Malta	MLT	2016	0.114426124	-83.29207319	9.295311	2327.782	5.866349	3.923416	124.0718	16.13757	23.89113	5.670231	82.45366	94.48	30.622	5.937749	5.183388	13.81139	2.288615	12.40718	8.245366	3.0622	4.548388	0.783852942	0.038759879	2.572492594	0.045720403	0	0	0	-0.006333426
97	Malta	MLT	2017	0.127488032	-83.31629365	9.385891	2412.721	5.882708	3.947087	116.179	15.32541	19.1371	5.636327	82.45366	94.546	30.626	5.931716	5.077214	13.90954	2.738663	11.6179	8.245366	3.0626	4.549087	0.681685213	0.046554886	1.271331802	0.035305588	0	0	0	-0.007606335
98	Myanmar	MMR	2004	0.105673541	-2.000162896	1.949123	4.78925	0.2304641	4.031548	24.55153	1.600608	7.539711	-1.115178	61.294	27.76	39.113	7.828431	0.2560471	43.91869	0.8594148	2.455153	6.1294	3.9113	3.323596	0.372501271	0	0.038284552	0	0	0	0	0
98	Myanmar	MMR	2005	0.119869724	-1.959663965	1.829903	5.187543	0.1456758	4.02167	23.06296	2.901748	9.73789	-1.295015	61.607	27.946	38.934	7.754325	0.2369507	43.32145	0.7905334	2.306296	6.1607	3.8934	3.330274	0.064125691	0	0.03937804	0	0	0	0	0
98	Myanmar	MMR	2006	0.145025537	-1.901821283	1.724112	5.632233	0.2303872	4.015894	21.35279	4.44351	11.99722	-1.394545	61.938	28.132	38.742	7.677666	0.2606267	48.08815	0.7147563	2.135278	6.1938	3.8742	3.336908	0.104525156	0	0.372501271	0	0.473417602	2.24E-05	1.06E-06	0
98	Myanmar	MMR	2007	0.201824775	-3.517516697	1.648628	7.042132	0.1732349	4.008756	20.19842	6.193186	13.9229	-1.524699	62.294	28.319	38.561	7.606862	0.259461	47.22157	0.6478325	2.019842	6.2294	3.8561	3.343533	0.510681156	0	0.064125691	0	7.890167116	0.006225474	0.004912003	0
98	Myanmar	MMR	2008	0.318625541	-2.71127181	1.84596	10.44497	0.1565683	4.000191	18.49861	8.09209	15.63496	-1.697703	62.678	28.507	38.392	7.539	0.1963141	46.25404	0.6191151	1.849861	6.2678	3.8392	3.35015	0.367336717	0	0.104525156	0	0	0	0	0
98	Myanmar	MMR	2009	0.369061814	-2.92355416	2.004771	13.65034	0.176754	3.990405	21.1614	9.653743	18.86645	-1.787264	63.089	28.695	38.235	7.47561	0.2035991	45.11845	0.6402996	2.11614	6.3089	3.8235	3.356723	0.389432373	0	0.510681156	0	0	0	0	0
98	Myanmar	MMR	2010	0.495408133	-1.818972023	1.856018	15.33669	0.178056	3.979596	25.21625	10.81633	23.18221	-1.742951	63.525	28.885	38.083	7.414758	0.2473373	44.05611	0.6949892	2.521625	6.3525	3.8083	3.363322	0.486215755	0	0.367336717	0	0	0	0	0
98	Myanmar	MMR	2011	0.599773261	-4.201276512	1.686957	19.31741	0.2121235	3.963236	27.64194	12.00973	29.1876	-1.607607	63.983	29.075	37.923	7.354652	0.2803974	43.6199	0.7673854	2.764194	6.3983	3.7923	3.369879	0.705801781	0	0.389432373	0	1.691710458	0.000286188	4.84E-05	0
98	Myanmar	MMR	2012	0.599377976	-2.225400651	1.94541	23.28003	0.3987978	3.946791	22.71905	15.23584	29.8802	3.108374	64.453	29.266	37.789	7.302166	0.2153254	42.52281	0.8263039	2.271904	6.4453	3.7789	3.376426	0.157058585	0.013848263	0.486215755	0	4.024049614	0.001619298	0.000651613	-0.002263596
98	Myanmar	MMR	2013	0.60269734	-3.740856005	2.110841	25.4949	0.574414	3.930131	26.75181	18.44092	31.51572	3.652754	64.921	29.457	37.67	7.252875	0.2480147	42.88287	0.849757	2.675181	6.4921	3.767	3.382932	0.267157127	0.094270035	0.705801781	0	3.47015102	0.001204195	0.000417874	-0.015392223
98	Myanmar	MMR	2014	0.654461998	-3.323363757	5.029617	64.22122	1.000822	3.913208	28.96204	21.38442	31.71968	3.743816	65.378	29.65	37.529	7.200434	0.4137586	40.28897	0.822712	2.896204	6.5378	3.7529	3.389462	0.34540149	0.284756791	0.157058585	0.013848263	1.893670407	0.000358599	6.79E-05	-0.046373743
98	Myanmar	MMR	2015	0.596874109	-6.842044328	5.193603	61.98537	1.139459	3.896348	33.29246	20.58531	34.59051	3.857778	65.81	29.858	37.42	7.157099	0.428096	38.51378	0.7620333	3.329246	6.581	3.742	3.396453	0.228552885	0.488917489	0.267157127	0.094270035	77.43705913	0.599649813	4.6435118	-0.079399846
98	Myanmar	MMR	2016	0.632561847	-5.182254392	5.087798	62.10873	1.022089	3.882604	39.29595	18.95446	33.17973	3.609924	66.205	30.082	37.394	7.138151	0.4454728	36.0337	0.6895213	3.929595	6.6205	3.7394	3.403927	0.107977036	0.648060535	0.34540149	0.284756791	40.34592624	0.162779376	0.656748472	-0.105014923
98	Myanmar	MMR	2017	0.667190848	-5.998920631	5.329235	66.51792	1.082983	3.870075	42.53567	17.61955	32.75558	3.870225	66.558	30.322	37.469	7.145578	0.462277	35.55745	0.6339624	4.253567	6.6558	3.7469	3.411874	0.100833703	0.809689443	0.228552885	0.488917489	4.355441935	0.001896987	0.000826222	-0.130914674
99	Mongolia	MNG	2004	0.019920668	-4.664502196	3.570474	33.16711	2.281263	3.926301	27.08739	14.46772	31.18316	4.877708	64.671	61.443	53.232	11.09704	3.425523	39.69668	1.112928	2.708739	6.4671	5.3232	4.11811	6.801378381	0.013136527	1.066203174	0.010190562	0	0	0	-0.002147279
99	Mongolia	MNG	2005	0.025234715	-7.343851423	3.235141	37.50835	1.957884	3.881308	26.64576	12.1389	37.52856	4.807143	65.103	62.494	53.09	11.05655	3.389156	39.72641	1.195878	2.664576	6.5103	5.309	4.13507	3.356810005	0.018409221	3.121328679	0.012180367	0	0	0	-0.00300893
99	Mongolia	MNG	2006	0.034140556	-5.596276812	2.794283	44.51631	1.740067	3.84639	19.98827	11.68329	35.88519	4.726768	65.538	63.535	52.897	11.00106	3.671505	45.28897	1.275542	1.998827	6.5538	5.2897	4.151591	2.919658148	0.017159438	6.801378381	0.013136527	0	0	0	-0.002804705
99	Mongolia	MNG	2007	0.042349998	-8.500805549	2.844097	58.9315	1.902974	3.822039	28.0753	13.07117	38.70514	4.769671	65.985	64.564	52.809	10.98324	4.651221	44.62299	1.357141	2.80753	6.5985	5.2809	4.167657	10.30391342	0.018574046	3.356810005	0.018409221	0	0	0	-0.003035864
99	Mongolia	MNG	2008	0.056232164	-14.91060162	2.75732	85.06039	1.828798	3.807328	31.41555	14.64221	43.56614	4.797426	66.447	65.581	52.873	11.01967	4.574174	44.38873	1.457357	3.141555	6.6447	5.2873	4.183286	10.41398021	0.020140047	2.919658148	0.017159438	0	0	0	-0.003291751
99	Mongolia	MNG	2009	0.045838504	-12.43067854	2.994711	67.07622	1.953113	3.799429	29.4399	14.11405	34.37094	4.680405	66.916	66.58	52.967	11.07106	4.900221	43.70363	1.579393	2.94399	6.6916	5.2967	4.198404	9.433102404	0.028027839	10.30391342	0.018574046	0.320266462	1.03E-05	3.28E-07	-0.004580463
99	Mongolia	MNG	2010	0.071894818	-22.65942969	3.354972	88.91862	2.060359	3.796931	25.74993	12.68813	42.08696	4.638122	67.38	67.567	52.9	11.06035	5.081416	43.30465	1.709446	2.574993	6.738	5.29	4.21312	9.963511144	0.039137192	10.41398021	0.020140047	0	0	0	-0.006395047
99	Mongolia	MNG	2011	0.104097976	-43.00371225	3.245997	122.361	1.791804	3.808209	33.83792	12.25524	58.15073	4.844181	67.818	67.963	52.419	10.89869	7.760582	45.36017	1.838435	3.383792	6.7818	5.2419	4.218964	28.01821535	0.066836188	9.433102404	0.028027839	0	0	0	-0.010916962
99	Mongolia	MNG	2012	0.122927706	-34.23002178	3.516703	153.6125	2.003807	3.822388	25.69773	13.52681	55.89862	4.696733	68.217	68.03	51.462	10.56634	9.284665	42.65437	1.942381	2.569773	6.8217	5.1462	4.219949	21.75909144	0.028790621	9.963511144	0.039137192	0	0	0	-0.004705073
99	Mongolia	MNG	2013	0.125821226	-16.04433041	3.772919	165.4568	1.967201	3.840047	58.4908	13.45713	53.27571	4.608285	68.566	68.097	50.993	10.41523	13.44749	42.32131	2.001051	5.84908	6.8566	5.0993	4.220933	39.11395171	0.06059213	28.01821535	0.066836188	0	0	0	-0.009897905
99	Mongolia	MNG	2014	0.122265147	-1.886775372	3.726547	155.8286	1.909172	3.861162	66.44467	13.01701	35.1753	4.694301	68.863	68.163	50.824	10.36648	7.088026	39.29514	2.003399	6.644467	6.8863	5.0824	4.221902	54.0519426	0.120646361	21.75909144	0.028790621	0	0	0	-0.019691811
99	Mongolia	MNG	2015	0.117496206	-0.705650375	3.882495	153.2406	2.016944	3.884577	69.28142	13.52944	26.41265	4.502994	69.111	68.23	50.868	10.39332	7.42098	42.51465	1.96455	6.928142	6.9111	5.0868	4.222884	19.96417255	0.203120688	39.11395171	0.06059213	0	0	0	-0.03311591
99	Mongolia	MNG	2016	0.111867347	37.28413871	3.809016	140.7082	2.158816	3.912963	76.02763	14.63367	25.73475	4.560292	69.321	68.297	50.229	10.18173	7.78751	38.22282	1.913252	7.602763	6.9321	5.0229	4.223866	11.2344756	0.170550791	54.0519426	0.120646361	0	0	0	-0.027818224
99	Mongolia	MNG	2017	0.114336359	-12.64458777	3.827366	148.9806	2.149397	3.939362	65.45624	12.7284	34.55076	4.763391	69.509	68.363	50.572	10.31765	8.161693	40.11285	1.861276	6.545624	6.9509	5.0572	4.224832	9.711322644	0.100019395	19.96417255	0.203120688	0	0	0	-0.016329686
100	Mozambique	MOZ	2004	0.068318089	0.881782441	5.043933	16.75834	2.685541	4.538662	6.790138	18.86775	20.543	4.346468	50.143	29.818	77.698	20.96991	0.096507	22.76819	2.953465	0.6790138	5.0143	7.7698	3.395112	0.057687788	0.021504584	0.011533475	0.070293514	0	0	0	-0.00351471
100	Mozambique	MOZ	2005	0.077238462	-1.396368028	6.439651	23.37597	3.16065	4.539891	7.071499	18.12371	18.24199	4.33556	50.387	29.999	77.211	20.77575	0.0889287	22.66323	2.887866	0.7071499	5.0387	7.7211	3.401164	0.055391723	0.100340487	0.016851918	0.075291639	2.770910565	0.000767795	0.000212749	-0.016382038
100	Mozambique	MOZ	2006	0.083120785	-1.359535525	6.160225	23.3487	2.960283	4.548407	6.895045	17.28477	17.26021	4.265518	50.641	30.182	76.674	20.55889	0.0939359	24.64601	2.820144	0.6895045	5.0641	7.6674	3.407246	0.051039121	0.076835232	0.057687788	0.021504584	0	0	0	-0.012548486
100	Mozambique	MOZ	2007	0.093667423	-4.263082803	5.433594	22.93754	2.196213	4.553284	8.632673	16.77998	15.13063	4.259145	50.934	30.364	76.171	20.36124	0.1043928	24.42025	2.775188	0.8632673	5.0934	7.6171	3.413258	0.054553433	0.081502312	0.055391723	0.100340487	23.28747683	0.054230658	0.126289518	-0.013309851
100	Mozambique	MOZ	2008	0.114948371	-5.147070879	4.531877	22.80105	1.146707	4.555428	12.00016	16.94326	17.25142	4.226989	51.292	30.832	75.687	20.17094	0.1017304	24.14088	2.745479	1.200016	5.1292	7.5687	3.428553	0.006674632	0.118207726	0.051039121	0.076835232	0.202734013	4.11E-06	8.33E-08	-0.01929442
100	Mozambique	MOZ	2009	0.109116982	-8.207607834	4.900617	22.73154	0.5261527	4.555865	20.0188	18.08339	14.10053	4.266149	51.738	31.328	75.185	19.97083	0.1105159	23.84431	2.736926	2.00188	5.1738	7.5185	3.444512	0.089409372	0.138993675	0.054553433	0.081502312	0.401123726	0.00001609	6.45E-07	-0.022680768
100	Mozambique	MOZ	2010	0.101542383	-10.05085963	5.058992	21.2086	0.4279881	4.555016	23.24856	18.59742	18.2955	4.353261	52.31	31.83	74.654	19.76687	0.1162516	23.56147	2.743721	2.324856	5.231	7.4654	3.460409	0.064350356	0.14958525	0.006674632	0.118207726	0.984708063	0.000096965	9.55E-06	-0.024405557
100	Mozambique	MOZ	2011	0.13131168	-27.26603327	4.412412	23.23276	0.1966933	4.555105	24.26078	19.94731	25.66719	4.48113	53.043	32.336	74.144	19.56452	0.1332628	22.60907	2.749234	2.426078	5.3043	7.4144	3.476181	0.179830837	0.202507665	0.089409372	0.138993675	3.704008341	0.001371968	0.000508178	-0.033016241
100	Mozambique	MOZ	2012	0.152652697	-36.856483	5.14836	30.60811	1.438315	4.553892	27.19047	20.84455	47.38199	4.707996	53.931	32.846	73.635	19.36764	0.1255143	22.8676	2.753116	2.719047	5.3931	7.3635	3.49183	0.059943707	0.225959878	0.064350356	0.14958525	0	0	0	-0.03682802
100	Mozambique	MOZ	2013	0.16018849	-38.54911576	5.340224	32.36098	1.020126	4.550968	28.54165	23.86832	54.46886	4.739491	54.949	33.36	73.151	19.17782	0.1572347	22.63616	2.76904	2.854165	5.4949	7.3151	3.507358	0.111708924	0.188778543	0.179830837	0.202507665	18.30317424	0.033500619	0.061316766	-0.030783657
100	Mozambique	MOZ	2014	0.169611172	-28.9001604	5.863516	36.54655	1.878856	4.545689	34.93468	26.06202	55.36271	4.771723	56.062	33.878	72.617	18.97113	0.320578	22.61416	2.798568	3.493468	5.6062	7.2617	3.522766	2.884221044	0.32506835	0.059943707	0.225959878	0.017377201	3.02E-08	5.25E-11	-0.052909458
100	Mozambique	MOZ	2015	0.147984136	-26.13004396	5.182233	27.3785	0.4167323	4.537949	43.16836	26.67109	45.32562	4.64637	57.206	34.4	72.131	18.78196	0.3409481	21.90588	2.834861	4.316836	5.7206	7.213099	3.538057	11.29573809	0.253191908	0.111708924	0.188778543	10.28990964	0.010588224	0.010895187	-0.041251075
100	Mozambique	MOZ	2016	0.108968944	-28.38817312	5.066196	19.20749	2.702407	4.529747	44.07499	28.31945	38.11823	4.710925	58.309	34.926	71.936	18.71528	0.363859	21.47182	2.87212	4.407499	5.8309	7.1936	3.553231	8.792847013	0.429940607	2.884221044	0.32506835	9.939759036	0.009879881	0.009820364	-0.069878502
100	Mozambique	MOZ	2017	0.126519125	-18.1244413	5.067909	19.39589	2.703705	4.51943	32.06786	25.50184	39.23541	4.730851	59.309	35.455	71.737	18.64985	0.3883974	21.29869	2.900629	3.206786	5.9309	7.1737	3.568264	7.78721951	0.442762651	11.29573809	0.253191908	0	0	0	-0.071949836
101	Mauritania	MRT	2004	0.018334447	-133.6250286	4.611038	28.62739	0.9115278	4.432723	52.98727	26.5949	47.23851	4.524593	61.17	41.229	58.172	13.46394	0.5227438	41.44565	2.83295	5.298727	6.117	5.8172	3.719142	1.438561137	0.014388468	0.365957614	0.004443652	0	0	0	-0.002351879
101	Mauritania	MRT	2005	0.021844451	-106.0663304	4.466138	31.16227	1.103604	4.421809	52.26401	25.20671	61.46868	4.729198	61.349	42.111	57.939	13.37516	0.5250361	41.8726	2.849118	5.226401	6.1349	5.7939	3.740309	0.800327113	0.014631709	0.627262714	0.007906165	0.370114489	1.37E-05	0.000000507	-0.002391631
101	Mauritania	MRT	2006	0.030407167	-71.82453142	3.395214	32.05527	0.875069	4.413375	32.57783	21.59852	30.82175	4.589453	61.552	42.998	57.505	13.20898	0.5173077	35.3187	2.859079	3.257783	6.1552	5.7505	3.761154	0.715789971	0.017537279	1.438561137	0.014388468	0.524032767	0.000027461	1.44E-06	-0.002866448
101	Mauritania	MRT	2007	0.033567571	-61.10064539	3.629263	36.77571	0.9919207	4.404862	35.14269	25.15827	31.75215	4.634796	61.776	43.89	57.519	13.21954	0.5759535	36.18449	2.870166	3.514269	6.1776	5.7519	3.781687	2.477468612	0.025582126	0.800327113	0.014631709	2.670746151	0.000713289	0.000190501	-0.004180911
[truncated: 780 more rows]
