# Supplementary material for: Air pollution, general government public-health expenditures and income inequality: Empirical analysis based on the spatial Durbin model
Source: PLoS One. 2020 Oct 1;15(10):e0240053. doi: 10.1371/journal.pone.0240053 (PMC7529191; doi:10.1371/journal.pone.0240053)
Supplement: S1 File — (ZIP) [file pone.0240053.s009.zip › The codes and data/PLOS ONE.R]

library(spdep)
library(INLA)
library(rgdal)
library(INLABMA)
lw <- readOGR("world156.shp")[1]
lwadj <- poly2nb(lw, queen = FALSE)
adj <- nb2mat(lwadj,  glist=NULL, style="B", zero.policy=TRUE)
adj <- as(adj, "dgTMatrix")
lw$idx <- 1:nrow(lw)
rrho<-seq(-1, .95, length.out=40)
da01<-read.csv("7-31.csv")
colnames(da01)[1]<-'id'
form1<- gini1~ pm25f+gdp+gov+depen+fdi+invr+to+fd+tpr+pg+f(id, model = "iid", hyper=list())
m1 <- inla(form1, data = da01, control.predictor = list(compute = TRUE))
summary(m1)


mymodel<-c('besag','besag','besag2','besagproper','besagproper2','bym','bym2')
sink('»Ø¹é½á¹û.txt')
for(i in 1:length(mymodel)){

m3 <- inla(gini1~ pm25f+gdp+gov+depen+fdi+invr+to+fd+tpr+pg+
             f(id, model = mymodel[i], graph = adj), data = da01,
 			 control.predictor = list(compute = TRUE))
print(summary(m3))
print('--------------------·Ö½çÏß---------------------')
}
sink()
