# Supplementary material for: Air pollution, general government public-health expenditures and income inequality: Empirical analysis based on the spatial Durbin model
Source: PLoS One. 2020 Oct 1;15(10):e0240053. doi: 10.1371/journal.pone.0240053 (PMC7529191; doi:10.1371/journal.pone.0240053)
Supplement: S1 File — (ZIP) [file pone.0240053.s009.zip › The codes and data/wbin.txt]

156                                                                                                                                                            
1 0 0 0 0 0 0 0 0 .0192308 0 .0192308 .0192308 0 0 0 0 0 0 0 0 0 0 .0192308 .0192308 0 0 0 0 .0192308 .0192308 .0192308 .0192308 0 .0192308 .0192308 0 0 0 .0192308 0 0 .0192308 0 .0192308 0 0 .0192308 0 0 0 .0192308 0 0 .0192308 .0192308 .0192308 .0192308 0 0 0 0 0 0 0 0 0 0 0 0 0 .0192308 0 0 .0192308 0 0 .0192308 0 0 0 0 0 .0192308 .0192308 0 0 .0192308 0 0 0 0 .0192308 .0192308 0 0 .0192308 .0192308 0 0 .0192308 .0192308 .0192308 .0192308 0 .0192308 .0192308 .0192308 0 0 0 0 0 0 0 0 0 0 0 0 0 .0192308 0 0 .0192308 .0192308 .0192308 .0192308 0 .0192308 0 0 0 0 0 .0192308 0 .0192308 .0192308 0 0 0 0 .0192308 0 .0192308 0 0 0 0 0 0 0 .0192308 .0192308 .0192308 .0192308
2 0 0 .011236 0 .011236 0 .011236 .011236 .011236 .011236 .011236 .011236 0 .011236 .011236 0 .011236 0 0 0 0 0 0 .011236 0 .011236 0 0 .011236 .011236 .011236 .011236 0 0 .011236 0 .011236 .011236 .011236 .011236 0 .011236 0 .011236 .011236 .011236 .011236 .011236 0 .011236 .011236 .011236 .011236 .011236 .011236 .011236 .011236 .011236 0 0 0 .011236 0 .011236 0 0 .011236 .011236 .011236 .011236 .011236 .011236 0 .011236 0 .011236 .011236 .011236 0 0 .011236 0 .011236 .011236 0 0 0 .011236 .011236 .011236 0 .011236 0 0 0 .011236 .011236 0 0 0 .011236 0 0 0 0 .011236 .011236 0 .011236 .011236 0 0 .011236 .011236 0 0 0 .011236 .011236 0 .011236 .011236 .011236 .011236 .011236 .011236 .011236 0 .011236 0 0 .011236 .011236 .011236 0 .011236 .011236 .011236 0 .011236 .011236 0 .011236 .011236 .011236 .011236 0 0 .011236 0 0 0 .011236 0 0 0
3 0 .0114943 0 0 .0114943 0 .0114943 .0114943 .0114943 .0114943 0 0 .0114943 .0114943 .0114943 0 .0114943 0 0 0 0 .0114943 0 .0114943 0 .0114943 0 .0114943 0 .0114943 .0114943 .0114943 0 .0114943 0 0 .0114943 .0114943 .0114943 .0114943 0 .0114943 0 .0114943 0 .0114943 .0114943 .0114943 0 0 .0114943 0 .0114943 0 0 0 0 .0114943 0 0 0 .0114943 0 .0114943 0 .0114943 0 .0114943 .0114943 0 .0114943 .0114943 0 .0114943 0 .0114943 .0114943 .0114943 .0114943 0 .0114943 .0114943 .0114943 0 0 .0114943 0 .0114943 .0114943 .0114943 0 0 .0114943 .0114943 0 0 .0114943 .0114943 .0114943 .0114943 0 .0114943 .0114943 0 0 .0114943 .0114943 0 .0114943 0 .0114943 0 .0114943 .0114943 0 0 0 .0114943 0 0 .0114943 .0114943 .0114943 .0114943 .0114943 .0114943 0 0 0 0 0 .0114943 .0114943 .0114943 0 .0114943 .0114943 0 .0114943 .0114943 .0114943 0 .0114943 .0114943 .0114943 .0114943 0 0 .0114943 0 0 .0114943 .0114943 0 .0114943 .0114943
4 0 0 0 0 0 .0526316 0 0 0 0 0 0 0 0 0 0 0 0 .0526316 .0526316 .0526316 0 0 0 0 0 .0526316 0 0 0 0 0 .0526316 0 0 .0526316 0 0 0 0 0 0 .0526316 0 0 0 0 0 .0526316 0 0 0 0 0 0 0 0 0 0 0 0 0 0 0 0 0 0 0 0 0 0 0 0 0 0 0 0 0 0 0 0 0 0 0 .0526316 0 0 0 0 0 0 0 0 0 0 0 0 0 0 0 0 0 0 0 0 0 0 0 0 0 0 .0526316 0 0 .0526316 .0526316 0 0 0 .0526316 0 0 0 0 0 0 0 0 0 0 .0526316 0 0 0 0 0 0 0 0 0 0 .0526316 0 0 0 0 .0526316 0 0 .0526316 .0526316 0 0 0 0 0
5 0 .0116279 .0116279 0 0 0 .0116279 .0116279 .0116279 .0116279 .0116279 .0116279 .0116279 .0116279 .0116279 0 .0116279 0 0 0 0 .0116279 0 .0116279 0 .0116279 0 .0116279 0 .0116279 .0116279 .0116279 0 0 0 0 .0116279 .0116279 .0116279 .0116279 0 .0116279 0 .0116279 .0116279 .0116279 .0116279 .0116279 0 .0116279 0 .0116279 .0116279 0 0 0 0 .0116279 0 0 0 .0116279 0 .0116279 0 .0116279 .0116279 .0116279 .0116279 .0116279 .0116279 .0116279 0 .0116279 0 .0116279 .0116279 .0116279 0 0 .0116279 0 .0116279 0 0 .0116279 0 .0116279 .0116279 .0116279 0 .0116279 0 .0116279 0 .0116279 .0116279 .0116279 .0116279 0 0 0 0 0 0 .0116279 .0116279 0 .0116279 .0116279 .0116279 0 .0116279 .0116279 0 0 0 .0116279 .0116279 0 .0116279 .0116279 .0116279 .0116279 .0116279 .0116279 0 0 0 0 0 .0116279 .0116279 .0116279 0 .0116279 .0116279 0 0 .0116279 .0116279 0 .0116279 .0116279 .0116279 .0116279 0 0 .0116279 0 0 0 .0116279 0 0 0
6 0 0 0 0 0 0 0 0 0 0 0 0 0 0 0 0 0 0 0 0 0 0 0 0 0 0 0 0 0 0 0 0 0 0 0 0 0 0 0 0 0 0 0 0 0 0 0 0 .1428571 0 0 0 0 0 0 0 0 0 0 0 0 0 0 0 .1428571 0 0 0 0 0 0 0 0 0 0 0 0 0 .1428571 0 0 0 0 0 0 0 0 0 0 0 0 0 0 0 0 0 0 0 0 0 0 0 0 .1428571 0 0 0 0 0 0 0 .1428571 0 0 0 0 .1428571 0 0 0 0 0 0 0 0 0 0 .1428571 0 0 0 0 0 0 0 0 0 0 0 0 0 0 0 0 0 0 0 0 0 0 0 0 0 0 0 0
7 0 .0117647 .0117647 0 .0117647 0 0 .0117647 0 .0117647 .0117647 .0117647 0 .0117647 .0117647 0 .0117647 0 0 0 0 0 0 .0117647 0 .0117647 0 0 .0117647 .0117647 .0117647 0 0 0 .0117647 0 .0117647 .0117647 .0117647 .0117647 0 .0117647 0 .0117647 .0117647 .0117647 .0117647 .0117647 0 .0117647 .0117647 .0117647 .0117647 .0117647 .0117647 .0117647 .0117647 .0117647 0 0 0 .0117647 0 .0117647 0 0 .0117647 .0117647 .0117647 .0117647 .0117647 .0117647 0 .0117647 0 .0117647 0 .0117647 0 0 .0117647 0 .0117647 .0117647 0 0 0 .0117647 .0117647 .0117647 0 .0117647 0 0 0 .0117647 .0117647 0 0 0 .0117647 0 0 0 0 .0117647 .0117647 0 .0117647 .0117647 0 0 .0117647 .0117647 0 0 0 .0117647 .0117647 0 .0117647 .0117647 .0117647 0 .0117647 .0117647 .0117647 0 .0117647 0 0 .0117647 .0117647 .0117647 0 .0117647 .0117647 .0117647 0 .0117647 .0117647 0 .0117647 .0117647 .0117647 .0117647 0 0 .0117647 0 0 0 .0117647 0 0 0
8 0 .0119048 .0119048 0 .0119048 0 .0119048 0 .0119048 .0119048 0 0 .0119048 .0119048 .0119048 0 .0119048 0 0 0 0 .0119048 0 .0119048 0 .0119048 0 .0119048 0 .0119048 .0119048 .0119048 0 0 0 0 .0119048 .0119048 .0119048 .0119048 0 .0119048 0 .0119048 .0119048 .0119048 .0119048 .0119048 0 .0119048 0 .0119048 .0119048 0 0 0 0 .0119048 0 0 0 .0119048 0 .0119048 0 .0119048 .0119048 .0119048 .0119048 .0119048 .0119048 .0119048 0 .0119048 0 .0119048 .0119048 .0119048 0 0 .0119048 0 .0119048 0 0 .0119048 0 .0119048 .0119048 .0119048 0 .0119048 0 .0119048 0 .0119048 .0119048 .0119048 .0119048 0 0 0 0 0 0 .0119048 .0119048 0 .0119048 .0119048 .0119048 0 .0119048 .0119048 0 0 0 .0119048 .0119048 0 .0119048 .0119048 .0119048 .0119048 .0119048 .0119048 0 0 0 0 0 .0119048 .0119048 .0119048 0 .0119048 .0119048 0 0 .0119048 .0119048 0 .0119048 .0119048 .0119048 .0119048 0 0 .0119048 0 0 0 .0119048 0 0 0
9 .0144928 .0144928 .0144928 0 .0144928 0 0 .0144928 0 0 .0144928 .0144928 0 .0144928 .0144928 0 0 0 0 0 0 0 .0144928 .0144928 0 0 0 0 .0144928 .0144928 .0144928 .0144928 0 .0144928 0 0 0 0 .0144928 0 0 .0144928 0 .0144928 0 0 .0144928 0 0 0 .0144928 0 .0144928 .0144928 .0144928 .0144928 .0144928 .0144928 0 0 0 .0144928 0 0 0 0 0 .0144928 .0144928 0 .0144928 .0144928 0 .0144928 0 0 .0144928 0 0 0 .0144928 0 .0144928 .0144928 0 0 .0144928 0 0 0 0 .0144928 .0144928 .0144928 0 .0144928 .0144928 0 0 .0144928 .0144928 .0144928 .0144928 0 .0144928 .0144928 .0144928 0 0 0 0 0 .0144928 0 0 0 0 0 0 0 .0144928 .0144928 0 .0144928 .0144928 .0144928 .0144928 0 .0144928 0 0 0 0 0 .0144928 .0144928 .0144928 .0144928 0 0 0 0 .0144928 .0144928 .0144928 0 0 0 0 0 0 0 .0144928 .0144928 .0144928 .0144928
10 0 .0125 .0125 0 .0125 0 .0125 .0125 0 0 .0125 .0125 0 .0125 .0125 0 .0125 0 0 0 0 0 0 .0125 0 .0125 0 0 .0125 .0125 .0125 0 0 0 .0125 0 .0125 .0125 .0125 .0125 0 .0125 0 .0125 .0125 .0125 0 .0125 0 .0125 0 .0125 .0125 .0125 .0125 .0125 .0125 .0125 0 0 0 .0125 0 .0125 0 0 .0125 .0125 .0125 .0125 .0125 .0125 0 .0125 0 .0125 0 .0125 0 0 .0125 0 .0125 .0125 0 0 0 .0125 .0125 .0125 0 .0125 0 0 0 .0125 .0125 0 0 0 .0125 0 0 0 0 .0125 .0125 0 .0125 .0125 0 0 0 0 0 0 0 .0125 .0125 0 .0125 .0125 .0125 0 .0125 .0125 .0125 0 .0125 0 0 .0125 .0125 .0125 0 .0125 .0125 .0125 0 .0125 .0125 0 .0125 .0125 0 .0125 0 0 .0125 0 0 0 .0125 0 0 0
11 .0120482 .0120482 0 0 .0120482 0 .0120482 0 .0120482 .0120482 0 .0120482 0 .0120482 .0120482 0 .0120482 0 0 0 0 0 .0120482 .0120482 0 .0120482 0 0 .0120482 .0120482 .0120482 .0120482 0 .0120482 .0120482 0 .0120482 .0120482 .0120482 .0120482 0 .0120482 0 .0120482 .0120482 0 .0120482 0 0 .0120482 .0120482 .0120482 .0120482 .0120482 .0120482 .0120482 .0120482 .0120482 0 0 0 .0120482 0 .0120482 0 0 .0120482 0 .0120482 0 .0120482 .0120482 0 .0120482 0 0 .0120482 0 0 0 .0120482 0 .0120482 .0120482 0 0 .0120482 .0120482 .0120482 0 0 .0120482 0 0 0 .0120482 .0120482 0 0 .0120482 .0120482 0 .0120482 0 .0120482 .0120482 .0120482 0 .0120482 0 0 0 0 0 0 0 0 .0120482 .0120482 0 .0120482 .0120482 0 .0120482 .0120482 .0120482 .0120482 0 .0120482 0 0 .0120482 .0120482 0 .0120482 .0120482 .0120482 .0120482 0 0 0 0 .0120482 .0120482 .0120482 .0120482 0 0 0 0 0 0 .0120482 .0120482 .0120482 .0120482
12 .0126582 .0126582 0 0 .0126582 0 .0126582 0 .0126582 .0126582 .0126582 0 0 .0126582 0 0 .0126582 0 0 0 0 0 .0126582 .0126582 0 .0126582 0 0 .0126582 .0126582 .0126582 .0126582 0 0 .0126582 0 .0126582 .0126582 .0126582 .0126582 0 .0126582 0 .0126582 .0126582 0 .0126582 0 0 .0126582 .0126582 .0126582 .0126582 .0126582 .0126582 .0126582 .0126582 .0126582 0 0 0 .0126582 0 .0126582 0 0 .0126582 0 .0126582 0 .0126582 .0126582 0 .0126582 0 0 .0126582 0 0 0 .0126582 0 .0126582 .0126582 0 0 0 .0126582 .0126582 .0126582 0 .0126582 0 0 0 .0126582 .0126582 0 0 .0126582 .0126582 0 .0126582 0 .0126582 .0126582 .0126582 0 .0126582 0 0 0 0 0 0 0 0 .0126582 .0126582 0 0 .0126582 0 .0126582 .0126582 .0126582 .0126582 0 .0126582 0 0 .0126582 .0126582 0 0 .0126582 .0126582 .0126582 0 0 0 0 .0126582 .0126582 .0126582 .0126582 0 0 0 0 0 0 .0126582 .0126582 .0126582 .0126582
13 0 0 .0222222 0 .0222222 0 0 .0222222 0 0 0 0 0 0 .0222222 0 0 0 0 0 0 .0222222 0 0 0 0 0 .0222222 0 0 0 0 0 0 0 0 0 0 .0222222 0 0 0 0 0 0 0 0 0 0 0 0 0 .0222222 0 0 0 0 0 0 .0222222 0 0 0 0 .0222222 .0222222 0 .0222222 .0222222 0 .0222222 0 0 .0222222 .0222222 .0222222 0 .0222222 .0222222 .0222222 .0222222 .0222222 .0222222 0 0 .0222222 0 0 0 0 .0222222 0 0 .0222222 0 0 0 .0222222 .0222222 0 0 0 0 .0222222 0 0 0 0 0 0 .0222222 0 .0222222 .0222222 0 0 .0222222 0 0 0 .0222222 0 .0222222 0 .0222222 0 0 .0222222 0 0 0 0 0 0 0 .0222222 0 0 .0222222 .0222222 .0222222 0 0 .0222222 0 0 0 0 .0222222 0 0 .0222222 .0222222 0 0 0
14 0 .010989 .010989 0 .010989 0 .010989 .010989 .010989 .010989 .010989 .010989 0 0 .010989 0 .010989 0 0 0 0 0 0 .010989 0 .010989 0 0 .010989 .010989 .010989 .010989 0 0 .010989 0 .010989 .010989 .010989 .010989 0 .010989 0 .010989 .010989 .010989 .010989 .010989 0 .010989 .010989 .010989 .010989 .010989 .010989 .010989 .010989 .010989 0 0 0 .010989 0 .010989 0 .010989 .010989 .010989 .010989 .010989 .010989 .010989 0 .010989 0 .010989 .010989 .010989 0 0 .010989 0 .010989 .010989 0 0 0 .010989 .010989 .010989 0 .010989 0 0 0 .010989 .010989 0 0 0 .010989 0 0 0 0 .010989 .010989 0 .010989 .010989 .010989 0 .010989 .010989 0 0 0 .010989 .010989 0 .010989 .010989 .010989 .010989 .010989 .010989 .010989 0 .010989 0 0 .010989 .010989 .010989 0 .010989 .010989 .010989 0 .010989 .010989 0 .010989 .010989 .010989 .010989 0 0 .010989 0 0 0 .010989 0 0 0
15 0 .0111111 .0111111 0 .0111111 0 .0111111 .0111111 .0111111 .0111111 .0111111 0 .0111111 .0111111 0 0 .0111111 0 0 0 0 .0111111 0 .0111111 0 .0111111 0 .0111111 0 .0111111 .0111111 .0111111 0 .0111111 0 0 .0111111 .0111111 .0111111 .0111111 0 .0111111 0 .0111111 .0111111 .0111111 .0111111 .0111111 0 .0111111 .0111111 .0111111 .0111111 0 0 0 0 .0111111 0 0 0 .0111111 0 .0111111 0 .0111111 0 .0111111 .0111111 0 .0111111 .0111111 0 .0111111 0 .0111111 .0111111 .0111111 0 0 .0111111 .0111111 .0111111 0 0 .0111111 0 .0111111 .0111111 .0111111 0 0 .0111111 .0111111 0 0 .0111111 .0111111 .0111111 .0111111 0 .0111111 .0111111 0 0 .0111111 .0111111 0 .0111111 .0111111 .0111111 0 .0111111 .0111111 0 0 0 .0111111 0 0 .0111111 .0111111 .0111111 .0111111 .0111111 .0111111 0 0 0 0 0 .0111111 .0111111 .0111111 0 .0111111 .0111111 0 .0111111 .0111111 .0111111 0 .0111111 .0111111 .0111111 .0111111 0 0 .0111111 0 0 0 .0111111 0 .0111111 .0111111
16 0 0 0 0 0 0 0 0 0 0 0 0 0 0 0 0 0 .0357143 .0357143 .0357143 .0357143 0 0 0 .0357143 0 0 0 0 0 0 0 .0357143 0 .0357143 .0357143 0 0 0 0 .0357143 0 .0357143 0 0 0 0 0 .0357143 0 0 0 0 0 0 0 0 0 .0357143 0 .0357143 0 .0357143 0 0 0 0 0 0 0 0 0 .0357143 0 .0357143 0 0 0 0 .0357143 0 0 0 0 .0357143 0 0 0 0 0 0 0 0 0 .0357143 0 0 0 0 0 0 0 0 0 0 0 0 .0357143 0 0 0 0 0 0 .0357143 .0357143 0 0 0 0 0 0 0 0 0 0 0 0 0 .0357143 .0357143 0 0 0 0 0 0 0 0 0 0 .0357143 0 0 0 0 0 .0357143 0 .0357143 .0357143 0 0 0 0 0
17 0 .0131579 .0131579 0 .0131579 0 .0131579 .0131579 0 .0131579 .0131579 .0131579 0 .0131579 .0131579 0 0 0 0 0 0 0 0 .0131579 0 .0131579 0 0 0 .0131579 .0131579 0 0 0 0 0 .0131579 .0131579 .0131579 .0131579 0 .0131579 0 .0131579 .0131579 .0131579 .0131579 .0131579 0 .0131579 0 .0131579 .0131579 0 0 0 0 .0131579 0 0 0 .0131579 0 .0131579 0 .0131579 .0131579 .0131579 .0131579 .0131579 .0131579 .0131579 0 .0131579 0 .0131579 0 .0131579 0 0 .0131579 0 .0131579 0 0 0 0 .0131579 .0131579 .0131579 0 .0131579 0 0 0 .0131579 .0131579 0 .0131579 0 .0131579 0 0 0 0 .0131579 .0131579 0 .0131579 .0131579 .0131579 0 .0131579 .0131579 0 0 0 .0131579 .0131579 0 .0131579 .0131579 .0131579 0 .0131579 .0131579 0 0 0 0 0 .0131579 .0131579 .0131579 0 .0131579 .0131579 0 0 .0131579 .0131579 0 .0131579 .0131579 0 .0131579 0 0 .0131579 0 0 0 .0131579 0 0 0
18 0 0 0 0 0 0 0 0 0 0 0 0 0 0 0 .0333333 0 0 .0333333 .0333333 .0333333 0 0 0 .0333333 0 0 0 0 0 0 0 .0333333 0 0 .0333333 0 0 0 0 .0333333 0 .0333333 0 0 0 0 0 .0333333 0 0 0 0 0 0 0 0 0 .0333333 .0333333 .0333333 0 .0333333 0 0 0 0 0 0 0 0 0 .0333333 0 .0333333 0 0 0 0 .0333333 0 0 0 0 .0333333 0 0 0 0 0 .0333333 0 0 0 .0333333 0 0 0 0 0 0 0 0 0 0 0 0 .0333333 0 0 0 0 0 0 .0333333 .0333333 .0333333 0 0 0 0 0 0 0 0 0 0 0 0 .0333333 .0333333 0 0 0 0 0 0 0 0 0 0 .0333333 0 0 0 0 0 .0333333 0 .0333333 .0333333 0 0 0 0 0
19 0 0 0 .037037 0 0 0 0 0 0 0 0 0 0 0 .037037 0 .037037 0 .037037 .037037 0 0 0 0 0 .037037 0 0 0 0 0 .037037 0 0 .037037 0 0 0 0 .037037 0 .037037 0 0 0 0 0 .037037 0 0 0 0 0 0 0 0 0 .037037 0 .037037 0 .037037 0 0 0 0 0 0 0 0 0 .037037 0 0 0 0 0 0 0 0 0 0 0 .037037 0 0 0 0 0 0 0 0 0 0 0 0 0 0 0 0 0 0 0 0 0 0 .037037 0 0 0 .037037 0 0 .037037 .037037 0 0 0 .037037 0 0 0 0 0 0 0 0 0 .037037 .037037 0 0 0 0 0 0 0 0 0 0 .037037 0 0 0 0 .037037 0 0 .037037 .037037 0 0 0 0 0
20 0 0 0 .0294118 0 0 0 0 0 0 0 0 0 0 0 .0294118 0 .0294118 .0294118 0 .0294118 0 0 0 0 0 .0294118 0 0 0 0 0 .0294118 0 .0294118 .0294118 0 0 0 0 .0294118 0 .0294118 0 0 0 0 0 .0294118 0 0 0 0 0 .0294118 .0294118 .0294118 0 .0294118 0 .0294118 0 .0294118 0 0 0 0 0 0 0 0 0 .0294118 0 0 0 0 0 0 0 0 0 0 .0294118 .0294118 0 0 0 0 0 0 0 0 0 0 0 0 0 0 0 0 0 0 0 0 0 0 .0294118 0 0 0 .0294118 0 0 .0294118 .0294118 0 0 0 .0294118 0 0 0 0 0 0 .0294118 0 .0294118 .0294118 .0294118 0 0 0 0 0 0 0 0 0 0 .0294118 0 0 0 0 .0294118 0 0 .0294118 .0294118 0 0 0 0 0
21 0 0 0 .0294118 0 0 0 0 0 0 0 0 0 0 0 .0294118 0 .0294118 .0294118 .0294118 0 0 0 0 0 0 0 0 0 0 0 0 .0294118 0 .0294118 .0294118 0 0 0 0 .0294118 0 .0294118 0 0 0 0 0 .0294118 0 0 0 0 0 .0294118 .0294118 .0294118 0 .0294118 0 .0294118 0 .0294118 0 0 0 0 0 0 0 0 0 .0294118 0 0 0 0 0 0 0 0 0 0 .0294118 .0294118 0 0 0 0 0 0 0 0 0 .0294118 0 0 0 0 0 .0294118 0 0 0 0 0 0 .0294118 0 0 0 0 0 0 .0294118 .0294118 0 0 0 .0294118 0 0 0 0 0 0 .0294118 0 .0294118 .0294118 .0294118 0 0 0 0 0 0 0 0 0 0 .0294118 0 0 0 0 .0294118 0 0 .0294118 .0294118 0 0 0 0 0
22 0 0 .0212766 0 .0212766 0 0 .0212766 0 0 0 0 .0212766 0 .0212766 0 0 0 0 0 0 0 0 0 0 0 0 .0212766 0 0 .0212766 0 0 0 0 0 0 0 .0212766 0 0 0 0 0 0 0 0 0 0 0 0 0 .0212766 0 0 0 0 0 0 .0212766 0 0 0 0 .0212766 .0212766 0 .0212766 .0212766 0 .0212766 0 0 .0212766 .0212766 .0212766 0 .0212766 .0212766 .0212766 .0212766 .0212766 .0212766 0 0 .0212766 0 0 0 0 .0212766 0 0 .0212766 0 0 0 .0212766 .0212766 0 0 0 0 .0212766 0 0 0 0 0 0 .0212766 0 .0212766 .0212766 0 0 .0212766 0 0 0 .0212766 0 .0212766 0 .0212766 0 0 .0212766 0 0 0 0 0 0 0 .0212766 0 0 .0212766 .0212766 .0212766 0 0 .0212766 0 .0212766 0 0 .0212766 0 0 .0212766 .0212766 0 0 0
23 .027027 0 0 0 0 0 0 0 .027027 0 .027027 .027027 0 0 0 0 0 0 0 0 0 0 0 .027027 0 0 0 0 .027027 .027027 0 .027027 0 .027027 0 0 0 0 .027027 0 0 0 0 .027027 0 0 .027027 0 0 0 .027027 0 0 .027027 .027027 0 0 0 0 0 0 0 0 0 0 0 0 0 0 0 0 0 0 0 0 0 .027027 0 0 0 0 0 0 .027027 0 0 .027027 0 0 0 0 0 .027027 0 0 .027027 0 0 0 .027027 0 .027027 .027027 0 .027027 .027027 .027027 0 0 0 0 0 0 0 0 0 0 0 0 0 0 0 0 .027027 0 .027027 0 0 .027027 0 0 0 0 0 .027027 0 .027027 .027027 0 0 0 0 0 0 .027027 0 0 0 0 0 0 0 .027027 .027027 .027027 .027027
24 .0114943 .0114943 .0114943 0 .0114943 0 .0114943 .0114943 .0114943 .0114943 .0114943 .0114943 0 .0114943 .0114943 0 .0114943 0 0 0 0 0 .0114943 0 0 .0114943 0 0 .0114943 .0114943 .0114943 .0114943 0 .0114943 .0114943 0 .0114943 .0114943 .0114943 0 0 .0114943 0 .0114943 .0114943 0 .0114943 0 0 .0114943 .0114943 0 .0114943 .0114943 .0114943 .0114943 .0114943 .0114943 0 0 0 .0114943 0 .0114943 0 0 0 .0114943 .0114943 0 .0114943 .0114943 0 .0114943 0 0 .0114943 0 0 0 .0114943 0 .0114943 .0114943 0 0 .0114943 .0114943 .0114943 0 0 .0114943 .0114943 0 0 .0114943 .0114943 0 0 .0114943 .0114943 .0114943 .0114943 0 .0114943 .0114943 .0114943 0 .0114943 0 0 0 .0114943 0 0 0 0 .0114943 .0114943 0 .0114943 .0114943 0 .0114943 .0114943 .0114943 .0114943 0 .0114943 0 0 .0114943 .0114943 0 .0114943 .0114943 .0114943 .0114943 0 0 .0114943 0 .0114943 .0114943 .0114943 .0114943 0 0 0 0 0 0 .0114943 .0114943 .0114943 .0114943
25 0 0 0 0 0 0 0 0 0 0 0 0 0 0 0 .0416667 0 .0416667 0 0 0 0 0 0 0 0 0 .0416667 0 0 0 0 0 0 0 0 0 0 0 0 .0416667 0 0 0 0 0 0 .0416667 0 0 0 .0416667 0 0 0 0 0 0 .0416667 .0416667 .0416667 0 .0416667 0 0 0 .0416667 0 0 .0416667 0 0 .0416667 0 .0416667 0 0 0 0 .0416667 0 0 0 0 0 0 0 0 0 0 .0416667 0 0 0 .0416667 0 0 0 .0416667 0 0 0 0 0 0 0 0 .0416667 0 .0416667 0 0 0 0 0 0 0 0 0 0 0 0 .0416667 0 0 0 0 0 0 .0416667 0 0 0 .0416667 0 0 0 0 0 0 0 0 0 0 0 0 0 .0416667 0 0 0 0 0 0 0 0
26 0 .0119048 .0119048 0 .0119048 0 .0119048 .0119048 0 .0119048 .0119048 .0119048 0 .0119048 .0119048 0 .0119048 0 0 0 0 0 0 .0119048 0 0 0 0 .0119048 .0119048 .0119048 0 0 0 .0119048 0 .0119048 .0119048 .0119048 .0119048 0 .0119048 0 .0119048 .0119048 .0119048 .0119048 .0119048 0 .0119048 .0119048 .0119048 .0119048 .0119048 .0119048 .0119048 .0119048 .0119048 0 0 0 .0119048 0 .0119048 0 0 .0119048 .0119048 .0119048 .0119048 .0119048 .0119048 0 .0119048 0 .0119048 0 .0119048 0 0 .0119048 0 .0119048 .0119048 0 0 0 .0119048 .0119048 .0119048 0 .0119048 0 0 0 .0119048 .0119048 0 0 0 .0119048 0 0 0 0 .0119048 .0119048 0 .0119048 .0119048 0 0 .0119048 .0119048 0 0 0 .0119048 .0119048 0 .0119048 .0119048 .0119048 0 .0119048 .0119048 .0119048 0 .0119048 0 0 .0119048 .0119048 .0119048 0 .0119048 .0119048 .0119048 0 .0119048 .0119048 0 .0119048 .0119048 0 .0119048 0 0 .0119048 0 0 0 .0119048 0 0 0
27 0 0 0 .0625 0 .0625 0 0 0 0 0 0 0 0 0 0 0 0 .0625 .0625 0 0 0 0 0 0 0 0 0 0 0 0 .0625 0 0 .0625 0 0 0 0 0 0 .0625 0 0 0 0 0 .0625 0 0 0 0 0 0 0 0 0 0 0 0 0 0 0 0 0 0 0 0 0 0 0 0 0 0 0 0 0 0 0 0 0 0 0 0 0 0 0 0 0 0 0 0 0 0 0 0 0 0 0 0 0 0 0 0 0 0 0 0 0 0 .0625 0 0 .0625 .0625 0 0 0 .0625 0 0 0 0 0 0 0 0 0 0 .0625 0 0 0 0 0 0 0 0 0 0 .0625 0 0 0 0 .0625 0 0 0 .0625 0 0 0 0 0
28 0 0 .027027 0 .027027 0 0 .027027 0 0 0 0 .027027 0 .027027 0 0 0 0 0 0 .027027 0 0 0 0 0 0 0 0 0 0 0 0 0 0 0 0 0 0 0 0 0 0 0 0 0 0 0 0 0 0 .027027 0 0 0 0 0 0 .027027 0 0 0 0 .027027 .027027 0 .027027 .027027 0 0 0 0 0 .027027 .027027 0 .027027 .027027 .027027 .027027 .027027 0 0 0 .027027 0 0 0 0 .027027 0 0 .027027 0 0 0 .027027 .027027 0 0 0 0 .027027 0 0 0 0 0 0 .027027 0 .027027 .027027 0 0 .027027 0 0 0 .027027 0 .027027 0 0 0 0 .027027 0 0 0 0 0 0 0 0 0 0 .027027 .027027 .027027 0 0 0 0 0 0 0 .027027 0 0 .027027 0 0 0 0
29 .0140845 .0140845 0 0 0 0 .0140845 0 .0140845 .0140845 .0140845 .0140845 0 .0140845 0 0 0 0 0 0 0 0 .0140845 .0140845 0 .0140845 0 0 0 .0140845 .0140845 .0140845 0 0 .0140845 0 .0140845 .0140845 .0140845 .0140845 0 .0140845 0 .0140845 .0140845 0 .0140845 0 0 .0140845 .0140845 .0140845 0 .0140845 .0140845 .0140845 .0140845 .0140845 0 0 0 .0140845 0 .0140845 0 0 .0140845 0 0 0 .0140845 .0140845 0 .0140845 0 0 .0140845 0 0 0 0 0 .0140845 .0140845 0 0 .0140845 0 .0140845 0 0 .0140845 0 0 0 .0140845 .0140845 0 0 .0140845 .0140845 0 .0140845 0 .0140845 .0140845 .0140845 0 .0140845 0 0 0 0 0 0 0 0 .0140845 .0140845 0 0 .0140845 0 .0140845 0 .0140845 .0140845 0 .0140845 0 0 .0140845 .0140845 0 .0140845 .0140845 .0140845 .0140845 0 0 0 0 .0140845 .0140845 .0140845 0 0 0 0 0 0 0 0 .0140845 .0140845 .0140845
30 .0119048 .0119048 .0119048 0 .0119048 0 .0119048 .0119048 .0119048 .0119048 .0119048 .0119048 0 .0119048 .0119048 0 .0119048 0 0 0 0 0 .0119048 .0119048 0 .0119048 0 0 .0119048 0 .0119048 .0119048 0 .0119048 .0119048 0 .0119048 .0119048 .0119048 0 0 .0119048 0 .0119048 .0119048 0 .0119048 0 0 .0119048 .0119048 0 .0119048 .0119048 .0119048 .0119048 .0119048 .0119048 0 0 0 .0119048 0 .0119048 0 0 0 .0119048 .0119048 0 .0119048 .0119048 0 .0119048 0 0 .0119048 0 0 0 .0119048 0 .0119048 .0119048 0 0 .0119048 0 .0119048 0 0 .0119048 .0119048 0 0 .0119048 .0119048 0 0 .0119048 .0119048 0 .0119048 0 .0119048 .0119048 .0119048 0 .0119048 0 0 0 .0119048 0 0 0 0 .0119048 .0119048 0 .0119048 .0119048 0 .0119048 .0119048 .0119048 .0119048 0 .0119048 0 0 .0119048 .0119048 0 .0119048 .0119048 .0119048 .0119048 0 0 0 0 .0119048 .0119048 .0119048 .0119048 0 0 0 0 0 0 .0119048 .0119048 .0119048 .0119048
31 .0104167 .0104167 .0104167 0 .0104167 0 .0104167 .0104167 .0104167 .0104167 .0104167 .0104167 0 .0104167 .0104167 0 .0104167 0 0 0 0 .0104167 0 .0104167 0 .0104167 0 0 .0104167 .0104167 0 .0104167 0 .0104167 0 0 .0104167 .0104167 .0104167 .0104167 0 .0104167 0 .0104167 .0104167 .0104167 .0104167 .0104167 0 .0104167 .0104167 .0104167 .0104167 .0104167 .0104167 .0104167 .0104167 .0104167 0 0 0 .0104167 0 .0104167 0 .0104167 .0104167 .0104167 .0104167 .0104167 .0104167 .0104167 0 .0104167 0 .0104167 .0104167 .0104167 0 0 .0104167 0 .0104167 .0104167 0 0 0 .0104167 .0104167 .0104167 0 .0104167 0 .0104167 0 .0104167 .0104167 0 0 0 .0104167 0 .0104167 0 0 .0104167 .0104167 0 .0104167 .0104167 .0104167 0 .0104167 .0104167 0 0 0 .0104167 .0104167 0 .0104167 .0104167 .0104167 .0104167 .0104167 .0104167 .0104167 0 .0104167 0 0 .0104167 .0104167 .0104167 0 .0104167 .0104167 .0104167 0 .0104167 .0104167 0 .0104167 .0104167 .0104167 .0104167 0 0 .0104167 0 0 0 .0104167 0 .0104167 0
32 .0142857 .0142857 .0142857 0 .0142857 0 0 .0142857 .0142857 0 .0142857 .0142857 0 .0142857 .0142857 0 0 0 0 0 0 0 .0142857 .0142857 0 0 0 0 .0142857 .0142857 .0142857 0 0 .0142857 0 0 0 0 .0142857 0 0 .0142857 0 .0142857 .0142857 0 .0142857 0 0 0 .0142857 0 .0142857 .0142857 .0142857 .0142857 .0142857 .0142857 0 0 0 .0142857 0 0 0 0 0 .0142857 .0142857 0 .0142857 .0142857 0 .0142857 0 0 .0142857 0 0 0 .0142857 0 .0142857 .0142857 0 0 .0142857 0 0 0 0 .0142857 .0142857 0 0 .0142857 .0142857 0 0 .0142857 .0142857 .0142857 .0142857 0 .0142857 .0142857 .0142857 0 0 0 0 0 .0142857 0 0 0 0 0 0 0 .0142857 .0142857 0 .0142857 .0142857 .0142857 .0142857 0 .0142857 0 0 0 .0142857 0 .0142857 .0142857 .0142857 .0142857 0 0 0 0 .0142857 .0142857 .0142857 0 0 0 0 0 0 0 .0142857 .0142857 .0142857 .0142857
33 0 0 0 .0344828 0 0 0 0 0 0 0 0 0 0 0 .0344828 0 .0344828 .0344828 .0344828 .0344828 0 0 0 0 0 .0344828 0 0 0 0 0 0 0 .0344828 .0344828 0 0 0 0 .0344828 0 .0344828 0 0 0 0 0 .0344828 0 0 0 0 0 0 0 0 0 .0344828 0 .0344828 0 .0344828 0 0 0 0 0 0 0 0 0 .0344828 0 0 0 0 0 0 0 0 0 0 0 .0344828 0 0 0 0 0 0 0 0 0 .0344828 0 0 0 0 0 0 0 0 0 0 0 0 .0344828 0 0 0 .0344828 0 0 .0344828 .0344828 0 0 0 .0344828 0 0 0 0 0 0 0 0 0 .0344828 .0344828 0 0 0 0 0 0 0 0 0 0 .0344828 0 0 0 0 .0344828 0 0 .0344828 .0344828 0 0 0 0 0
34 .0208333 0 .0208333 0 0 0 0 0 .0208333 0 .0208333 0 0 0 .0208333 0 0 0 0 0 0 0 .0208333 .0208333 0 0 0 0 0 .0208333 .0208333 .0208333 0 0 0 0 0 0 .0208333 0 0 0 0 .0208333 0 0 .0208333 0 0 0 .0208333 0 0 .0208333 0 0 0 0 0 0 0 0 0 0 0 .0208333 0 .0208333 .0208333 0 .0208333 0 0 .0208333 0 0 .0208333 0 0 0 .0208333 0 .0208333 0 0 .0208333 .0208333 0 0 0 0 0 .0208333 .0208333 0 0 0 0 0 .0208333 0 .0208333 .0208333 0 .0208333 .0208333 .0208333 0 0 0 0 0 .0208333 .0208333 0 0 0 0 0 0 .0208333 0 0 .0208333 .0208333 .0208333 0 0 0 0 0 0 0 0 .0208333 .0208333 .0208333 .0208333 0 0 0 0 0 0 .0208333 0 0 0 0 0 0 0 .0208333 .0208333 .0208333 .0208333
35 .0172414 .0172414 0 0 0 0 .0172414 0 0 .0172414 .0172414 .0172414 0 .0172414 0 .0172414 0 0 0 .0172414 .0172414 0 0 .0172414 0 .0172414 0 0 .0172414 .0172414 0 0 .0172414 0 0 0 .0172414 .0172414 0 .0172414 .0172414 .0172414 0 0 .0172414 0 0 0 0 .0172414 .0172414 .0172414 0 .0172414 .0172414 .0172414 .0172414 .0172414 0 0 0 .0172414 .0172414 .0172414 0 0 .0172414 0 0 .0172414 0 .0172414 0 0 0 0 0 0 0 0 0 0 0 .0172414 .0172414 0 0 0 .0172414 0 0 .0172414 0 0 0 .0172414 .0172414 0 0 0 .0172414 0 0 0 0 .0172414 .0172414 0 .0172414 0 0 0 0 0 0 0 0 .0172414 .0172414 0 0 0 0 0 0 0 .0172414 0 .0172414 0 .0172414 .0172414 .0172414 0 0 0 .0172414 .0172414 0 0 0 .0172414 .0172414 0 0 0 0 0 0 .0172414 .0172414 0 0 0 0 0
36 0 0 0 .0322581 0 .0322581 0 0 0 0 0 0 0 0 0 .0322581 0 .0322581 .0322581 .0322581 .0322581 0 0 0 0 0 .0322581 0 0 0 0 0 .0322581 0 0 0 0 0 0 0 .0322581 0 .0322581 0 0 0 0 0 .0322581 0 0 0 0 0 0 0 0 0 .0322581 0 .0322581 0 .0322581 0 0 0 0 0 0 0 0 0 .0322581 0 .0322581 0 0 0 0 .0322581 0 0 0 0 .0322581 0 0 0 0 0 0 0 0 0 .0322581 0 0 0 0 0 0 0 0 0 0 0 0 .0322581 0 0 0 0 0 0 .0322581 .0322581 .0322581 0 0 .0322581 0 0 0 0 0 0 0 0 0 .0322581 .0322581 0 0 0 0 0 0 0 0 0 0 .0322581 0 0 0 0 0 .0322581 0 .0322581 .0322581 0 0 0 0 0
37 0 .0120482 .0120482 0 .0120482 0 .0120482 .0120482 0 .0120482 .0120482 .0120482 0 .0120482 .0120482 0 .0120482 0 0 0 0 0 0 .0120482 0 .0120482 0 0 .0120482 .0120482 .0120482 0 0 0 .0120482 0 0 .0120482 .0120482 .0120482 0 .0120482 0 .0120482 .0120482 .0120482 .0120482 .0120482 0 .0120482 0 .0120482 .0120482 .0120482 .0120482 .0120482 .0120482 .0120482 0 0 0 .0120482 0 .0120482 0 0 .0120482 .0120482 .0120482 .0120482 .0120482 .0120482 0 .0120482 0 .0120482 0 .0120482 0 0 .0120482 0 .0120482 .0120482 0 0 0 .0120482 .0120482 .0120482 0 .0120482 0 0 0 .0120482 .0120482 0 0 0 .0120482 0 0 0 0 .0120482 .0120482 0 .0120482 .0120482 0 0 .0120482 .0120482 0 0 0 .0120482 .0120482 0 .0120482 .0120482 .0120482 0 .0120482 .0120482 .0120482 0 .0120482 0 0 .0120482 .0120482 .0120482 0 .0120482 .0120482 .0120482 0 .0120482 .0120482 0 .0120482 .0120482 0 .0120482 0 0 .0120482 0 0 0 .0120482 0 0 0
38 0 .0120482 .0120482 0 .0120482 0 .0120482 .0120482 0 .0120482 .0120482 .0120482 0 .0120482 .0120482 0 .0120482 0 0 0 0 0 0 .0120482 0 .0120482 0 0 .0120482 .0120482 .0120482 0 0 0 .0120482 0 .0120482 0 .0120482 .0120482 0 .0120482 0 .0120482 .0120482 .0120482 .0120482 .0120482 0 .0120482 0 .0120482 .0120482 .0120482 .0120482 .0120482 .0120482 .0120482 0 0 0 .0120482 0 .0120482 0 0 .0120482 .0120482 .0120482 .0120482 .0120482 .0120482 0 .0120482 0 .0120482 0 .0120482 0 0 .0120482 0 .0120482 .0120482 0 0 0 .0120482 .0120482 .0120482 0 .0120482 0 0 0 .0120482 .0120482 0 0 0 .0120482 0 0 0 0 .0120482 .0120482 0 .0120482 .0120482 0 0 .0120482 .0120482 0 0 0 .0120482 .0120482 0 .0120482 .0120482 .0120482 0 .0120482 .0120482 .0120482 0 .0120482 0 0 .0120482 .0120482 .0120482 0 .0120482 .0120482 .0120482 0 .0120482 .0120482 0 .0120482 .0120482 0 .0120482 0 0 .0120482 0 0 0 .0120482 0 0 0
39 .011236 .011236 .011236 0 .011236 0 .011236 .011236 .011236 .011236 .011236 .011236 .011236 .011236 .011236 0 .011236 0 0 0 0 .011236 .011236 .011236 0 .011236 0 0 .011236 .011236 .011236 .011236 0 .011236 0 0 .011236 .011236 0 0 0 .011236 0 .011236 .011236 .011236 .011236 0 0 .011236 .011236 0 .011236 .011236 0 0 0 .011236 0 0 0 .011236 0 .011236 0 .011236 0 .011236 .011236 0 .011236 .011236 0 .011236 0 .011236 .011236 .011236 0 0 .011236 0 .011236 0 0 .011236 .011236 .011236 .011236 .011236 0 0 .011236 .011236 0 .011236 .011236 0 0 .011236 0 .011236 .011236 0 .011236 .011236 .011236 0 0 0 .011236 0 .011236 .011236 0 0 0 .011236 0 0 .011236 .011236 0 .011236 .011236 .011236 0 0 0 0 0 .011236 .011236 0 .011236 .011236 .011236 .011236 0 .011236 .011236 0 .011236 .011236 .011236 .011236 0 0 .011236 0 0 0 .011236 .011236 .011236 .011236
40 0 .012987 .012987 0 .012987 0 .012987 .012987 0 .012987 .012987 .012987 0 .012987 .012987 0 .012987 0 0 0 0 0 0 0 0 .012987 0 0 .012987 0 .012987 0 0 0 .012987 0 .012987 .012987 0 0 0 .012987 0 .012987 .012987 .012987 0 .012987 0 .012987 0 .012987 .012987 .012987 .012987 .012987 .012987 .012987 0 0 0 .012987 0 .012987 0 0 .012987 .012987 .012987 .012987 .012987 .012987 0 .012987 0 .012987 0 .012987 0 0 .012987 0 .012987 0 0 0 0 .012987 .012987 .012987 0 .012987 0 0 0 .012987 .012987 0 0 0 .012987 0 0 0 0 .012987 .012987 0 .012987 .012987 0 0 .012987 .012987 0 0 0 .012987 .012987 0 .012987 .012987 .012987 0 .012987 .012987 .012987 0 0 0 0 .012987 .012987 .012987 0 .012987 .012987 .012987 0 .012987 .012987 0 .012987 .012987 0 .012987 0 0 .012987 0 0 0 .012987 0 0 0
41 0 0 0 0 0 0 0 0 0 0 0 0 0 0 0 .0357143 0 .0357143 .0357143 .0357143 .0357143 0 0 0 .0357143 0 0 0 0 0 0 0 .0357143 0 .0357143 .0357143 0 0 0 0 0 0 .0357143 0 0 0 0 0 .0357143 0 0 0 0 0 0 0 0 0 .0357143 0 .0357143 0 .0357143 0 0 0 0 0 0 0 0 0 .0357143 0 .0357143 0 0 0 0 0 0 0 0 0 .0357143 0 0 0 0 0 0 0 0 0 .0357143 0 0 0 0 0 0 0 0 0 0 0 0 .0357143 0 0 0 0 0 0 .0357143 .0357143 0 0 0 .0357143 0 0 0 0 0 0 0 0 0 .0357143 .0357143 0 0 0 0 0 0 0 0 0 0 .0357143 0 0 0 0 0 .0357143 0 .0357143 .0357143 0 0 0 0 0
42 .0117647 .0117647 .0117647 0 .0117647 0 .0117647 .0117647 .0117647 .0117647 .0117647 .0117647 0 .0117647 .0117647 0 .0117647 0 0 0 0 0 0 .0117647 0 .0117647 0 0 .0117647 .0117647 .0117647 .0117647 0 0 .0117647 0 .0117647 .0117647 .0117647 .0117647 0 0 0 .0117647 .0117647 .0117647 .0117647 .0117647 0 .0117647 .0117647 .0117647 .0117647 .0117647 .0117647 .0117647 .0117647 .0117647 0 0 0 .0117647 0 .0117647 0 0 .0117647 .0117647 .0117647 .0117647 .0117647 .0117647 0 .0117647 0 0 .0117647 0 0 0 .0117647 0 .0117647 .0117647 0 0 0 .0117647 .0117647 .0117647 0 .0117647 0 0 0 .0117647 .0117647 0 0 0 .0117647 0 0 0 0 .0117647 .0117647 0 .0117647 .0117647 0 0 .0117647 0 0 0 0 .0117647 .0117647 0 .0117647 .0117647 0 .0117647 .0117647 .0117647 .0117647 0 .0117647 0 0 .0117647 .0117647 .0117647 0 .0117647 .0117647 .0117647 0 0 .0117647 0 .0117647 .0117647 .0117647 .0117647 0 0 0 0 0 0 .0117647 0 .0117647 0
43 0 0 0 .0344828 0 .0344828 0 0 0 0 0 0 0 0 0 .0344828 0 .0344828 .0344828 .0344828 .0344828 0 0 0 0 0 .0344828 0 0 0 0 0 .0344828 0 0 .0344828 0 0 0 0 .0344828 0 0 0 0 0 0 0 .0344828 0 0 0 0 0 0 0 0 0 .0344828 0 .0344828 0 .0344828 0 0 0 0 0 0 0 0 0 .0344828 0 0 0 0 0 0 0 0 0 0 0 .0344828 0 0 0 0 0 0 0 0 0 .0344828 0 0 0 0 0 0 0 0 0 0 0 0 .0344828 0 0 0 .0344828 0 0 .0344828 .0344828 0 0 0 .0344828 0 0 0 0 0 0 0 0 0 .0344828 .0344828 0 0 0 0 0 0 0 0 0 0 .0344828 0 0 0 0 .0344828 0 0 .0344828 .0344828 0 0 0 0 0
44 .0102041 .0102041 .0102041 0 .0102041 0 .0102041 .0102041 .0102041 .0102041 .0102041 .0102041 0 .0102041 .0102041 0 .0102041 0 0 0 0 0 .0102041 .0102041 0 .0102041 0 0 .0102041 .0102041 .0102041 .0102041 0 .0102041 0 0 .0102041 .0102041 .0102041 .0102041 0 .0102041 0 0 .0102041 .0102041 .0102041 .0102041 0 .0102041 .0102041 .0102041 .0102041 .0102041 .0102041 .0102041 .0102041 .0102041 0 0 0 .0102041 0 .0102041 0 .0102041 .0102041 .0102041 .0102041 .0102041 .0102041 .0102041 0 .0102041 0 .0102041 .0102041 .0102041 0 0 .0102041 0 .0102041 .0102041 0 0 0 .0102041 .0102041 .0102041 0 .0102041 .0102041 .0102041 0 .0102041 .0102041 0 0 .0102041 .0102041 0 .0102041 0 0 .0102041 .0102041 0 .0102041 .0102041 .0102041 0 .0102041 .0102041 0 0 0 .0102041 .0102041 0 .0102041 .0102041 0 .0102041 .0102041 .0102041 .0102041 0 .0102041 0 0 .0102041 .0102041 .0102041 0 .0102041 .0102041 .0102041 0 .0102041 .0102041 0 .0102041 .0102041 .0102041 .0102041 0 0 .0102041 0 0 0 .0102041 0 .0102041 .0102041
45 0 .0128205 0 0 .0128205 0 .0128205 .0128205 0 .0128205 .0128205 .0128205 0 .0128205 .0128205 0 .0128205 0 0 0 0 0 0 .0128205 0 .0128205 0 0 .0128205 .0128205 .0128205 .0128205 0 0 .0128205 0 .0128205 .0128205 .0128205 .0128205 0 .0128205 0 .0128205 0 .0128205 .0128205 .0128205 0 .0128205 .0128205 .0128205 .0128205 .0128205 .0128205 .0128205 .0128205 .0128205 0 0 0 .0128205 0 .0128205 0 0 .0128205 .0128205 .0128205 .0128205 .0128205 .0128205 0 .0128205 0 .0128205 0 0 0 0 .0128205 0 .0128205 .0128205 0 0 0 .0128205 .0128205 .0128205 0 .0128205 0 0 0 .0128205 .0128205 0 0 0 .0128205 0 0 0 0 .0128205 .0128205 0 .0128205 .0128205 0 0 0 0 0 0 0 .0128205 .0128205 0 .0128205 .0128205 0 0 .0128205 .0128205 .0128205 0 .0128205 0 0 .0128205 .0128205 .0128205 0 .0128205 .0128205 .0128205 0 0 .0128205 0 .0128205 .0128205 0 .0128205 0 0 .0128205 0 0 0 0 0 0 0
46 0 .0144928 .0144928 0 .0144928 0 .0144928 .0144928 0 .0144928 0 0 0 .0144928 .0144928 0 .0144928 0 0 0 0 0 0 0 0 .0144928 0 0 0 0 .0144928 0 0 0 0 0 .0144928 .0144928 .0144928 .0144928 0 .0144928 0 .0144928 .0144928 0 0 .0144928 0 .0144928 0 .0144928 .0144928 0 0 0 0 .0144928 0 0 0 .0144928 0 .0144928 0 0 .0144928 .0144928 .0144928 .0144928 .0144928 .0144928 0 .0144928 0 .0144928 0 .0144928 0 0 .0144928 0 .0144928 0 0 0 0 .0144928 .0144928 .0144928 0 .0144928 0 0 0 .0144928 .0144928 0 .0144928 0 .0144928 0 0 0 0 .0144928 0 0 .0144928 .0144928 .0144928 0 .0144928 .0144928 0 0 0 .0144928 .0144928 0 .0144928 .0144928 .0144928 0 .0144928 .0144928 0 0 0 0 0 .0144928 .0144928 .0144928 0 .0144928 .0144928 0 0 .0144928 .0144928 0 .0144928 .0144928 0 .0144928 0 0 .0144928 0 0 0 .0144928 0 0 0
47 .0113636 .0113636 .0113636 0 .0113636 0 .0113636 .0113636 .0113636 0 .0113636 .0113636 0 .0113636 .0113636 0 .0113636 0 0 0 0 0 .0113636 .0113636 0 .0113636 0 0 .0113636 .0113636 .0113636 .0113636 0 .0113636 0 0 .0113636 .0113636 .0113636 0 0 .0113636 0 .0113636 .0113636 0 0 0 0 0 .0113636 0 .0113636 .0113636 .0113636 0 0 .0113636 0 0 0 .0113636 0 .0113636 0 .0113636 0 .0113636 .0113636 0 .0113636 .0113636 0 .0113636 0 .0113636 .0113636 .0113636 0 0 .0113636 0 .0113636 .0113636 0 .0113636 .0113636 .0113636 .0113636 .0113636 0 .0113636 .0113636 .0113636 0 .0113636 .0113636 0 0 .0113636 .0113636 .0113636 .0113636 0 .0113636 .0113636 .0113636 0 0 0 .0113636 0 .0113636 .0113636 0 0 0 .0113636 0 0 .0113636 .0113636 0 .0113636 .0113636 .0113636 0 0 0 0 0 .0113636 .0113636 0 .0113636 .0113636 .0113636 .0113636 0 .0113636 .0113636 0 .0113636 .0113636 .0113636 .0113636 0 0 .0113636 0 0 0 .0113636 .0113636 .0113636 .0113636
48 0 .0153846 .0153846 0 .0153846 0 .0153846 .0153846 0 .0153846 0 0 0 .0153846 .0153846 0 .0153846 0 0 0 0 0 0 0 .0153846 .0153846 0 0 0 0 .0153846 0 0 0 0 0 .0153846 .0153846 0 .0153846 0 .0153846 0 .0153846 .0153846 .0153846 0 0 0 .0153846 0 .0153846 .0153846 0 0 0 0 .0153846 0 0 0 .0153846 0 .0153846 0 0 .0153846 .0153846 .0153846 .0153846 .0153846 .0153846 0 .0153846 0 .0153846 0 .0153846 0 0 .0153846 0 .0153846 0 0 0 0 .0153846 .0153846 .0153846 0 .0153846 0 0 0 0 .0153846 0 .0153846 0 0 0 0 0 0 .0153846 0 0 .0153846 .0153846 0 0 .0153846 .0153846 0 0 0 .0153846 .0153846 0 .0153846 .0153846 .0153846 0 .0153846 .0153846 0 0 0 0 0 .0153846 .0153846 .0153846 0 .0153846 .0153846 0 0 .0153846 .0153846 0 .0153846 .0153846 0 .0153846 0 0 .0153846 0 0 0 0 0 0 0
49 0 0 0 0 0 .25 0 0 0 0 0 0 0 0 0 0 0 0 0 0 0 0 0 0 0 0 0 0 0 0 0 0 0 0 0 0 0 0 0 0 0 0 0 0 0 0 0 0 0 0 0 0 0 0 0 0 0 0 0 0 0 0 0 0 .25 0 0 0 0 0 0 0 0 0 0 0 0 0 0 0 0 0 0 0 0 0 0 0 0 0 0 0 0 0 0 0 0 0 0 0 0 0 0 0 0 0 0 0 0 0 0 .25 0 0 0 0 .25 0 0 0 0 0 0 0 0 0 0 0 0 0 0 0 0 0 0 0 0 0 0 0 0 0 0 0 0 0 0 0 0 0 0 0 0 0 0 0
50 0 .0131579 0 0 .0131579 0 .0131579 .0131579 0 .0131579 .0131579 .0131579 0 .0131579 .0131579 0 .0131579 0 0 0 0 0 0 .0131579 0 .0131579 0 0 .0131579 .0131579 .0131579 0 0 0 .0131579 0 .0131579 .0131579 .0131579 .0131579 0 .0131579 0 .0131579 .0131579 .0131579 0 .0131579 0 0 .0131579 .0131579 .0131579 .0131579 .0131579 .0131579 .0131579 .0131579 0 0 0 .0131579 0 .0131579 0 0 .0131579 .0131579 .0131579 .0131579 .0131579 .0131579 0 .0131579 0 .0131579 0 0 0 0 .0131579 0 .0131579 .0131579 0 0 0 .0131579 .0131579 .0131579 0 .0131579 0 0 0 .0131579 .0131579 0 0 0 .0131579 0 0 0 0 .0131579 .0131579 0 .0131579 .0131579 0 0 0 0 0 0 0 .0131579 .0131579 0 .0131579 .0131579 0 0 .0131579 .0131579 .0131579 0 .0131579 0 0 .0131579 .0131579 .0131579 0 .0131579 .0131579 .0131579 0 0 .0131579 0 .0131579 .0131579 0 .0131579 0 0 .0131579 0 0 0 0 0 0 0
51 .0136986 .0136986 .0136986 0 0 0 .0136986 0 .0136986 0 .0136986 .0136986 0 .0136986 .0136986 0 0 0 0 0 0 0 .0136986 .0136986 0 .0136986 0 0 .0136986 .0136986 .0136986 .0136986 0 .0136986 .0136986 0 0 0 .0136986 0 0 .0136986 0 .0136986 .0136986 0 .0136986 0 0 .0136986 0 0 0 .0136986 .0136986 .0136986 .0136986 .0136986 0 0 0 .0136986 0 .0136986 0 0 0 0 .0136986 0 .0136986 .0136986 0 .0136986 0 0 .0136986 0 0 0 .0136986 0 .0136986 .0136986 0 0 .0136986 0 0 0 0 .0136986 .0136986 0 0 .0136986 .0136986 0 0 .0136986 .0136986 .0136986 .0136986 0 .0136986 .0136986 .0136986 0 0 0 0 0 .0136986 0 0 0 0 0 .0136986 0 .0136986 .0136986 0 .0136986 .0136986 .0136986 .0136986 0 .0136986 0 0 .0136986 .0136986 0 .0136986 .0136986 .0136986 .0136986 0 0 0 0 .0136986 .0136986 .0136986 0 0 0 0 0 0 0 .0136986 .0136986 .0136986 .0136986
52 0 .0135135 0 0 .0135135 0 .0135135 .0135135 0 .0135135 .0135135 .0135135 0 .0135135 .0135135 0 .0135135 0 0 0 0 0 0 0 .0135135 .0135135 0 0 .0135135 0 .0135135 0 0 0 .0135135 0 .0135135 .0135135 0 .0135135 0 .0135135 0 .0135135 .0135135 .0135135 0 .0135135 0 .0135135 0 0 .0135135 .0135135 .0135135 .0135135 .0135135 .0135135 0 0 0 .0135135 0 .0135135 0 0 .0135135 .0135135 .0135135 .0135135 .0135135 .0135135 0 .0135135 0 .0135135 0 0 0 0 .0135135 0 .0135135 .0135135 0 0 0 .0135135 .0135135 .0135135 0 .0135135 0 0 0 .0135135 .0135135 0 0 0 .0135135 0 0 0 0 .0135135 .0135135 0 .0135135 .0135135 0 0 0 0 0 0 0 .0135135 .0135135 0 .0135135 .0135135 .0135135 0 .0135135 .0135135 .0135135 0 .0135135 0 0 .0135135 .0135135 .0135135 0 .0135135 .0135135 .0135135 0 0 .0135135 0 .0135135 .0135135 0 .0135135 0 0 .0135135 0 0 0 0 0 0 0
53 0 .0116279 .0116279 0 .0116279 0 .0116279 .0116279 .0116279 .0116279 .0116279 .0116279 .0116279 .0116279 .0116279 0 .0116279 0 0 0 0 .0116279 0 .0116279 0 .0116279 0 .0116279 0 .0116279 .0116279 .0116279 0 0 0 0 .0116279 .0116279 .0116279 .0116279 0 .0116279 0 .0116279 .0116279 .0116279 .0116279 .0116279 0 .0116279 0 .0116279 0 0 0 0 0 .0116279 0 0 0 .0116279 0 .0116279 0 .0116279 .0116279 .0116279 .0116279 .0116279 .0116279 .0116279 0 .0116279 0 .0116279 .0116279 .0116279 0 0 .0116279 0 .0116279 0 0 .0116279 0 .0116279 .0116279 .0116279 0 .0116279 0 .0116279 0 .0116279 .0116279 .0116279 .0116279 0 0 0 0 0 0 .0116279 .0116279 0 .0116279 .0116279 .0116279 0 .0116279 .0116279 0 0 0 .0116279 .0116279 0 .0116279 .0116279 .0116279 .0116279 .0116279 .0116279 0 0 0 0 0 .0116279 .0116279 .0116279 0 .0116279 .0116279 0 0 .0116279 .0116279 0 .0116279 .0116279 .0116279 .0116279 0 0 .0116279 0 0 0 .0116279 0 0 0
54 .0131579 .0131579 0 0 0 0 .0131579 0 .0131579 .0131579 .0131579 .0131579 0 .0131579 0 0 0 0 0 0 0 0 .0131579 .0131579 0 .0131579 0 0 .0131579 .0131579 .0131579 .0131579 0 .0131579 .0131579 0 .0131579 .0131579 .0131579 .0131579 0 .0131579 0 .0131579 .0131579 0 .0131579 0 0 .0131579 .0131579 .0131579 0 0 .0131579 .0131579 .0131579 .0131579 0 0 0 .0131579 0 .0131579 0 0 .0131579 0 .0131579 0 .0131579 .0131579 0 .0131579 0 0 .0131579 0 0 0 0 0 .0131579 .0131579 0 0 .0131579 0 .0131579 0 0 .0131579 0 0 0 .0131579 .0131579 0 0 .0131579 .0131579 0 .0131579 0 .0131579 .0131579 .0131579 0 .0131579 0 0 0 0 0 0 0 0 .0131579 .0131579 0 0 .0131579 0 .0131579 .0131579 .0131579 .0131579 0 .0131579 0 0 .0131579 .0131579 0 .0131579 .0131579 .0131579 .0131579 0 0 0 0 .0131579 .0131579 .0131579 .0131579 0 0 0 0 0 0 .0131579 .0131579 .0131579 .0131579
55 .0142857 .0142857 0 0 0 0 .0142857 0 .0142857 .0142857 .0142857 .0142857 0 .0142857 0 0 0 0 0 .0142857 .0142857 0 .0142857 .0142857 0 .0142857 0 0 .0142857 .0142857 .0142857 .0142857 0 0 .0142857 0 .0142857 .0142857 0 .0142857 0 .0142857 0 .0142857 .0142857 0 .0142857 0 0 .0142857 .0142857 .0142857 0 .0142857 0 .0142857 .0142857 .0142857 0 0 0 .0142857 0 .0142857 0 0 .0142857 0 0 0 .0142857 .0142857 0 .0142857 0 0 .0142857 0 0 0 0 0 .0142857 .0142857 .0142857 0 0 0 .0142857 0 0 .0142857 0 0 0 .0142857 .0142857 0 0 0 .0142857 0 0 0 .0142857 .0142857 .0142857 0 .0142857 0 0 0 0 0 0 0 0 .0142857 .0142857 0 0 .0142857 0 .0142857 0 .0142857 .0142857 0 .0142857 0 .0142857 .0142857 .0142857 0 0 0 .0142857 .0142857 0 0 0 .0142857 .0142857 .0142857 .0142857 0 0 0 0 .0142857 0 0 0 0 .0142857 .0142857
56 .016129 .016129 0 0 0 0 .016129 0 .016129 .016129 .016129 .016129 0 .016129 0 0 0 0 0 .016129 .016129 0 0 .016129 0 .016129 0 0 .016129 .016129 .016129 .016129 0 0 .016129 0 .016129 .016129 0 .016129 0 .016129 0 .016129 .016129 0 0 0 0 .016129 .016129 .016129 0 .016129 .016129 0 .016129 .016129 0 0 0 .016129 0 .016129 0 0 .016129 0 0 0 .016129 .016129 0 0 0 0 0 0 0 0 0 0 0 .016129 .016129 0 0 0 .016129 0 0 .016129 0 0 0 .016129 .016129 0 0 0 .016129 0 0 0 .016129 .016129 .016129 0 .016129 0 0 0 0 0 0 0 0 .016129 .016129 0 0 .016129 0 .016129 0 .016129 .016129 0 .016129 0 .016129 .016129 .016129 0 0 0 .016129 .016129 0 0 0 .016129 .016129 0 .016129 0 0 0 0 .016129 0 0 0 0 0 0
57 .015873 .015873 0 0 0 0 .015873 0 .015873 .015873 .015873 .015873 0 .015873 0 0 0 0 0 .015873 .015873 0 0 .015873 0 .015873 0 0 .015873 .015873 .015873 .015873 0 0 .015873 0 .015873 .015873 0 .015873 0 .015873 0 .015873 .015873 0 0 0 0 .015873 .015873 .015873 0 .015873 .015873 .015873 0 .015873 0 0 0 .015873 0 .015873 0 0 .015873 0 0 0 .015873 .015873 0 0 0 0 0 0 0 0 0 0 0 .015873 .015873 0 0 0 .015873 0 0 .015873 0 0 0 .015873 .015873 0 0 0 .015873 0 0 0 .015873 .015873 .015873 0 .015873 0 0 0 0 0 0 0 0 .015873 .015873 0 0 .015873 0 .015873 0 .015873 .015873 0 .015873 0 .015873 .015873 .015873 0 0 0 .015873 .015873 0 0 0 .015873 .015873 0 .015873 0 0 0 0 .015873 0 0 0 0 .015873 0
58 0 .011236 .011236 0 .011236 0 .011236 .011236 .011236 .011236 .011236 .011236 0 .011236 .011236 0 .011236 0 0 0 0 0 0 .011236 0 .011236 0 0 .011236 .011236 .011236 .011236 0 0 .011236 0 .011236 .011236 .011236 .011236 0 .011236 0 .011236 .011236 .011236 .011236 .011236 0 .011236 .011236 .011236 .011236 .011236 .011236 .011236 .011236 0 0 0 0 .011236 0 .011236 0 0 .011236 .011236 .011236 .011236 .011236 .011236 0 .011236 0 .011236 .011236 .011236 0 0 .011236 0 .011236 .011236 0 0 0 .011236 .011236 .011236 0 .011236 0 0 0 .011236 .011236 0 0 0 .011236 0 0 0 0 .011236 .011236 0 .011236 .011236 0 0 .011236 .011236 0 0 0 .011236 .011236 0 .011236 .011236 .011236 .011236 .011236 .011236 .011236 0 .011236 0 0 .011236 .011236 .011236 0 .011236 .011236 .011236 0 .011236 .011236 0 .011236 .011236 .011236 .011236 0 0 .011236 0 0 0 .011236 0 0 0
59 0 0 0 0 0 .030303 0 0 0 0 0 0 0 0 0 .030303 0 .030303 .030303 .030303 .030303 0 0 0 .030303 0 0 0 0 0 0 0 .030303 0 0 .030303 0 0 0 0 .030303 0 .030303 0 0 0 0 0 .030303 0 0 0 0 0 0 0 0 0 0 .030303 .030303 0 .030303 0 .030303 0 0 0 0 0 0 0 .030303 0 .030303 0 0 0 0 .030303 0 0 0 0 .030303 0 0 0 0 0 .030303 0 0 0 .030303 0 0 0 0 0 0 0 0 0 0 0 0 .030303 0 0 0 0 0 0 .030303 .030303 .030303 0 0 .030303 0 0 0 0 0 0 0 0 0 .030303 .030303 0 0 0 0 0 0 0 0 0 0 .030303 0 0 0 0 0 .030303 0 .030303 .030303 0 0 0 0 0
60 0 0 0 0 0 0 0 0 0 0 0 0 .037037 0 0 0 0 0 0 0 0 .037037 0 0 0 0 0 .037037 0 0 0 0 0 0 0 0 0 0 0 0 0 0 0 0 0 0 0 0 0 0 0 0 0 0 0 0 0 0 0 0 0 0 0 0 .037037 .037037 0 0 0 0 0 0 0 0 .037037 .037037 0 .037037 .037037 .037037 0 .037037 0 0 0 .037037 0 0 0 0 .037037 0 0 .037037 0 0 0 .037037 .037037 0 0 0 0 .037037 0 0 0 0 0 0 .037037 0 0 .037037 0 0 .037037 0 0 0 0 0 .037037 0 0 0 0 .037037 0 0 0 0 0 0 0 0 0 0 .037037 .037037 .037037 0 0 0 0 0 0 0 .037037 0 0 .037037 0 0 0 0
61 0 0 0 0 0 0 0 0 0 0 0 0 0 0 0 .0344828 0 .0344828 .0344828 .0344828 .0344828 0 0 0 .0344828 0 0 0 0 0 0 0 .0344828 0 0 .0344828 0 0 0 0 .0344828 0 .0344828 0 0 0 0 0 .0344828 0 0 0 0 0 0 0 0 0 .0344828 0 0 0 .0344828 0 0 0 0 0 0 0 0 0 .0344828 0 .0344828 0 0 0 0 .0344828 0 0 0 0 .0344828 0 0 0 0 0 0 0 0 0 .0344828 0 0 0 0 0 0 0 0 0 0 0 0 .0344828 0 0 0 0 0 0 .0344828 .0344828 .0344828 0 0 .0344828 0 0 0 0 0 0 0 0 0 .0344828 .0344828 0 0 0 0 0 0 0 0 0 0 .0344828 0 0 0 0 0 .0344828 0 .0344828 .0344828 0 0 0 0 0
62 0 .011236 .011236 0 .011236 0 .011236 .011236 .011236 .011236 .011236 .011236 0 .011236 .011236 0 .011236 0 0 0 0 0 0 .011236 0 .011236 0 0 .011236 .011236 .011236 .011236 0 0 .011236 0 .011236 .011236 .011236 .011236 0 .011236 0 .011236 .011236 .011236 .011236 .011236 0 .011236 .011236 .011236 .011236 .011236 .011236 .011236 .011236 .011236 0 0 0 0 0 .011236 0 0 .011236 .011236 .011236 .011236 .011236 .011236 0 .011236 0 .011236 .011236 .011236 0 0 .011236 0 .011236 .011236 0 0 0 .011236 .011236 .011236 0 .011236 0 0 0 .011236 .011236 0 0 0 .011236 0 0 0 0 .011236 .011236 0 .011236 .011236 0 0 .011236 .011236 0 0 0 .011236 .011236 0 .011236 .011236 .011236 .011236 .011236 .011236 .011236 0 .011236 0 0 .011236 .011236 .011236 0 .011236 .011236 .011236 0 .011236 .011236 0 .011236 .011236 .011236 .011236 0 0 .011236 0 0 0 .011236 0 0 0
63 0 0 0 0 0 0 0 0 0 0 0 0 0 0 0 .0344828 0 .0344828 .0344828 .0344828 .0344828 0 0 0 .0344828 0 0 0 0 0 0 0 .0344828 0 .0344828 .0344828 0 0 0 0 .0344828 0 .0344828 0 0 0 0 0 .0344828 0 0 0 0 0 0 0 0 0 .0344828 0 .0344828 0 0 0 0 0 0 0 0 0 0 0 .0344828 0 .0344828 0 0 0 0 .0344828 0 0 0 0 .0344828 0 0 0 0 0 0 0 0 0 .0344828 0 0 0 0 0 0 0 0 0 0 0 0 .0344828 0 0 0 0 0 0 .0344828 .0344828 0 0 0 .0344828 0 0 0 0 0 0 0 0 0 .0344828 .0344828 0 0 0 0 0 0 0 0 0 0 .0344828 0 0 0 0 0 .0344828 0 .0344828 .0344828 0 0 0 0 0
64 0 .0116279 .0116279 0 .0116279 0 .0116279 .0116279 0 .0116279 .0116279 .0116279 0 .0116279 .0116279 0 .0116279 0 0 0 0 0 0 .0116279 0 .0116279 0 0 .0116279 .0116279 .0116279 0 0 0 .0116279 0 .0116279 .0116279 .0116279 .0116279 0 .0116279 0 .0116279 .0116279 .0116279 .0116279 .0116279 0 .0116279 .0116279 .0116279 .0116279 .0116279 .0116279 .0116279 .0116279 .0116279 0 0 0 .0116279 0 0 0 0 .0116279 .0116279 .0116279 .0116279 .0116279 .0116279 0 .0116279 0 .0116279 .0116279 .0116279 0 0 .0116279 0 .0116279 .0116279 0 0 0 .0116279 .0116279 .0116279 0 .0116279 0 0 0 .0116279 .0116279 0 0 0 .0116279 0 0 0 0 .0116279 .0116279 0 .0116279 .0116279 0 0 .0116279 .0116279 0 0 0 .0116279 .0116279 0 .0116279 .0116279 .0116279 0 .0116279 .0116279 .0116279 0 .0116279 0 0 .0116279 .0116279 .0116279 0 .0116279 .0116279 .0116279 0 .0116279 .0116279 0 .0116279 .0116279 .0116279 .0116279 0 0 .0116279 0 0 0 .0116279 0 0 0
65 0 0 0 0 0 .047619 0 0 0 0 0 0 .047619 0 0 0 0 0 0 0 0 .047619 0 0 0 0 0 .047619 0 0 0 0 0 0 0 0 0 0 0 0 0 0 0 0 0 0 0 0 .047619 0 0 0 0 0 0 0 0 0 0 .047619 0 0 0 0 0 .047619 0 0 0 0 0 0 0 0 .047619 0 0 0 .047619 .047619 0 .047619 0 0 0 .047619 0 0 0 0 .047619 0 0 .047619 0 0 0 .047619 0 0 0 0 0 .047619 0 0 0 0 0 0 .047619 0 0 0 0 0 .047619 0 0 0 0 0 0 0 0 0 0 .047619 0 0 0 0 0 0 0 0 0 0 .047619 0 0 0 0 0 0 0 0 0 0 0 0 .047619 0 0 0 0
66 0 0 .0181818 0 .0181818 0 0 .0181818 0 0 0 0 .0181818 .0181818 .0181818 0 .0181818 0 0 0 0 .0181818 0 0 0 0 0 .0181818 0 0 .0181818 0 0 .0181818 0 0 0 0 .0181818 0 0 0 0 .0181818 0 0 .0181818 0 0 0 0 0 .0181818 0 0 0 0 0 0 .0181818 0 0 0 0 .0181818 0 0 .0181818 .0181818 0 .0181818 0 0 .0181818 0 .0181818 .0181818 .0181818 .0181818 .0181818 .0181818 .0181818 .0181818 0 0 .0181818 0 0 0 0 .0181818 0 0 .0181818 0 0 0 .0181818 .0181818 0 0 .0181818 0 .0181818 0 0 0 0 0 0 .0181818 0 .0181818 .0181818 0 0 .0181818 0 0 0 .0181818 .0181818 .0181818 0 .0181818 .0181818 0 .0181818 0 0 0 0 0 0 0 .0181818 0 0 .0181818 .0181818 .0181818 0 0 .0181818 0 .0181818 0 0 .0181818 0 0 .0181818 .0181818 0 0 0
67 0 .0140845 0 0 .0140845 0 .0140845 .0140845 0 .0140845 .0140845 .0140845 0 .0140845 0 0 .0140845 0 0 0 0 0 0 0 .0140845 .0140845 0 0 .0140845 0 .0140845 0 0 0 .0140845 0 .0140845 .0140845 0 .0140845 0 .0140845 0 .0140845 .0140845 .0140845 0 .0140845 0 .0140845 0 .0140845 .0140845 .0140845 .0140845 .0140845 .0140845 .0140845 0 0 0 .0140845 0 .0140845 0 0 0 .0140845 .0140845 .0140845 .0140845 .0140845 0 .0140845 0 .0140845 0 0 0 0 .0140845 0 .0140845 .0140845 0 0 0 .0140845 .0140845 .0140845 0 .0140845 0 0 0 .0140845 .0140845 0 0 0 .0140845 0 0 0 0 .0140845 .0140845 0 .0140845 .0140845 0 0 0 0 0 0 0 .0140845 .0140845 0 0 .0140845 0 0 .0140845 .0140845 .0140845 0 .0140845 0 0 .0140845 .0140845 .0140845 0 .0140845 .0140845 .0140845 0 0 .0140845 0 .0140845 .0140845 0 .0140845 0 0 .0140845 0 0 0 0 0 0 0
68 0 .0117647 .0117647 0 .0117647 0 .0117647 .0117647 .0117647 .0117647 0 0 .0117647 .0117647 .0117647 0 .0117647 0 0 0 0 .0117647 0 .0117647 0 .0117647 0 .0117647 0 .0117647 .0117647 .0117647 0 .0117647 0 0 .0117647 .0117647 .0117647 .0117647 0 .0117647 0 .0117647 .0117647 .0117647 .0117647 .0117647 0 .0117647 0 .0117647 .0117647 0 0 0 0 .0117647 0 0 0 .0117647 0 .0117647 0 .0117647 .0117647 0 .0117647 0 .0117647 .0117647 0 .0117647 0 .0117647 .0117647 .0117647 0 0 .0117647 .0117647 .0117647 0 0 .0117647 0 .0117647 .0117647 .0117647 0 0 0 .0117647 0 0 .0117647 .0117647 .0117647 0 0 0 .0117647 0 0 .0117647 .0117647 0 .0117647 .0117647 .0117647 0 .0117647 .0117647 0 0 0 .0117647 0 0 .0117647 .0117647 .0117647 .0117647 .0117647 .0117647 0 0 0 0 0 .0117647 .0117647 .0117647 0 .0117647 .0117647 0 .0117647 .0117647 .0117647 0 .0117647 .0117647 .0117647 .0117647 0 0 .0117647 0 0 .0117647 .0117647 0 0 0
69 0 .0107527 .0107527 0 .0107527 0 .0107527 .0107527 .0107527 .0107527 .0107527 .0107527 .0107527 .0107527 .0107527 0 .0107527 0 0 0 0 .0107527 0 .0107527 0 .0107527 0 .0107527 0 .0107527 .0107527 .0107527 0 .0107527 0 0 .0107527 .0107527 .0107527 .0107527 0 .0107527 0 .0107527 .0107527 .0107527 .0107527 .0107527 0 .0107527 .0107527 .0107527 .0107527 .0107527 0 0 0 .0107527 0 0 0 .0107527 0 .0107527 0 .0107527 .0107527 .0107527 0 .0107527 .0107527 .0107527 0 .0107527 0 .0107527 .0107527 .0107527 0 0 .0107527 0 .0107527 0 0 .0107527 0 .0107527 .0107527 .0107527 0 .0107527 0 .0107527 0 .0107527 .0107527 .0107527 .0107527 0 .0107527 0 .0107527 0 0 .0107527 .0107527 0 .0107527 .0107527 .0107527 0 .0107527 .0107527 0 0 0 .0107527 .0107527 0 .0107527 .0107527 .0107527 .0107527 .0107527 .0107527 0 0 0 0 0 .0107527 .0107527 .0107527 0 .0107527 .0107527 .0107527 0 .0107527 .0107527 0 .0107527 .0107527 .0107527 .0107527 0 0 .0107527 0 0 0 .0107527 0 .0107527 0
70 0 .0188679 0 0 .0188679 0 .0188679 .0188679 0 .0188679 0 0 0 .0188679 0 0 .0188679 0 0 0 0 0 0 0 .0188679 .0188679 0 0 0 0 .0188679 0 0 0 .0188679 0 .0188679 .0188679 0 .0188679 0 .0188679 0 .0188679 .0188679 .0188679 0 .0188679 0 .0188679 0 .0188679 .0188679 0 0 0 0 .0188679 0 0 0 .0188679 0 .0188679 0 0 .0188679 0 .0188679 0 .0188679 .0188679 0 .0188679 0 .0188679 0 0 0 0 0 0 .0188679 0 0 0 0 .0188679 .0188679 .0188679 0 .0188679 0 0 0 .0188679 .0188679 0 0 0 .0188679 0 0 0 0 0 0 0 .0188679 .0188679 0 0 0 0 0 0 0 .0188679 .0188679 0 0 .0188679 .0188679 0 0 0 0 0 0 0 0 .0188679 .0188679 .0188679 0 .0188679 0 0 0 0 0 0 .0188679 .0188679 0 .0188679 0 0 .0188679 0 0 0 0 0 0 0
71 .010101 .010101 .010101 0 .010101 0 .010101 .010101 .010101 .010101 .010101 .010101 .010101 .010101 .010101 0 .010101 0 0 0 0 .010101 0 .010101 0 .010101 0 0 .010101 .010101 .010101 .010101 0 .010101 0 0 .010101 .010101 .010101 .010101 0 .010101 0 .010101 .010101 .010101 .010101 .010101 0 .010101 .010101 .010101 .010101 .010101 .010101 .010101 .010101 .010101 0 0 0 .010101 0 .010101 0 .010101 .010101 .010101 .010101 .010101 0 .010101 0 .010101 0 .010101 .010101 .010101 0 0 .010101 0 .010101 .010101 0 .010101 0 .010101 .010101 .010101 0 .010101 0 .010101 0 .010101 .010101 0 0 .010101 .010101 0 .010101 0 0 .010101 .010101 0 .010101 .010101 .010101 0 .010101 .010101 0 0 0 .010101 .010101 0 .010101 .010101 .010101 .010101 .010101 .010101 .010101 0 .010101 0 0 .010101 .010101 .010101 0 .010101 .010101 .010101 0 .010101 .010101 0 .010101 .010101 .010101 .010101 0 0 .010101 0 0 0 .010101 0 .010101 0
72 0 .0113636 .0113636 0 .0113636 0 .0113636 .0113636 .0113636 .0113636 .0113636 .0113636 0 .0113636 .0113636 0 .0113636 0 0 0 0 0 0 .0113636 0 .0113636 0 0 .0113636 .0113636 .0113636 .0113636 0 0 .0113636 0 .0113636 .0113636 .0113636 .0113636 0 .0113636 0 .0113636 .0113636 .0113636 .0113636 .0113636 0 .0113636 .0113636 .0113636 .0113636 .0113636 .0113636 .0113636 .0113636 .0113636 0 0 0 .0113636 0 .0113636 0 0 .0113636 .0113636 .0113636 .0113636 .0113636 0 0 .0113636 0 .0113636 .0113636 .0113636 0 0 .0113636 0 .0113636 .0113636 0 0 0 .0113636 .0113636 .0113636 0 .0113636 0 0 0 .0113636 .0113636 0 0 0 .0113636 0 0 0 0 .0113636 .0113636 0 .0113636 .0113636 0 0 .0113636 .0113636 0 0 0 .0113636 .0113636 0 .0113636 .0113636 0 .0113636 .0113636 .0113636 .0113636 0 .0113636 0 0 .0113636 .0113636 .0113636 0 .0113636 .0113636 .0113636 0 .0113636 .0113636 0 .0113636 .0113636 .0113636 .0113636 0 0 .0113636 0 0 0 .0113636 0 0 0
73 0 0 0 0 0 0 0 0 0 0 0 0 0 0 0 .0357143 0 .0357143 .0357143 .0357143 .0357143 0 0 0 .0357143 0 0 0 0 0 0 0 .0357143 0 0 .0357143 0 0 0 0 .0357143 0 .0357143 0 0 0 0 0 .0357143 0 0 0 0 0 0 0 0 0 .0357143 0 .0357143 0 .0357143 0 0 0 0 0 0 0 0 0 0 0 .0357143 0 0 0 0 .0357143 0 0 0 0 .0357143 0 0 0 0 0 0 0 0 0 .0357143 0 0 0 0 0 0 0 0 0 0 0 0 .0357143 0 0 0 0 0 0 .0357143 .0357143 0 0 0 .0357143 0 0 0 0 0 0 0 0 0 .0357143 .0357143 0 0 0 0 0 0 0 0 0 0 .0357143 0 0 0 0 0 .0357143 0 .0357143 .0357143 0 0 0 0 0
74 .0104167 .0104167 .0104167 0 .0104167 0 .0104167 .0104167 .0104167 .0104167 .0104167 .0104167 .0104167 .0104167 .0104167 0 .0104167 0 0 0 0 .0104167 0 .0104167 0 .0104167 0 0 .0104167 .0104167 .0104167 .0104167 0 .0104167 0 0 .0104167 .0104167 .0104167 .0104167 0 .0104167 0 .0104167 .0104167 .0104167 .0104167 .0104167 0 .0104167 .0104167 .0104167 .0104167 .0104167 .0104167 0 0 .0104167 0 0 0 .0104167 0 .0104167 0 .0104167 .0104167 .0104167 .0104167 .0104167 .0104167 .0104167 0 0 0 .0104167 .0104167 .0104167 0 0 .0104167 0 .0104167 .0104167 0 .0104167 0 .0104167 .0104167 .0104167 0 .0104167 0 .0104167 0 .0104167 .0104167 0 0 .0104167 .0104167 0 .0104167 0 0 .0104167 .0104167 0 .0104167 .0104167 .0104167 0 .0104167 .0104167 0 0 0 .0104167 .0104167 0 .0104167 .0104167 .0104167 .0104167 .0104167 .0104167 .0104167 0 0 0 0 .0104167 .0104167 .0104167 0 .0104167 .0104167 .0104167 0 .0104167 .0104167 0 .0104167 .0104167 .0104167 .0104167 0 0 .0104167 0 0 0 .0104167 0 .0104167 0
75 0 0 0 0 0 0 0 0 0 0 0 0 .0526316 0 0 0 0 0 0 0 0 .0526316 0 0 0 0 0 .0526316 0 0 0 0 0 0 0 0 0 0 0 0 0 0 0 0 0 0 0 0 0 0 0 0 0 0 0 0 0 0 0 .0526316 0 0 0 0 .0526316 0 0 0 0 0 0 0 0 0 0 0 0 .0526316 .0526316 .0526316 0 .0526316 0 0 0 0 0 0 0 0 .0526316 0 0 0 0 0 0 .0526316 .0526316 0 0 0 0 .0526316 0 0 0 0 0 0 .0526316 0 0 0 0 0 .0526316 0 0 0 0 0 .0526316 0 0 0 0 .0526316 0 0 0 0 0 0 0 0 0 0 .0526316 0 0 0 0 0 0 0 0 0 0 0 0 .0526316 0 0 0 0
76 0 .012987 .012987 0 .012987 0 .012987 .012987 0 .012987 0 0 .012987 .012987 .012987 0 .012987 0 0 0 0 .012987 0 0 0 .012987 0 .012987 0 0 .012987 0 0 0 0 0 .012987 .012987 .012987 .012987 0 0 0 .012987 .012987 .012987 .012987 .012987 0 .012987 0 .012987 .012987 0 0 0 0 .012987 0 .012987 0 .012987 0 .012987 0 .012987 .012987 .012987 .012987 .012987 .012987 .012987 0 .012987 0 0 0 .012987 .012987 .012987 .012987 .012987 .012987 0 0 .012987 0 .012987 .012987 .012987 .012987 0 0 .012987 0 0 .012987 .012987 .012987 0 0 0 0 0 0 0 0 0 .012987 .012987 .012987 0 .012987 .012987 0 0 0 .012987 0 0 .012987 .012987 .012987 0 .012987 .012987 0 0 0 0 0 .012987 .012987 .012987 0 .012987 0 0 .012987 .012987 .012987 0 .012987 .012987 0 .012987 0 0 .012987 0 0 .012987 .012987 0 0 0
77 .0138889 .0138889 .0138889 0 .0138889 0 0 .0138889 .0138889 0 .0138889 .0138889 0 .0138889 .0138889 0 0 0 0 0 0 0 .0138889 .0138889 0 0 0 0 .0138889 .0138889 .0138889 .0138889 0 .0138889 0 0 0 0 .0138889 0 0 .0138889 0 .0138889 0 0 .0138889 0 0 0 .0138889 0 .0138889 .0138889 .0138889 0 0 .0138889 0 0 0 .0138889 0 .0138889 0 .0138889 0 .0138889 .0138889 0 .0138889 .0138889 0 .0138889 0 0 0 0 0 0 .0138889 0 .0138889 .0138889 0 .0138889 .0138889 0 0 0 0 0 .0138889 .0138889 0 .0138889 .0138889 0 0 .0138889 0 .0138889 .0138889 0 .0138889 .0138889 .0138889 0 0 0 0 0 .0138889 .0138889 0 0 0 0 0 0 .0138889 .0138889 0 .0138889 .0138889 .0138889 0 0 0 0 0 0 .0138889 0 .0138889 .0138889 .0138889 .0138889 0 .0138889 .0138889 0 .0138889 .0138889 .0138889 .0138889 0 0 .0138889 0 0 0 .0138889 .0138889 .0138889 .0138889
78 0 .0135135 .0135135 0 .0135135 0 .0135135 .0135135 0 .0135135 0 0 .0135135 .0135135 .0135135 0 .0135135 0 0 0 0 .0135135 0 0 0 .0135135 0 .0135135 0 0 .0135135 0 0 0 0 0 .0135135 .0135135 .0135135 .0135135 0 0 0 .0135135 0 .0135135 .0135135 .0135135 0 0 0 0 .0135135 0 0 0 0 .0135135 0 .0135135 0 .0135135 0 .0135135 0 .0135135 0 .0135135 .0135135 0 .0135135 .0135135 0 .0135135 .0135135 .0135135 0 0 .0135135 .0135135 .0135135 .0135135 .0135135 0 0 .0135135 0 .0135135 .0135135 .0135135 .0135135 0 0 .0135135 0 0 .0135135 .0135135 .0135135 0 0 0 0 .0135135 0 0 0 0 .0135135 .0135135 .0135135 0 .0135135 .0135135 0 0 0 .0135135 0 0 .0135135 .0135135 .0135135 0 .0135135 .0135135 0 .0135135 0 0 0 .0135135 .0135135 .0135135 0 .0135135 0 0 .0135135 .0135135 .0135135 0 0 .0135135 0 .0135135 0 0 .0135135 0 0 .0135135 .0135135 0 0 0
79 0 0 .0333333 0 0 .0333333 0 0 0 0 0 0 .0333333 0 0 0 0 0 0 0 0 .0333333 0 0 0 0 0 .0333333 0 0 0 0 0 0 0 0 0 0 0 0 0 0 0 0 0 0 0 0 0 0 0 0 0 0 0 0 0 0 0 .0333333 0 0 0 0 .0333333 .0333333 0 0 0 0 0 0 0 0 .0333333 .0333333 0 .0333333 0 .0333333 0 .0333333 0 0 0 .0333333 0 0 0 0 .0333333 0 0 .0333333 0 0 0 .0333333 .0333333 0 0 0 0 .0333333 0 0 0 0 0 0 .0333333 0 .0333333 .0333333 0 0 .0333333 0 0 0 0 0 .0333333 0 0 0 0 .0333333 0 0 0 0 0 0 0 0 0 0 .0333333 .0333333 .0333333 0 0 0 0 0 0 0 .0333333 0 0 .0333333 0 0 0 0
80 0 0 0 0 0 0 0 0 0 0 0 0 .0416667 0 0 0 0 0 0 0 0 .0416667 0 0 0 0 0 .0416667 0 0 0 0 0 0 0 0 0 0 0 0 0 0 0 0 0 0 0 0 0 0 0 0 0 0 0 0 0 0 0 .0416667 0 0 0 0 .0416667 .0416667 0 0 0 0 0 0 0 0 .0416667 .0416667 0 .0416667 .0416667 0 0 .0416667 0 0 0 0 0 0 0 0 .0416667 0 0 0 0 0 0 .0416667 .0416667 0 0 0 0 .0416667 0 0 0 0 0 0 .0416667 0 0 .0416667 0 0 .0416667 0 0 0 0 0 .0416667 0 0 0 0 .0416667 0 0 0 0 0 0 0 0 0 0 .0416667 .0416667 0 0 0 0 0 0 0 0 .0416667 0 0 .0416667 0 0 0 0
81 0 .0108696 .0108696 0 .0108696 0 .0108696 .0108696 .0108696 .0108696 .0108696 .0108696 .0108696 .0108696 .0108696 0 .0108696 0 0 0 0 .0108696 0 .0108696 0 .0108696 0 .0108696 0 .0108696 .0108696 .0108696 0 .0108696 0 0 .0108696 .0108696 .0108696 .0108696 0 .0108696 0 .0108696 .0108696 .0108696 .0108696 .0108696 0 .0108696 .0108696 .0108696 .0108696 0 0 0 0 .0108696 0 0 0 .0108696 0 .0108696 0 .0108696 .0108696 .0108696 .0108696 0 .0108696 .0108696 0 .0108696 0 .0108696 .0108696 .0108696 0 0 0 0 .0108696 0 0 .0108696 0 .0108696 .0108696 .0108696 0 .0108696 .0108696 .0108696 0 .0108696 .0108696 .0108696 .0108696 .0108696 0 0 .0108696 0 0 .0108696 .0108696 0 .0108696 .0108696 .0108696 0 .0108696 .0108696 0 0 0 .0108696 .0108696 0 .0108696 .0108696 .0108696 .0108696 .0108696 .0108696 0 0 0 0 0 .0108696 .0108696 .0108696 0 .0108696 .0108696 .0108696 0 .0108696 .0108696 0 .0108696 .0108696 .0108696 .0108696 0 0 .0108696 0 0 0 .0108696 0 .0108696 0
82 0 0 .03125 0 0 0 0 0 0 0 0 0 .03125 0 .03125 0 0 0 0 0 0 .03125 0 0 0 0 0 .03125 0 0 0 0 0 0 0 0 0 0 0 0 0 0 0 0 0 0 0 0 0 0 0 0 0 0 0 0 0 0 0 .03125 0 0 0 0 .03125 .03125 0 .03125 0 0 0 0 0 0 .03125 .03125 0 .03125 .03125 .03125 0 0 0 0 0 .03125 0 0 0 0 .03125 0 0 .03125 0 0 0 .03125 .03125 0 0 0 0 .03125 0 0 0 0 0 0 .03125 0 .03125 .03125 0 0 .03125 0 0 0 .03125 0 .03125 0 0 0 0 .03125 0 0 0 0 0 0 0 0 0 0 .03125 .03125 .03125 0 0 0 0 0 0 0 .03125 0 0 .03125 0 0 0 0
83 .0105263 .0105263 .0105263 0 .0105263 0 .0105263 .0105263 .0105263 .0105263 .0105263 .0105263 .0105263 .0105263 .0105263 0 .0105263 0 0 0 0 .0105263 0 .0105263 0 .0105263 0 0 .0105263 .0105263 .0105263 .0105263 0 .0105263 0 0 .0105263 .0105263 .0105263 .0105263 0 .0105263 0 .0105263 .0105263 .0105263 .0105263 .0105263 0 .0105263 .0105263 .0105263 .0105263 .0105263 .0105263 0 0 .0105263 0 0 0 .0105263 0 .0105263 0 .0105263 .0105263 .0105263 .0105263 .0105263 .0105263 .0105263 0 .0105263 0 .0105263 .0105263 .0105263 0 0 .0105263 0 0 .0105263 0 .0105263 0 .0105263 .0105263 .0105263 0 .0105263 0 .0105263 0 .0105263 .0105263 0 0 0 .0105263 0 .0105263 0 0 .0105263 .0105263 0 .0105263 .0105263 .0105263 0 .0105263 .0105263 0 0 0 .0105263 .0105263 0 .0105263 .0105263 .0105263 .0105263 .0105263 .0105263 .0105263 0 0 0 0 .0105263 .0105263 .0105263 0 .0105263 .0105263 .0105263 0 .0105263 .0105263 0 .0105263 .0105263 .0105263 .0105263 0 0 .0105263 0 0 0 .0105263 0 .0105263 0
84 .0151515 .0151515 0 0 0 0 .0151515 0 .0151515 .0151515 .0151515 .0151515 0 .0151515 0 0 0 0 0 .0151515 .0151515 0 .0151515 .0151515 0 .0151515 0 0 .0151515 .0151515 .0151515 .0151515 0 0 .0151515 0 .0151515 .0151515 0 0 0 .0151515 0 .0151515 .0151515 0 .0151515 0 0 .0151515 .0151515 .0151515 0 .0151515 .0151515 .0151515 .0151515 .0151515 0 0 0 .0151515 0 .0151515 0 0 .0151515 0 0 0 .0151515 .0151515 0 .0151515 0 0 .0151515 0 0 0 0 0 .0151515 0 0 0 0 0 .0151515 0 0 .0151515 0 0 0 .0151515 .0151515 0 0 0 .0151515 0 .0151515 0 .0151515 .0151515 .0151515 0 .0151515 0 0 0 0 0 0 0 0 0 .0151515 0 0 .0151515 0 .0151515 0 .0151515 .0151515 0 .0151515 0 .0151515 .0151515 .0151515 0 0 0 .0151515 .0151515 0 0 0 0 .0151515 0 .0151515 0 0 0 0 0 0 0 0 .0151515 .0151515 .0151515
85 0 0 0 .030303 0 0 0 0 0 0 0 0 0 0 0 .030303 0 .030303 .030303 .030303 .030303 0 0 0 0 0 0 0 0 0 0 0 .030303 0 .030303 .030303 0 0 0 0 .030303 0 .030303 0 0 0 0 0 .030303 0 0 0 0 0 .030303 .030303 .030303 0 .030303 0 .030303 0 .030303 0 0 0 0 0 0 0 0 0 .030303 0 0 0 0 0 0 0 0 0 0 0 0 0 0 0 0 0 0 0 0 0 .030303 0 0 0 0 0 .030303 0 0 0 0 0 0 .030303 0 0 0 0 0 0 .030303 .030303 0 0 0 .030303 0 0 0 0 0 0 .030303 0 .030303 .030303 .030303 0 0 0 0 0 0 0 0 0 0 .030303 0 0 0 0 .030303 0 0 .030303 .030303 0 0 0 0 0
86 0 0 .0212766 0 .0212766 0 0 .0212766 0 0 0 0 .0212766 0 .0212766 0 0 0 0 0 0 .0212766 0 0 0 0 0 .0212766 0 0 0 0 0 .0212766 0 0 0 0 .0212766 0 0 0 0 0 0 0 .0212766 0 0 0 0 0 .0212766 0 0 0 0 0 0 .0212766 0 0 0 0 .0212766 .0212766 0 .0212766 .0212766 0 .0212766 0 0 .0212766 0 .0212766 .0212766 .0212766 .0212766 0 .0212766 .0212766 .0212766 0 0 0 0 0 0 0 .0212766 0 .0212766 .0212766 0 0 0 .0212766 .0212766 0 0 .0212766 0 .0212766 0 0 0 0 0 0 .0212766 0 .0212766 .0212766 0 0 .0212766 0 0 0 .0212766 0 0 0 .0212766 0 0 .0212766 0 0 0 0 0 0 0 .0212766 0 0 .0212766 .0212766 .0212766 0 0 0 .0212766 0 0 0 .0212766 0 0 .0212766 .0212766 0 0 0
87 .0333333 0 0 0 0 0 0 0 .0333333 0 .0333333 0 0 0 0 0 0 0 0 0 0 0 .0333333 .0333333 0 0 0 0 .0333333 .0333333 0 .0333333 0 .0333333 0 0 0 0 .0333333 0 0 0 0 0 0 0 .0333333 0 0 0 .0333333 0 0 .0333333 0 0 0 0 0 0 0 0 0 0 0 0 0 0 0 0 0 0 0 0 0 0 .0333333 0 0 0 0 0 0 0 0 0 0 0 0 0 0 0 .0333333 0 0 0 0 0 0 .0333333 0 .0333333 .0333333 0 .0333333 0 .0333333 0 0 0 0 0 0 0 0 0 0 0 0 0 0 0 0 .0333333 0 .0333333 0 0 0 0 0 0 0 0 .0333333 0 .0333333 .0333333 0 0 0 0 0 0 .0333333 0 0 0 0 0 0 0 .0333333 .0333333 .0333333 .0333333
88 0 .0136986 .0136986 0 .0136986 0 .0136986 .0136986 0 .0136986 .0136986 .0136986 0 .0136986 .0136986 0 .0136986 0 0 0 0 0 0 .0136986 0 .0136986 0 0 0 0 .0136986 0 0 0 0 0 .0136986 .0136986 .0136986 .0136986 0 .0136986 0 .0136986 .0136986 .0136986 .0136986 .0136986 0 .0136986 0 .0136986 .0136986 0 0 0 0 .0136986 0 0 0 .0136986 0 .0136986 0 0 .0136986 .0136986 .0136986 .0136986 .0136986 .0136986 0 .0136986 0 .0136986 0 .0136986 0 0 .0136986 0 .0136986 0 0 0 0 0 .0136986 .0136986 0 .0136986 0 0 0 .0136986 .0136986 0 .0136986 0 .0136986 0 0 0 0 .0136986 .0136986 0 .0136986 .0136986 0 0 .0136986 .0136986 0 0 0 .0136986 .0136986 0 .0136986 .0136986 .0136986 0 .0136986 .0136986 0 0 0 0 0 .0136986 .0136986 .0136986 0 .0136986 .0136986 0 0 .0136986 .0136986 0 .0136986 .0136986 0 .0136986 0 0 .0136986 0 0 0 .0136986 0 0 0
89 0 .0121951 .0121951 0 .0121951 0 .0121951 .0121951 0 .0121951 .0121951 .0121951 0 .0121951 .0121951 0 .0121951 0 0 0 0 0 0 .0121951 0 .0121951 0 0 .0121951 .0121951 .0121951 0 0 0 .0121951 0 .0121951 .0121951 .0121951 .0121951 0 .0121951 0 .0121951 .0121951 .0121951 .0121951 .0121951 0 .0121951 0 .0121951 .0121951 .0121951 .0121951 .0121951 .0121951 .0121951 0 0 0 .0121951 0 .0121951 0 0 .0121951 .0121951 .0121951 .0121951 .0121951 .0121951 0 .0121951 0 .0121951 0 .0121951 0 0 .0121951 0 .0121951 .0121951 0 0 0 .0121951 0 .0121951 0 .0121951 0 0 0 .0121951 .0121951 0 0 0 .0121951 0 0 0 0 .0121951 .0121951 0 .0121951 .0121951 0 0 .0121951 0 0 0 0 .0121951 .0121951 0 .0121951 .0121951 .0121951 0 .0121951 .0121951 .0121951 0 .0121951 0 0 .0121951 .0121951 .0121951 0 .0121951 .0121951 .0121951 0 .0121951 .0121951 0 .0121951 .0121951 0 .0121951 0 0 .0121951 0 0 0 .0121951 0 0 0
90 0 .0138889 .0138889 0 .0138889 0 .0138889 .0138889 0 .0138889 0 .0138889 0 .0138889 .0138889 0 .0138889 0 0 0 0 0 0 0 0 .0138889 0 0 0 0 .0138889 0 0 0 0 0 .0138889 .0138889 .0138889 .0138889 0 .0138889 0 .0138889 .0138889 .0138889 .0138889 .0138889 0 .0138889 0 .0138889 .0138889 0 0 0 0 .0138889 0 0 0 .0138889 0 .0138889 0 0 .0138889 .0138889 .0138889 .0138889 .0138889 .0138889 0 .0138889 0 .0138889 0 .0138889 0 0 .0138889 0 .0138889 0 0 0 0 .0138889 .0138889 0 0 .0138889 0 0 0 .0138889 .0138889 0 .0138889 0 .0138889 0 0 0 0 .0138889 .0138889 0 .0138889 .0138889 .0138889 0 .0138889 .0138889 0 0 0 .0138889 .0138889 0 .0138889 .0138889 .0138889 0 .0138889 .0138889 0 0 0 0 0 .0138889 .0138889 .0138889 0 .0138889 .0138889 0 0 .0138889 .0138889 0 .0138889 .0138889 0 .0138889 0 0 .0138889 0 0 0 .0138889 0 0 0
91 0 0 0 0 0 0 0 0 0 0 0 0 .037037 0 0 0 0 0 0 0 0 .037037 0 0 0 0 0 .037037 0 0 0 0 0 0 0 0 0 0 0 0 0 0 0 0 0 0 0 0 0 0 0 0 0 0 0 0 0 0 0 .037037 0 0 0 0 .037037 .037037 0 0 0 0 0 0 0 0 .037037 .037037 0 .037037 .037037 .037037 0 .037037 0 0 0 .037037 0 0 0 0 0 0 0 .037037 0 0 0 .037037 .037037 0 0 0 0 .037037 0 0 0 0 0 0 .037037 0 0 .037037 0 0 .037037 0 0 0 0 0 .037037 0 0 0 0 .037037 0 0 0 0 0 0 0 0 0 0 .037037 .037037 .037037 0 0 0 0 0 0 0 .037037 0 0 .037037 0 0 0 0
92 .0133333 .0133333 0 0 .0133333 0 .0133333 .0133333 .0133333 .0133333 .0133333 .0133333 0 .0133333 0 0 .0133333 0 0 0 0 0 0 .0133333 0 .0133333 0 0 .0133333 .0133333 .0133333 .0133333 0 0 .0133333 0 .0133333 .0133333 0 .0133333 0 .0133333 0 .0133333 .0133333 .0133333 .0133333 .0133333 0 .0133333 .0133333 .0133333 .0133333 .0133333 .0133333 .0133333 .0133333 .0133333 0 0 0 .0133333 0 .0133333 0 0 .0133333 0 .0133333 .0133333 .0133333 .0133333 0 .0133333 0 0 0 0 0 0 .0133333 0 .0133333 .0133333 0 0 0 .0133333 .0133333 .0133333 0 0 0 0 0 .0133333 .0133333 0 0 0 .0133333 0 0 0 0 .0133333 .0133333 0 .0133333 .0133333 0 0 0 0 0 0 0 .0133333 .0133333 0 0 .0133333 0 .0133333 .0133333 .0133333 .0133333 0 .0133333 0 0 .0133333 .0133333 .0133333 0 .0133333 .0133333 .0133333 0 0 0 0 .0133333 .0133333 .0133333 .0133333 0 0 0 0 0 0 0 0 0 0
93 .0285714 0 .0285714 0 0 0 0 0 .0285714 0 0 0 0 0 .0285714 0 0 0 0 0 0 0 .0285714 .0285714 0 0 0 0 0 .0285714 0 .0285714 0 .0285714 0 0 0 0 .0285714 0 0 0 0 .0285714 0 0 .0285714 0 0 0 .0285714 0 0 0 0 0 0 0 0 0 0 0 0 0 0 0 0 0 0 0 0 0 0 0 0 0 .0285714 0 0 0 .0285714 0 0 0 0 .0285714 .0285714 0 0 0 0 0 0 .0285714 0 0 0 0 0 .0285714 0 .0285714 .0285714 0 .0285714 0 .0285714 0 0 0 0 0 .0285714 0 0 0 0 0 0 0 .0285714 0 0 .0285714 .0285714 .0285714 0 0 0 0 0 0 0 0 .0285714 0 .0285714 0 0 0 0 0 0 0 .0285714 0 0 0 0 0 0 0 .0285714 .0285714 .0285714 .0285714
94 0 0 .0178571 0 .0178571 0 0 .0178571 .0178571 0 0 0 .0178571 0 .0178571 0 0 0 0 0 0 .0178571 0 0 0 0 0 .0178571 0 0 .0178571 0 0 .0178571 0 0 0 0 .0178571 0 0 0 0 .0178571 0 0 .0178571 0 0 0 0 0 .0178571 0 0 0 0 0 0 .0178571 0 0 0 0 .0178571 .0178571 0 .0178571 .0178571 0 .0178571 0 0 .0178571 0 .0178571 .0178571 .0178571 .0178571 0 .0178571 .0178571 .0178571 0 0 .0178571 0 0 0 0 .0178571 0 .0178571 0 0 0 0 .0178571 0 .0178571 0 .0178571 .0178571 .0178571 0 0 0 0 0 0 .0178571 0 .0178571 .0178571 0 0 .0178571 0 0 0 .0178571 0 0 .0178571 .0178571 .0178571 0 .0178571 0 0 0 0 0 0 0 .0178571 0 0 .0178571 .0178571 .0178571 0 0 .0178571 .0178571 0 0 0 .0178571 0 0 .0178571 .0178571 0 .0178571 .0178571
95 0 0 0 0 0 0 0 0 0 0 0 0 0 0 0 .0277778 0 .0277778 0 0 .0277778 0 0 0 .0277778 0 0 .0277778 0 0 0 0 .0277778 0 0 .0277778 0 0 0 0 .0277778 0 .0277778 0 0 0 0 0 .0277778 0 0 0 0 0 0 0 0 0 .0277778 .0277778 .0277778 0 .0277778 0 .0277778 0 0 0 0 0 0 0 .0277778 0 .0277778 0 0 0 .0277778 .0277778 0 .0277778 0 0 .0277778 0 0 0 0 0 .0277778 0 0 0 0 0 0 0 .0277778 0 0 0 0 .0277778 0 0 0 .0277778 0 0 0 0 0 0 .0277778 .0277778 .0277778 0 0 0 0 0 0 0 0 0 0 0 0 .0277778 .0277778 0 0 0 0 0 0 0 .0277778 0 0 .0277778 0 0 0 0 0 .0277778 0 .0277778 .0277778 .0277778 0 0 0 0
96 .0123457 .0123457 0 0 .0123457 0 .0123457 .0123457 .0123457 .0123457 .0123457 .0123457 0 .0123457 0 0 .0123457 0 0 0 0 0 .0123457 .0123457 0 .0123457 0 0 .0123457 .0123457 .0123457 .0123457 0 0 .0123457 0 .0123457 .0123457 .0123457 .0123457 0 .0123457 0 .0123457 .0123457 .0123457 .0123457 0 0 .0123457 .0123457 .0123457 .0123457 .0123457 .0123457 .0123457 .0123457 .0123457 0 0 0 .0123457 0 .0123457 0 0 .0123457 0 .0123457 .0123457 .0123457 .0123457 0 .0123457 0 0 .0123457 0 0 0 .0123457 0 .0123457 .0123457 0 0 0 .0123457 .0123457 .0123457 0 .0123457 0 0 0 0 .0123457 0 0 0 .0123457 0 .0123457 0 .0123457 .0123457 .0123457 0 .0123457 0 0 0 0 0 0 0 0 .0123457 .0123457 0 0 .0123457 0 .0123457 .0123457 .0123457 .0123457 0 .0123457 0 0 .0123457 .0123457 .0123457 0 .0123457 .0123457 .0123457 0 0 0 0 .0123457 .0123457 .0123457 .0123457 0 0 0 0 0 0 .0123457 0 .0123457 .0123457
97 .011236 .011236 .011236 0 .011236 0 .011236 .011236 .011236 .011236 .011236 .011236 0 .011236 .011236 0 .011236 0 0 0 0 0 0 .011236 0 .011236 0 0 .011236 .011236 .011236 .011236 0 0 .011236 0 .011236 .011236 .011236 .011236 0 .011236 0 .011236 .011236 .011236 .011236 .011236 0 .011236 .011236 .011236 .011236 .011236 .011236 .011236 .011236 .011236 0 0 0 .011236 0 .011236 0 0 .011236 .011236 .011236 .011236 .011236 .011236 0 .011236 0 .011236 .011236 .011236 0 0 .011236 0 .011236 .011236 0 0 0 .011236 .011236 .011236 0 .011236 0 0 0 .011236 0 0 0 0 .011236 0 0 0 0 .011236 .011236 0 .011236 .011236 0 0 .011236 .011236 0 0 0 .011236 .011236 0 .011236 .011236 0 .011236 .011236 .011236 .011236 0 .011236 0 0 .011236 .011236 .011236 0 .011236 .011236 .011236 0 .011236 .011236 0 .011236 .011236 .011236 .011236 0 0 .011236 0 0 0 .011236 0 0 0
98 0 0 .025641 0 .025641 0 0 .025641 0 0 0 0 .025641 0 .025641 0 0 0 0 0 0 .025641 0 0 0 0 0 .025641 0 0 0 0 0 0 0 0 0 0 0 0 0 0 0 0 0 0 0 0 0 0 0 0 .025641 0 0 0 0 0 0 .025641 0 0 0 0 .025641 .025641 0 .025641 .025641 0 0 0 0 0 .025641 .025641 0 .025641 .025641 .025641 .025641 .025641 0 0 0 .025641 0 0 0 0 .025641 0 0 .025641 0 0 0 0 .025641 0 0 0 0 .025641 0 0 0 0 0 0 .025641 0 .025641 .025641 0 0 .025641 0 0 0 .025641 0 .025641 0 .025641 0 0 .025641 0 0 0 0 0 0 0 0 0 0 .025641 .025641 .025641 0 0 0 0 0 0 0 .025641 0 0 .025641 .025641 0 0 0
99 0 0 .0222222 0 .0222222 0 0 .0222222 0 0 0 0 .0222222 0 .0222222 0 .0222222 0 0 0 0 .0222222 0 0 0 0 0 .0222222 0 0 0 0 0 0 0 0 0 0 0 0 0 0 0 0 0 .0222222 0 .0222222 0 0 0 0 .0222222 0 0 0 0 0 0 .0222222 0 0 0 0 0 .0222222 0 .0222222 .0222222 0 0 0 0 0 .0222222 .0222222 0 .0222222 .0222222 .0222222 .0222222 .0222222 0 0 0 .0222222 0 .0222222 0 .0222222 .0222222 0 0 0 0 0 0 .0222222 0 0 0 0 0 .0222222 0 0 0 0 0 .0222222 .0222222 0 .0222222 .0222222 0 0 .0222222 0 0 0 .0222222 0 .0222222 0 0 0 0 .0222222 0 0 0 0 0 .0222222 0 .0222222 0 0 .0222222 .0222222 .0222222 0 0 .0222222 0 .0222222 0 0 .0222222 0 0 .0222222 0 0 0 0
100 .0238095 0 .0238095 0 0 0 0 0 .0238095 0 .0238095 .0238095 0 0 .0238095 0 0 0 0 0 0 0 .0238095 .0238095 0 0 0 0 .0238095 .0238095 0 .0238095 0 .0238095 0 0 0 0 .0238095 0 0 0 0 .0238095 0 0 .0238095 0 0 0 .0238095 0 0 .0238095 0 0 0 0 0 0 0 0 0 0 0 0 0 0 0 0 .0238095 0 0 .0238095 0 0 .0238095 0 0 0 .0238095 0 0 0 0 0 .0238095 0 0 0 0 0 .0238095 .0238095 0 0 0 0 0 0 0 .0238095 .0238095 0 .0238095 .0238095 .0238095 0 0 0 0 0 .0238095 0 0 0 0 0 0 0 .0238095 0 0 .0238095 .0238095 .0238095 0 0 0 0 0 0 0 0 .0238095 0 .0238095 .0238095 0 0 0 0 0 0 .0238095 0 0 0 0 0 0 0 .0238095 .0238095 .0238095 .0238095
101 .0136986 .0136986 0 0 0 0 .0136986 0 .0136986 .0136986 .0136986 .0136986 0 .0136986 0 0 .0136986 0 0 0 .0136986 0 0 .0136986 0 .0136986 0 0 .0136986 .0136986 .0136986 .0136986 0 0 .0136986 0 .0136986 .0136986 0 .0136986 0 .0136986 0 .0136986 .0136986 .0136986 .0136986 0 0 .0136986 .0136986 .0136986 0 .0136986 .0136986 .0136986 .0136986 .0136986 0 0 0 .0136986 0 .0136986 0 0 .0136986 0 .0136986 .0136986 .0136986 .0136986 0 .0136986 0 0 0 0 0 0 0 0 .0136986 .0136986 .0136986 0 0 .0136986 .0136986 .0136986 0 .0136986 0 0 0 .0136986 .0136986 0 0 0 0 0 0 0 0 .0136986 .0136986 0 .0136986 0 0 0 0 0 0 0 0 .0136986 .0136986 0 0 .0136986 0 .0136986 0 .0136986 .0136986 0 .0136986 0 .0136986 .0136986 .0136986 .0136986 0 .0136986 .0136986 .0136986 0 0 0 .0136986 .0136986 .0136986 .0136986 .0136986 0 0 0 .0136986 0 0 0 0 0 0
102 .03125 0 .03125 0 0 0 0 0 .03125 0 0 0 0 0 .03125 0 0 0 0 0 0 0 .03125 .03125 0 0 0 0 0 0 0 .03125 0 .03125 0 0 0 0 .03125 0 0 0 0 0 0 0 .03125 0 0 0 .03125 0 0 0 0 0 0 0 0 0 0 0 0 0 0 .03125 0 0 0 0 0 0 0 0 0 0 .03125 0 0 0 0 0 0 0 0 .03125 .03125 0 0 0 0 0 .03125 .03125 0 0 0 0 0 .03125 0 0 .03125 0 .03125 0 0 0 0 0 0 0 .03125 0 0 0 0 0 0 0 .03125 0 0 .03125 .03125 .03125 0 .03125 0 0 0 0 0 0 .03125 0 0 0 0 0 0 0 0 0 .03125 0 0 0 0 0 0 0 .03125 .03125 .03125 .03125
103 .0204082 0 .0204082 0 0 0 0 0 .0204082 0 .0204082 .0204082 0 0 .0204082 0 0 0 0 0 0 0 .0204082 .0204082 0 0 0 0 .0204082 .0204082 .0204082 .0204082 0 .0204082 0 0 0 0 .0204082 0 0 0 0 .0204082 0 0 .0204082 0 0 0 .0204082 0 0 .0204082 0 0 0 0 0 0 0 0 0 0 0 0 0 .0204082 .0204082 0 .0204082 0 0 .0204082 0 0 .0204082 0 0 0 .0204082 0 .0204082 .0204082 0 0 .0204082 0 0 0 0 0 .0204082 .0204082 0 .0204082 0 0 0 .0204082 0 .0204082 0 0 .0204082 .0204082 .0204082 0 0 0 0 0 .0204082 0 0 0 0 0 0 0 .0204082 0 0 .0204082 .0204082 .0204082 0 0 0 0 0 0 0 0 .0204082 .0204082 .0204082 .0204082 0 0 0 0 0 0 .0204082 0 0 0 0 0 0 0 .0204082 .0204082 .0204082 .0204082
104 0 0 0 0 0 .0416667 0 0 0 0 0 0 .0416667 0 0 0 0 0 0 0 0 .0416667 0 0 0 0 0 .0416667 0 0 0 0 0 0 0 0 0 0 0 0 0 0 0 0 0 0 0 0 0 0 0 0 0 0 0 0 0 0 0 .0416667 0 0 0 0 .0416667 .0416667 0 0 0 0 0 0 0 0 .0416667 0 0 .0416667 .0416667 .0416667 0 .0416667 0 0 0 .0416667 0 0 0 0 .0416667 0 0 .0416667 0 0 0 .0416667 .0416667 0 0 0 0 0 0 0 0 0 0 0 .0416667 0 0 .0416667 0 0 .0416667 0 0 0 0 0 0 0 0 0 0 .0416667 0 0 0 0 0 0 0 0 0 0 .0416667 .0416667 0 0 0 0 0 0 0 0 0 0 0 .0416667 0 0 0 0
105 .025641 0 0 0 0 0 0 0 .025641 0 .025641 .025641 0 0 0 0 0 0 0 0 0 0 .025641 .025641 0 0 0 0 .025641 .025641 0 .025641 0 .025641 0 0 0 0 .025641 0 0 0 0 0 0 0 .025641 0 0 0 .025641 0 0 .025641 .025641 .025641 .025641 0 0 0 0 0 0 0 0 0 0 0 0 0 0 0 0 0 0 0 .025641 0 0 0 0 0 0 .025641 0 0 .025641 0 0 0 0 0 .025641 0 0 .025641 0 0 0 .025641 0 .025641 .025641 0 0 .025641 .025641 0 0 0 0 0 0 0 0 0 0 0 0 0 0 0 0 .025641 0 .025641 .025641 0 .025641 0 0 0 0 0 .025641 0 .025641 .025641 0 0 0 0 0 0 .025641 0 0 0 0 0 0 0 .025641 .025641 .025641 .025641
106 .010989 .010989 .010989 0 .010989 0 .010989 .010989 .010989 .010989 .010989 .010989 0 .010989 .010989 0 .010989 0 0 0 0 0 .010989 .010989 0 .010989 0 0 .010989 .010989 .010989 .010989 0 .010989 .010989 0 .010989 .010989 .010989 .010989 0 .010989 0 .010989 .010989 .010989 .010989 .010989 0 .010989 .010989 .010989 .010989 .010989 .010989 .010989 .010989 .010989 0 0 0 .010989 0 .010989 0 0 .010989 .010989 .010989 0 .010989 .010989 0 .010989 0 0 .010989 0 0 0 .010989 0 .010989 .010989 0 0 0 .010989 .010989 .010989 0 .010989 0 0 0 .010989 .010989 0 0 .010989 .010989 0 .010989 0 .010989 0 .010989 0 .010989 0 0 0 .010989 0 0 0 0 .010989 .010989 0 .010989 .010989 0 .010989 .010989 .010989 .010989 0 .010989 0 0 .010989 .010989 .010989 .010989 .010989 .010989 .010989 0 0 .010989 0 .010989 .010989 .010989 .010989 0 0 0 0 0 0 .010989 .010989 .010989 .010989
107 .011236 .011236 .011236 0 .011236 0 .011236 .011236 .011236 .011236 .011236 .011236 0 .011236 .011236 0 .011236 0 0 0 0 0 .011236 .011236 0 .011236 0 0 .011236 .011236 .011236 .011236 0 .011236 .011236 0 .011236 .011236 .011236 .011236 0 .011236 0 .011236 .011236 0 .011236 0 0 .011236 .011236 .011236 .011236 .011236 .011236 .011236 .011236 .011236 0 0 0 .011236 0 .011236 0 0 .011236 .011236 .011236 0 .011236 .011236 0 .011236 0 0 .011236 0 0 0 .011236 0 .011236 .011236 0 0 .011236 .011236 .011236 .011236 0 .011236 .011236 0 0 .011236 .011236 0 0 .011236 .011236 0 .011236 0 .011236 .011236 0 0 .011236 0 0 0 .011236 0 0 0 0 .011236 .011236 0 .011236 .011236 0 .011236 .011236 .011236 .011236 0 .011236 0 0 .011236 .011236 0 .011236 .011236 .011236 .011236 0 0 0 0 .011236 .011236 .011236 .011236 0 0 0 0 0 0 .011236 .011236 .011236 .011236
108 0 0 0 0 0 0 0 0 0 0 0 0 0 0 0 .0344828 0 .0344828 .0344828 .0344828 .0344828 0 0 0 .0344828 0 0 0 0 0 0 0 .0344828 0 0 .0344828 0 0 0 0 .0344828 0 .0344828 0 0 0 0 0 .0344828 0 0 0 0 0 0 0 0 0 .0344828 0 .0344828 0 .0344828 0 0 0 0 0 0 0 0 0 .0344828 0 .0344828 0 0 0 0 .0344828 0 0 0 0 .0344828 0 0 0 0 0 0 0 0 0 .0344828 0 0 0 0 0 0 0 0 0 0 0 0 0 0 0 0 0 0 0 .0344828 .0344828 .0344828 0 0 .0344828 0 0 0 0 0 0 0 0 0 .0344828 .0344828 0 0 0 0 0 0 0 0 0 0 .0344828 0 0 0 0 0 .0344828 0 .0344828 .0344828 0 0 0 0 0
109 0 .0126582 .0126582 0 .0126582 0 .0126582 .0126582 0 .0126582 .0126582 .0126582 0 .0126582 .0126582 0 .0126582 0 0 0 0 0 0 .0126582 0 .0126582 0 0 .0126582 .0126582 .0126582 0 0 0 .0126582 0 .0126582 .0126582 0 .0126582 0 .0126582 0 .0126582 .0126582 .0126582 0 .0126582 0 .0126582 0 .0126582 .0126582 .0126582 .0126582 .0126582 .0126582 .0126582 0 0 0 .0126582 0 .0126582 0 0 .0126582 .0126582 .0126582 .0126582 .0126582 .0126582 0 .0126582 0 .0126582 0 .0126582 0 0 .0126582 0 .0126582 .0126582 0 0 0 .0126582 .0126582 .0126582 0 .0126582 0 0 0 .0126582 .0126582 0 0 0 .0126582 0 0 0 0 .0126582 .0126582 0 0 .0126582 0 0 0 0 0 0 0 .0126582 .0126582 0 .0126582 .0126582 .0126582 0 .0126582 .0126582 .0126582 0 .0126582 0 0 .0126582 .0126582 .0126582 0 .0126582 .0126582 .0126582 0 .0126582 .0126582 0 .0126582 .0126582 0 .0126582 0 0 .0126582 0 0 0 .0126582 0 0 0
110 0 .0166667 0 0 .0166667 0 .0166667 .0166667 0 .0166667 0 0 0 .0166667 .0166667 0 .0166667 0 0 0 0 0 0 0 .0166667 .0166667 0 0 0 0 .0166667 0 0 0 0 0 .0166667 .0166667 0 .0166667 0 .0166667 0 .0166667 .0166667 .0166667 0 .0166667 0 .0166667 0 .0166667 .0166667 0 0 0 0 .0166667 0 0 0 .0166667 0 .0166667 0 0 .0166667 .0166667 .0166667 .0166667 .0166667 .0166667 0 .0166667 0 .0166667 0 .0166667 0 0 .0166667 0 .0166667 0 0 0 0 .0166667 .0166667 .0166667 0 .0166667 0 0 0 0 .0166667 0 .0166667 0 0 0 0 0 0 0 0 0 .0166667 0 0 0 0 .0166667 0 0 0 .0166667 .0166667 0 .0166667 .0166667 .0166667 0 .0166667 0 0 0 0 0 0 .0166667 .0166667 .0166667 0 .0166667 0 0 0 .0166667 .0166667 0 .0166667 .0166667 0 .0166667 0 0 .0166667 0 0 0 0 0 0 0
111 0 0 .0185185 0 .0185185 0 0 .0185185 0 0 0 0 .0185185 .0185185 .0185185 0 .0185185 0 0 0 0 .0185185 0 0 0 0 0 .0185185 0 0 .0185185 0 0 0 0 0 0 0 .0185185 0 0 0 0 .0185185 0 .0185185 .0185185 0 0 0 0 0 .0185185 0 0 0 0 0 0 .0185185 0 0 0 0 .0185185 .0185185 0 .0185185 .0185185 0 .0185185 0 0 .0185185 .0185185 .0185185 0 .0185185 .0185185 .0185185 .0185185 .0185185 .0185185 0 0 .0185185 0 0 0 .0185185 .0185185 0 0 .0185185 0 0 0 .0185185 .0185185 0 0 0 0 .0185185 0 0 0 0 0 0 0 0 .0185185 .0185185 0 0 .0185185 0 0 0 .0185185 .0185185 .0185185 0 .0185185 0 0 .0185185 0 0 0 0 0 0 0 .0185185 0 0 .0185185 .0185185 .0185185 0 0 .0185185 0 .0185185 0 0 .0185185 0 0 .0185185 .0185185 0 0 0
112 0 0 0 0 0 .5 0 0 0 0 0 0 0 0 0 0 0 0 0 0 0 0 0 0 0 0 0 0 0 0 0 0 0 0 0 0 0 0 0 0 0 0 0 0 0 0 0 0 .5 0 0 0 0 0 0 0 0 0 0 0 0 0 0 0 0 0 0 0 0 0 0 0 0 0 0 0 0 0 0 0 0 0 0 0 0 0 0 0 0 0 0 0 0 0 0 0 0 0 0 0 0 0 0 0 0 0 0 0 0 0 0 0 0 0 0 0 0 0 0 0 0 0 0 0 0 0 0 0 0 0 0 0 0 0 0 0 0 0 0 0 0 0 0 0 0 0 0 0 0 0 0 0 0 0 0 0
113 0 .0117647 .0117647 0 .0117647 0 .0117647 .0117647 .0117647 0 0 0 .0117647 .0117647 .0117647 0 .0117647 0 0 0 0 .0117647 0 .0117647 0 .0117647 0 .0117647 0 .0117647 .0117647 .0117647 0 .0117647 0 0 .0117647 .0117647 .0117647 .0117647 0 .0117647 0 .0117647 0 .0117647 .0117647 .0117647 0 0 .0117647 0 .0117647 0 0 0 0 .0117647 0 0 0 .0117647 0 .0117647 0 .0117647 0 .0117647 .0117647 0 .0117647 .0117647 0 .0117647 0 .0117647 .0117647 .0117647 .0117647 0 .0117647 .0117647 .0117647 0 0 .0117647 0 .0117647 .0117647 .0117647 0 0 .0117647 .0117647 0 0 .0117647 .0117647 .0117647 .0117647 0 .0117647 .0117647 0 0 .0117647 .0117647 0 0 0 .0117647 0 0 .0117647 0 0 0 .0117647 0 0 .0117647 .0117647 .0117647 .0117647 .0117647 .0117647 0 0 0 0 0 .0117647 .0117647 .0117647 0 .0117647 .0117647 0 .0117647 .0117647 .0117647 0 .0117647 .0117647 .0117647 .0117647 0 0 .0117647 0 0 .0117647 .0117647 0 .0117647 .0117647
114 0 .0133333 .0133333 0 .0133333 0 .0133333 .0133333 0 0 0 0 .0133333 .0133333 .0133333 0 .0133333 0 0 0 0 .0133333 0 0 0 .0133333 0 .0133333 0 0 .0133333 0 0 .0133333 0 0 .0133333 .0133333 .0133333 .0133333 0 0 0 .0133333 0 .0133333 .0133333 .0133333 0 0 0 0 .0133333 0 0 0 0 .0133333 0 .0133333 0 .0133333 0 .0133333 0 .0133333 0 .0133333 .0133333 0 .0133333 .0133333 0 .0133333 0 .0133333 .0133333 .0133333 .0133333 .0133333 .0133333 .0133333 .0133333 0 0 .0133333 0 .0133333 0 .0133333 .0133333 0 0 .0133333 0 0 .0133333 .0133333 .0133333 0 0 0 0 .0133333 0 0 0 0 0 .0133333 .0133333 0 .0133333 0 0 0 0 .0133333 0 0 .0133333 .0133333 .0133333 .0133333 .0133333 .0133333 0 .0133333 0 0 0 .0133333 .0133333 .0133333 0 .0133333 .0133333 0 .0133333 .0133333 .0133333 0 0 .0133333 .0133333 .0133333 0 0 .0133333 0 0 .0133333 .0133333 0 0 0
115 0 0 0 .0322581 0 0 0 0 0 0 0 0 0 0 0 .0322581 0 .0322581 .0322581 .0322581 .0322581 0 0 0 0 0 .0322581 0 0 0 0 0 .0322581 0 0 .0322581 0 0 0 0 .0322581 0 .0322581 0 0 0 0 0 .0322581 0 0 0 0 0 0 0 0 0 .0322581 0 .0322581 0 .0322581 0 0 0 0 0 0 0 0 0 .0322581 0 .0322581 0 0 0 0 .0322581 0 0 0 0 .0322581 0 0 0 0 0 0 0 0 0 .0322581 0 0 0 0 0 0 0 0 0 0 0 0 .0322581 0 0 0 0 0 0 0 .0322581 .0322581 0 0 .0322581 0 0 0 0 0 0 0 0 0 .0322581 .0322581 0 0 0 0 0 0 0 0 0 0 .0322581 0 0 0 0 .0322581 .0322581 0 .0322581 .0322581 0 0 0 0 0
116 0 0 0 .0344828 0 .0344828 0 0 0 0 0 0 0 0 0 .0344828 0 .0344828 .0344828 .0344828 .0344828 0 0 0 0 0 .0344828 0 0 0 0 0 .0344828 0 0 .0344828 0 0 0 0 .0344828 0 .0344828 0 0 0 0 0 .0344828 0 0 0 0 0 0 0 0 0 .0344828 0 .0344828 0 .0344828 0 0 0 0 0 0 0 0 0 .0344828 0 0 0 0 0 0 0 0 0 0 0 .0344828 0 0 0 0 0 0 0 0 0 .0344828 0 0 0 0 0 0 0 0 0 0 0 0 .0344828 0 0 0 .0344828 0 0 .0344828 0 0 0 0 .0344828 0 0 0 0 0 0 0 0 0 .0344828 .0344828 0 0 0 0 0 0 0 0 0 0 .0344828 0 0 0 0 .0344828 0 0 .0344828 .0344828 0 0 0 0 0
117 0 0 0 0 0 .0454545 0 0 0 0 0 0 .0454545 0 0 0 0 0 0 0 0 .0454545 0 0 0 0 0 .0454545 0 0 0 0 0 0 0 0 0 0 0 0 0 0 0 0 0 0 0 0 .0454545 0 0 0 0 0 0 0 0 0 0 .0454545 0 0 0 0 .0454545 .0454545 0 0 0 0 0 0 0 0 .0454545 0 0 0 .0454545 .0454545 0 .0454545 0 0 0 .0454545 0 0 0 0 .0454545 0 0 .0454545 0 0 0 .0454545 .0454545 0 0 0 0 .0454545 0 0 0 0 0 0 .0454545 0 0 0 0 0 0 0 0 0 0 0 0 0 0 0 0 .0454545 0 0 0 0 0 0 0 0 0 0 .0454545 0 0 0 0 0 0 0 0 0 0 0 0 .0454545 0 0 0 0
118 0 .0123457 .0123457 0 .0123457 0 .0123457 .0123457 0 .0123457 .0123457 .0123457 0 .0123457 .0123457 0 .0123457 0 0 0 0 0 0 .0123457 0 .0123457 0 0 .0123457 .0123457 .0123457 0 0 0 .0123457 0 .0123457 .0123457 .0123457 .0123457 0 .0123457 0 .0123457 .0123457 .0123457 .0123457 .0123457 0 .0123457 0 .0123457 .0123457 .0123457 .0123457 .0123457 .0123457 .0123457 0 0 0 .0123457 0 .0123457 0 0 .0123457 .0123457 .0123457 .0123457 .0123457 .0123457 0 .0123457 0 .0123457 0 .0123457 0 0 .0123457 0 .0123457 0 0 0 0 .0123457 .0123457 .0123457 0 .0123457 0 0 0 .0123457 .0123457 0 0 0 .0123457 0 0 0 0 .0123457 .0123457 0 .0123457 .0123457 0 0 .0123457 .0123457 0 0 0 0 .0123457 0 .0123457 .0123457 .0123457 0 .0123457 .0123457 .0123457 0 0 0 0 .0123457 .0123457 .0123457 0 .0123457 .0123457 .0123457 0 .0123457 .0123457 0 .0123457 .0123457 0 .0123457 0 0 .0123457 0 0 0 .0123457 0 0 0
119 0 .0144928 0 0 .0144928 0 .0144928 .0144928 0 .0144928 .0144928 .0144928 0 .0144928 0 0 .0144928 0 0 0 0 0 0 .0144928 0 .0144928 0 0 .0144928 .0144928 .0144928 0 0 0 .0144928 0 .0144928 .0144928 0 .0144928 0 .0144928 0 .0144928 .0144928 .0144928 0 .0144928 0 .0144928 .0144928 .0144928 .0144928 .0144928 .0144928 .0144928 .0144928 .0144928 0 0 0 .0144928 0 .0144928 0 0 .0144928 0 .0144928 .0144928 .0144928 .0144928 0 .0144928 0 0 0 0 0 0 .0144928 0 .0144928 .0144928 0 0 0 .0144928 .0144928 .0144928 0 .0144928 0 0 0 .0144928 .0144928 0 0 0 .0144928 0 0 0 0 .0144928 .0144928 0 .0144928 .0144928 0 0 0 0 0 0 0 .0144928 0 0 0 .0144928 0 0 .0144928 .0144928 .0144928 0 .0144928 0 0 .0144928 .0144928 .0144928 0 .0144928 .0144928 .0144928 0 0 0 0 .0144928 .0144928 0 .0144928 0 0 0 0 0 0 0 0 0 0
120 0 0 0 .04 0 0 0 0 0 0 0 0 0 0 0 0 0 0 .04 .04 .04 0 0 0 0 0 .04 0 0 0 0 0 .04 0 0 .04 0 0 0 0 .04 0 .04 0 0 0 0 0 .04 0 0 0 0 0 0 0 0 0 .04 0 .04 0 .04 0 0 0 0 0 0 0 0 0 .04 0 0 0 0 0 0 0 0 0 0 0 .04 0 0 0 0 0 0 0 0 0 0 0 0 0 0 0 0 0 0 0 0 0 0 .04 0 0 0 .04 0 0 .04 .04 0 0 0 0 0 0 0 0 0 0 0 0 0 .04 .04 0 0 0 0 0 0 0 0 0 0 .04 0 0 0 0 .04 0 0 .04 .04 0 0 0 0 0
121 .010989 .010989 .010989 0 .010989 0 .010989 .010989 .010989 .010989 .010989 0 .010989 .010989 .010989 0 .010989 0 0 0 0 .010989 0 .010989 0 .010989 0 .010989 0 .010989 .010989 .010989 0 .010989 0 0 .010989 .010989 .010989 .010989 0 .010989 0 .010989 .010989 .010989 .010989 .010989 0 .010989 .010989 .010989 .010989 0 0 0 0 .010989 0 0 0 .010989 0 .010989 0 .010989 0 .010989 .010989 0 .010989 .010989 0 .010989 0 .010989 .010989 .010989 0 0 .010989 .010989 .010989 0 0 .010989 0 .010989 .010989 .010989 0 0 .010989 .010989 0 0 .010989 .010989 .010989 .010989 0 .010989 .010989 0 0 .010989 .010989 0 .010989 .010989 .010989 0 .010989 .010989 0 0 0 .010989 0 0 0 .010989 .010989 .010989 .010989 .010989 0 0 0 0 0 .010989 .010989 .010989 0 .010989 .010989 0 .010989 .010989 .010989 0 .010989 .010989 .010989 .010989 0 0 .010989 0 0 0 .010989 0 .010989 .010989
122 0 .0111111 .0111111 0 .0111111 0 .0111111 .0111111 .0111111 .0111111 .0111111 .0111111 0 .0111111 .0111111 0 .0111111 0 0 0 0 0 0 .0111111 0 .0111111 0 0 .0111111 .0111111 .0111111 .0111111 0 0 0 0 .0111111 .0111111 .0111111 .0111111 0 .0111111 0 .0111111 .0111111 .0111111 .0111111 .0111111 0 .0111111 .0111111 .0111111 .0111111 .0111111 .0111111 .0111111 .0111111 .0111111 0 0 0 .0111111 0 .0111111 0 .0111111 .0111111 .0111111 .0111111 .0111111 .0111111 .0111111 0 .0111111 0 .0111111 .0111111 .0111111 0 0 .0111111 0 .0111111 .0111111 0 0 0 .0111111 .0111111 .0111111 0 .0111111 0 0 0 .0111111 .0111111 0 0 0 .0111111 0 0 0 0 .0111111 .0111111 0 .0111111 .0111111 .0111111 0 .0111111 .0111111 0 0 0 .0111111 .0111111 0 .0111111 0 .0111111 .0111111 .0111111 .0111111 .0111111 0 .0111111 0 0 .0111111 .0111111 .0111111 0 .0111111 .0111111 .0111111 0 .0111111 .0111111 0 .0111111 .0111111 .0111111 .0111111 0 0 .0111111 0 0 0 .0111111 0 0 0
123 0 .0153846 .0153846 0 .0153846 0 .0153846 .0153846 0 .0153846 0 0 .0153846 .0153846 .0153846 0 .0153846 0 0 0 0 .0153846 0 0 .0153846 .0153846 0 .0153846 0 0 .0153846 0 0 0 0 0 .0153846 .0153846 0 .0153846 0 0 0 0 0 .0153846 0 .0153846 0 0 0 .0153846 .0153846 0 0 0 0 .0153846 0 .0153846 0 .0153846 0 .0153846 0 .0153846 0 .0153846 .0153846 .0153846 .0153846 0 0 .0153846 .0153846 .0153846 0 .0153846 .0153846 .0153846 .0153846 .0153846 .0153846 0 0 0 0 .0153846 .0153846 .0153846 .0153846 0 0 0 0 0 0 .0153846 .0153846 0 0 0 0 0 0 0 0 0 .0153846 .0153846 .0153846 0 .0153846 .0153846 0 0 0 .0153846 0 0 .0153846 .0153846 0 0 0 0 0 0 0 0 0 .0153846 .0153846 .0153846 0 .0153846 0 0 .0153846 .0153846 .0153846 0 0 .0153846 0 .0153846 0 0 .0153846 0 0 .0153846 0 0 0 0
124 .0138889 .0138889 .0138889 0 .0138889 0 0 .0138889 .0138889 0 .0138889 .0138889 0 .0138889 .0138889 0 0 0 0 0 0 0 .0138889 .0138889 0 0 0 0 .0138889 .0138889 .0138889 .0138889 0 .0138889 0 0 0 0 .0138889 0 0 .0138889 0 .0138889 0 0 .0138889 0 0 0 .0138889 0 .0138889 .0138889 .0138889 .0138889 .0138889 .0138889 0 0 0 .0138889 0 0 0 0 0 .0138889 .0138889 0 .0138889 .0138889 0 .0138889 0 0 .0138889 0 0 0 .0138889 0 .0138889 .0138889 0 0 .0138889 0 0 0 0 .0138889 .0138889 .0138889 0 .0138889 .0138889 0 0 .0138889 .0138889 .0138889 .0138889 0 .0138889 .0138889 .0138889 0 0 0 0 0 .0138889 .0138889 0 0 0 0 0 0 .0138889 .0138889 0 0 .0138889 .0138889 .0138889 0 .0138889 0 0 0 .0138889 0 .0138889 .0138889 .0138889 .0138889 0 0 .0138889 0 .0138889 .0138889 .0138889 0 0 0 0 0 0 0 .0138889 .0138889 .0138889 .0138889
125 .0107527 .0107527 .0107527 0 .0107527 0 .0107527 .0107527 .0107527 .0107527 .0107527 .0107527 .0107527 .0107527 .0107527 0 .0107527 0 0 0 0 .0107527 0 .0107527 0 .0107527 0 0 0 .0107527 .0107527 .0107527 0 .0107527 0 0 .0107527 .0107527 .0107527 .0107527 0 .0107527 0 .0107527 .0107527 .0107527 .0107527 .0107527 0 .0107527 .0107527 .0107527 .0107527 .0107527 0 0 0 .0107527 0 0 0 .0107527 0 .0107527 0 .0107527 .0107527 .0107527 .0107527 0 .0107527 .0107527 0 .0107527 0 .0107527 .0107527 .0107527 0 0 .0107527 0 .0107527 0 0 .0107527 0 .0107527 .0107527 .0107527 0 .0107527 .0107527 .0107527 0 .0107527 .0107527 .0107527 0 .0107527 0 .0107527 .0107527 0 0 .0107527 .0107527 0 .0107527 .0107527 .0107527 0 .0107527 .0107527 0 0 0 .0107527 .0107527 0 .0107527 .0107527 0 .0107527 0 .0107527 0 0 0 0 0 .0107527 .0107527 .0107527 0 .0107527 .0107527 .0107527 0 .0107527 .0107527 0 .0107527 .0107527 .0107527 .0107527 0 0 .0107527 0 0 0 .0107527 0 .0107527 .0107527
126 .01 .01 .01 0 .01 0 .01 .01 .01 .01 .01 .01 0 .01 .01 0 .01 0 0 0 0 0 .01 .01 0 .01 0 0 .01 .01 .01 .01 0 .01 0 0 .01 .01 .01 .01 0 .01 0 .01 .01 .01 .01 .01 0 .01 .01 .01 .01 .01 .01 .01 .01 .01 0 0 0 .01 0 .01 0 .01 .01 .01 .01 0 .01 .01 0 .01 0 .01 .01 .01 0 0 .01 0 .01 .01 0 0 .01 .01 .01 .01 0 .01 .01 .01 0 .01 .01 0 0 .01 .01 .01 .01 0 .01 .01 .01 0 .01 0 0 0 .01 .01 0 0 0 .01 .01 0 .01 .01 0 .01 .01 0 .01 0 .01 0 0 .01 .01 .01 .01 .01 .01 .01 0 .01 .01 0 .01 .01 .01 .01 0 0 .01 0 0 0 .01 .01 .01 .01
127 .0153846 .0153846 0 0 0 0 .0153846 0 .0153846 .0153846 .0153846 .0153846 0 .0153846 0 0 0 0 0 .0153846 .0153846 0 0 .0153846 0 .0153846 0 0 .0153846 .0153846 .0153846 .0153846 0 0 .0153846 0 .0153846 .0153846 0 .0153846 0 .0153846 0 .0153846 .0153846 0 0 0 0 .0153846 .0153846 .0153846 0 .0153846 .0153846 .0153846 .0153846 .0153846 0 0 0 .0153846 0 .0153846 0 0 .0153846 0 0 0 .0153846 .0153846 0 .0153846 0 0 0 0 0 0 0 0 .0153846 .0153846 .0153846 0 0 0 .0153846 0 0 .0153846 0 0 0 .0153846 .0153846 0 0 0 .0153846 0 0 0 .0153846 .0153846 .0153846 0 .0153846 0 0 0 0 0 0 0 0 .0153846 .0153846 0 0 .0153846 0 .0153846 0 .0153846 0 0 .0153846 0 .0153846 .0153846 .0153846 0 0 0 .0153846 .0153846 0 0 0 .0153846 .0153846 .0153846 .0153846 0 0 0 0 .0153846 0 0 0 0 0 0
128 0 0 0 0 0 .04 0 0 0 0 0 0 .04 0 0 0 0 0 0 0 0 .04 0 0 0 0 0 .04 0 0 0 0 0 0 0 0 0 0 0 0 0 0 0 0 0 0 0 0 0 0 0 0 0 0 0 0 0 0 0 .04 0 0 0 0 .04 .04 0 0 0 0 0 0 0 0 .04 0 0 .04 .04 .04 0 .04 0 0 0 .04 0 0 0 0 .04 0 0 .04 0 0 0 .04 .04 0 0 .04 0 .04 0 0 0 0 0 0 .04 0 0 .04 0 0 .04 0 0 0 0 0 0 0 0 0 0 0 0 0 0 0 0 0 0 0 0 0 .04 .04 0 0 0 0 0 0 0 0 0 0 0 .04 0 0 0 0
129 .015873 .015873 0 0 0 0 .015873 0 .015873 .015873 .015873 .015873 0 .015873 0 0 0 0 0 .015873 .015873 0 .015873 .015873 0 .015873 0 0 .015873 .015873 .015873 .015873 0 0 .015873 0 .015873 .015873 0 0 0 .015873 0 .015873 .015873 0 0 0 0 .015873 .015873 .015873 0 .015873 .015873 .015873 .015873 .015873 0 0 0 .015873 0 .015873 0 0 .015873 0 0 0 .015873 .015873 0 0 0 0 0 0 0 0 0 0 0 .015873 .015873 0 0 0 .015873 0 0 .015873 0 0 0 .015873 .015873 0 0 0 .015873 0 0 0 .015873 .015873 .015873 0 .015873 0 0 0 0 0 0 0 0 0 .015873 0 0 .015873 0 .015873 0 .015873 .015873 0 0 0 .015873 .015873 .015873 0 0 0 .015873 .015873 0 0 0 .015873 .015873 0 .015873 0 0 0 0 .015873 0 0 0 0 .015873 .015873
130 0 0 0 0 0 .030303 0 0 0 0 0 0 0 0 0 .030303 0 .030303 .030303 .030303 .030303 0 0 0 .030303 0 0 0 0 0 0 0 .030303 0 0 .030303 0 0 0 0 .030303 0 .030303 0 0 0 0 0 .030303 0 0 0 0 0 0 0 0 0 .030303 .030303 .030303 0 .030303 0 .030303 0 0 0 0 0 0 0 .030303 0 .030303 0 0 0 0 .030303 0 0 0 0 .030303 0 0 0 0 0 .030303 0 0 0 .030303 0 0 0 0 0 0 0 0 0 0 0 0 .030303 0 0 0 0 0 0 .030303 .030303 .030303 0 0 .030303 0 0 0 0 0 0 0 0 0 0 .030303 0 0 0 0 0 0 0 0 0 0 .030303 0 0 0 0 0 .030303 0 .030303 .030303 0 0 0 0 0
131 0 0 0 .0285714 0 0 0 0 0 0 0 0 0 0 0 .0285714 0 .0285714 .0285714 .0285714 .0285714 0 0 0 0 0 .0285714 0 0 0 0 0 .0285714 0 .0285714 .0285714 0 0 0 0 .0285714 0 .0285714 0 0 0 0 0 .0285714 0 0 0 0 0 .0285714 .0285714 .0285714 0 .0285714 0 .0285714 0 .0285714 0 0 0 0 0 0 0 0 0 .0285714 0 0 0 0 0 0 0 0 0 0 .0285714 .0285714 0 0 0 0 0 0 0 0 0 .0285714 0 0 0 0 0 .0285714 0 0 0 0 0 0 .0285714 0 0 0 0 0 0 .0285714 .0285714 0 0 0 .0285714 0 0 0 0 0 0 .0285714 0 .0285714 .0285714 0 0 0 0 0 0 0 0 0 0 0 .0285714 0 0 0 0 .0285714 0 0 .0285714 .0285714 0 0 0 0 0
132 0 .0117647 .0117647 0 .0117647 0 .0117647 .0117647 0 .0117647 .0117647 .0117647 0 .0117647 .0117647 0 .0117647 0 0 0 0 0 0 .0117647 0 .0117647 0 0 .0117647 .0117647 .0117647 0 0 0 .0117647 0 .0117647 .0117647 .0117647 .0117647 0 .0117647 0 .0117647 .0117647 .0117647 .0117647 .0117647 0 .0117647 .0117647 .0117647 .0117647 .0117647 .0117647 .0117647 .0117647 .0117647 0 0 0 .0117647 0 .0117647 0 0 .0117647 .0117647 .0117647 .0117647 .0117647 .0117647 0 .0117647 0 .0117647 0 .0117647 0 0 .0117647 0 .0117647 .0117647 0 0 0 .0117647 .0117647 .0117647 0 .0117647 0 0 0 .0117647 .0117647 0 0 0 .0117647 0 0 0 0 .0117647 .0117647 0 .0117647 .0117647 0 0 .0117647 .0117647 0 0 0 .0117647 .0117647 0 .0117647 .0117647 .0117647 0 .0117647 .0117647 .0117647 0 .0117647 0 0 0 .0117647 .0117647 0 .0117647 .0117647 .0117647 0 .0117647 .0117647 0 .0117647 .0117647 .0117647 .0117647 0 0 .0117647 0 0 0 .0117647 0 0 0
133 0 .0113636 .0113636 0 .0113636 0 .0113636 .0113636 0 .0113636 .0113636 .0113636 0 .0113636 .0113636 0 .0113636 0 0 0 0 0 0 .0113636 0 .0113636 0 0 .0113636 .0113636 .0113636 .0113636 0 0 .0113636 0 .0113636 .0113636 .0113636 .0113636 0 .0113636 0 .0113636 .0113636 .0113636 .0113636 .0113636 0 .0113636 .0113636 .0113636 .0113636 .0113636 .0113636 .0113636 .0113636 .0113636 0 0 0 .0113636 0 .0113636 0 0 .0113636 .0113636 .0113636 .0113636 .0113636 .0113636 0 .0113636 0 .0113636 .0113636 .0113636 0 0 .0113636 0 .0113636 .0113636 0 0 0 .0113636 .0113636 .0113636 0 .0113636 0 0 0 .0113636 .0113636 0 0 0 .0113636 0 0 0 0 .0113636 .0113636 0 .0113636 .0113636 0 0 .0113636 .0113636 0 0 0 .0113636 .0113636 0 .0113636 .0113636 .0113636 .0113636 .0113636 .0113636 .0113636 0 .0113636 0 0 .0113636 0 .0113636 0 .0113636 .0113636 .0113636 0 .0113636 .0113636 0 .0113636 .0113636 .0113636 .0113636 0 0 .0113636 0 0 0 .0113636 0 0 0
134 0 .0149254 .0149254 0 .0149254 0 .0149254 .0149254 0 .0149254 0 0 0 .0149254 .0149254 0 .0149254 0 0 0 0 0 0 0 .0149254 .0149254 0 0 0 0 .0149254 0 0 0 0 0 .0149254 .0149254 0 .0149254 0 .0149254 0 .0149254 .0149254 .0149254 0 .0149254 0 .0149254 0 .0149254 .0149254 0 0 0 0 .0149254 0 0 0 .0149254 0 .0149254 0 0 .0149254 .0149254 .0149254 .0149254 .0149254 .0149254 0 .0149254 0 .0149254 0 .0149254 0 0 .0149254 0 .0149254 0 0 0 0 .0149254 .0149254 .0149254 0 .0149254 0 0 0 .0149254 .0149254 0 .0149254 0 .0149254 0 0 0 0 .0149254 0 0 .0149254 .0149254 0 0 .0149254 .0149254 0 0 0 .0149254 .0149254 0 .0149254 .0149254 .0149254 0 .0149254 .0149254 0 0 0 0 0 .0149254 .0149254 0 0 .0149254 .0149254 0 0 .0149254 .0149254 0 .0149254 .0149254 0 .0149254 0 0 .0149254 0 0 0 0 0 0 0
135 .0322581 0 0 0 0 0 0 0 .0322581 0 .0322581 0 0 0 0 0 0 0 0 0 0 0 .0322581 .0322581 0 0 0 0 .0322581 .0322581 0 .0322581 0 .0322581 0 0 0 0 .0322581 0 0 0 0 0 0 0 .0322581 0 0 0 .0322581 0 0 .0322581 0 0 0 0 0 0 0 0 0 0 0 0 0 0 0 0 0 0 0 0 0 0 .0322581 0 0 0 0 0 0 0 0 0 .0322581 0 0 0 0 0 .0322581 0 0 0 0 0 0 .0322581 0 .0322581 .0322581 0 .0322581 .0322581 .0322581 0 0 0 0 0 0 0 0 0 0 0 0 0 0 0 0 .0322581 0 .0322581 0 0 0 0 0 0 0 0 0 0 .0322581 .0322581 0 0 0 0 0 0 .0322581 0 0 0 0 0 0 0 .0322581 .0322581 .0322581 .0322581
136 0 .0108696 .0108696 0 .0108696 0 .0108696 .0108696 .0108696 .0108696 .0108696 .0108696 .0108696 .0108696 .0108696 0 .0108696 0 0 0 0 .0108696 0 .0108696 0 .0108696 0 0 .0108696 .0108696 .0108696 .0108696 0 .0108696 0 0 .0108696 .0108696 .0108696 .0108696 0 .0108696 0 .0108696 .0108696 .0108696 .0108696 .0108696 0 .0108696 .0108696 .0108696 .0108696 .0108696 0 0 0 .0108696 0 0 0 .0108696 0 .0108696 0 .0108696 .0108696 .0108696 .0108696 .0108696 .0108696 .0108696 0 .0108696 0 .0108696 .0108696 .0108696 0 0 .0108696 0 .0108696 0 0 .0108696 0 .0108696 .0108696 .0108696 0 .0108696 0 .0108696 0 .0108696 .0108696 0 .0108696 0 .0108696 0 .0108696 0 0 .0108696 .0108696 0 .0108696 .0108696 .0108696 0 .0108696 .0108696 0 0 0 .0108696 .0108696 0 .0108696 .0108696 .0108696 .0108696 .0108696 .0108696 0 0 0 0 0 .0108696 .0108696 .0108696 0 0 .0108696 .0108696 0 .0108696 .0108696 0 .0108696 .0108696 .0108696 .0108696 0 0 .0108696 0 0 0 .0108696 0 .0108696 0
137 .0105263 .0105263 .0105263 0 .0105263 0 .0105263 .0105263 .0105263 .0105263 .0105263 .0105263 0 .0105263 .0105263 0 .0105263 0 0 0 0 0 .0105263 .0105263 0 .0105263 0 0 .0105263 .0105263 .0105263 .0105263 0 .0105263 .0105263 0 .0105263 .0105263 .0105263 .0105263 0 .0105263 0 .0105263 .0105263 .0105263 .0105263 .0105263 0 .0105263 .0105263 .0105263 .0105263 .0105263 .0105263 .0105263 .0105263 .0105263 0 0 0 .0105263 0 .0105263 0 0 .0105263 .0105263 .0105263 0 .0105263 .0105263 0 .0105263 0 0 .0105263 0 0 0 .0105263 0 .0105263 .0105263 0 0 .0105263 .0105263 .0105263 .0105263 0 .0105263 .0105263 0 0 .0105263 .0105263 0 0 .0105263 .0105263 0 .0105263 0 .0105263 .0105263 .0105263 0 .0105263 0 0 0 .0105263 .0105263 0 0 0 .0105263 .0105263 0 .0105263 .0105263 0 .0105263 .0105263 .0105263 .0105263 0 .0105263 0 0 .0105263 .0105263 .0105263 .0105263 .0105263 0 .0105263 0 0 .0105263 0 .0105263 .0105263 .0105263 .0105263 0 0 .0105263 0 0 0 .0105263 .0105263 .0105263 .0105263
138 .012987 .012987 0 0 0 0 .012987 0 .012987 .012987 .012987 .012987 0 .012987 0 0 0 0 0 0 0 0 .012987 .012987 0 .012987 0 0 .012987 .012987 .012987 .012987 0 .012987 .012987 0 .012987 .012987 .012987 .012987 0 .012987 0 .012987 .012987 0 .012987 0 0 .012987 .012987 .012987 0 .012987 .012987 .012987 .012987 .012987 0 0 0 .012987 0 .012987 0 0 .012987 0 .012987 0 .012987 .012987 0 .012987 0 0 .012987 0 0 0 .012987 0 .012987 .012987 0 0 .012987 0 .012987 0 0 .012987 0 0 0 .012987 .012987 0 0 .012987 .012987 0 .012987 0 .012987 .012987 .012987 0 .012987 0 0 0 0 0 0 0 0 .012987 .012987 0 0 .012987 0 .012987 .012987 .012987 .012987 0 .012987 0 0 .012987 .012987 0 .012987 .012987 .012987 0 0 0 0 0 .012987 .012987 .012987 .012987 0 0 0 0 0 0 .012987 .012987 .012987 .012987
139 0 0 .03125 0 0 0 0 0 0 0 0 0 .03125 0 .03125 0 0 0 0 0 0 .03125 0 0 0 0 0 .03125 0 0 0 0 0 0 0 0 0 0 0 0 0 0 0 0 0 0 0 0 0 0 0 0 0 0 0 0 0 0 0 .03125 0 0 0 0 .03125 .03125 0 .03125 0 0 0 0 0 0 .03125 .03125 0 .03125 .03125 .03125 0 .03125 0 0 0 .03125 0 0 0 0 .03125 0 0 .03125 0 0 0 .03125 .03125 0 0 0 0 .03125 0 0 0 0 0 0 .03125 0 .03125 .03125 0 0 .03125 0 0 0 .03125 0 .03125 0 0 0 0 .03125 0 0 0 0 0 0 0 0 0 0 0 .03125 .03125 0 0 0 0 0 0 0 .03125 0 0 .03125 0 0 0 0
140 0 .0133333 .0133333 0 .0133333 0 .0133333 .0133333 0 .0133333 0 0 .0133333 .0133333 .0133333 0 .0133333 0 0 0 0 .0133333 0 0 0 .0133333 0 .0133333 0 0 .0133333 0 0 0 0 0 .0133333 .0133333 .0133333 .0133333 0 0 0 .0133333 0 .0133333 .0133333 .0133333 0 0 0 0 .0133333 0 0 0 0 .0133333 0 .0133333 0 .0133333 0 .0133333 0 .0133333 0 .0133333 .0133333 0 .0133333 .0133333 0 .0133333 0 .0133333 .0133333 .0133333 .0133333 .0133333 .0133333 .0133333 .0133333 0 0 .0133333 0 .0133333 .0133333 .0133333 .0133333 0 0 .0133333 0 0 .0133333 .0133333 .0133333 0 0 0 0 .0133333 0 0 0 0 .0133333 .0133333 .0133333 0 .0133333 .0133333 0 0 0 .0133333 0 0 .0133333 .0133333 .0133333 0 .0133333 .0133333 0 .0133333 0 0 0 .0133333 .0133333 .0133333 0 .0133333 0 0 .0133333 0 .0133333 0 .0133333 .0133333 0 .0133333 0 0 .0133333 0 0 .0133333 .0133333 0 0 0
141 0 .0121951 .0121951 0 .0121951 0 .0121951 .0121951 0 .0121951 0 0 .0121951 .0121951 .0121951 0 .0121951 0 0 0 0 .0121951 0 .0121951 0 .0121951 0 .0121951 0 0 .0121951 0 0 0 0 0 .0121951 .0121951 .0121951 .0121951 0 .0121951 0 .0121951 .0121951 .0121951 .0121951 .0121951 0 .0121951 0 .0121951 .0121951 0 0 0 0 .0121951 0 .0121951 0 .0121951 0 .0121951 0 .0121951 .0121951 .0121951 .0121951 0 .0121951 .0121951 0 .0121951 0 .0121951 .0121951 .0121951 .0121951 0 .0121951 .0121951 .0121951 0 0 .0121951 0 .0121951 .0121951 .0121951 .0121951 0 0 .0121951 0 0 .0121951 .0121951 .0121951 0 0 0 0 0 0 .0121951 0 0 .0121951 .0121951 .0121951 0 .0121951 .0121951 0 0 0 .0121951 0 0 .0121951 .0121951 .0121951 .0121951 .0121951 .0121951 0 0 0 0 0 .0121951 .0121951 .0121951 0 .0121951 .0121951 0 .0121951 .0121951 0 0 .0121951 .0121951 .0121951 .0121951 0 0 .0121951 0 0 .0121951 .0121951 0 0 0
142 0 0 0 .0294118 0 0 0 0 0 0 0 0 0 0 0 .0294118 0 .0294118 .0294118 .0294118 .0294118 0 0 0 0 0 .0294118 0 0 0 0 0 .0294118 0 .0294118 .0294118 0 0 0 0 .0294118 0 .0294118 0 0 0 0 0 .0294118 0 0 0 0 0 .0294118 .0294118 .0294118 0 .0294118 0 .0294118 0 .0294118 0 0 0 0 0 0 0 0 0 .0294118 0 0 0 0 0 0 0 0 0 0 0 .0294118 0 0 0 0 0 0 0 0 0 .0294118 0 0 0 0 0 .0294118 0 0 0 0 0 0 .0294118 0 0 0 0 0 0 .0294118 .0294118 0 0 0 .0294118 0 0 0 0 0 0 .0294118 0 .0294118 .0294118 .0294118 0 0 0 0 0 0 0 0 0 0 0 0 0 0 0 .0294118 0 0 .0294118 .0294118 0 0 0 0 0
143 .0114943 .0114943 .0114943 0 .0114943 0 .0114943 .0114943 .0114943 .0114943 .0114943 .0114943 0 .0114943 .0114943 0 .0114943 0 0 0 0 0 0 .0114943 0 .0114943 0 0 .0114943 .0114943 .0114943 .0114943 0 0 .0114943 0 .0114943 .0114943 .0114943 .0114943 0 .0114943 0 .0114943 .0114943 .0114943 .0114943 .0114943 0 .0114943 .0114943 .0114943 .0114943 .0114943 .0114943 .0114943 .0114943 .0114943 0 0 0 .0114943 0 .0114943 0 0 .0114943 .0114943 .0114943 .0114943 .0114943 .0114943 0 .0114943 0 .0114943 .0114943 0 0 0 .0114943 0 .0114943 .0114943 0 0 0 .0114943 .0114943 .0114943 0 .0114943 0 0 0 .0114943 .0114943 0 0 0 .0114943 0 0 0 0 .0114943 .0114943 0 .0114943 .0114943 0 0 .0114943 0 0 0 0 .0114943 .0114943 0 .0114943 .0114943 0 .0114943 .0114943 .0114943 .0114943 0 .0114943 0 0 .0114943 .0114943 .0114943 0 .0114943 .0114943 .0114943 0 .0114943 .0114943 0 0 .0114943 .0114943 .0114943 0 0 .0114943 0 0 0 .0114943 0 0 0
144 0 .0111111 .0111111 0 .0111111 0 .0111111 .0111111 .0111111 .0111111 .0111111 .0111111 .0111111 .0111111 .0111111 0 .0111111 0 0 0 0 .0111111 0 .0111111 0 .0111111 0 0 .0111111 .0111111 .0111111 .0111111 0 0 0 0 .0111111 .0111111 .0111111 .0111111 0 .0111111 0 .0111111 .0111111 .0111111 .0111111 .0111111 0 .0111111 .0111111 .0111111 .0111111 .0111111 .0111111 0 0 .0111111 0 0 0 .0111111 0 .0111111 0 .0111111 .0111111 .0111111 .0111111 .0111111 .0111111 .0111111 0 .0111111 0 .0111111 .0111111 .0111111 0 0 .0111111 0 .0111111 0 0 0 0 .0111111 .0111111 .0111111 0 .0111111 0 .0111111 0 .0111111 .0111111 0 .0111111 0 .0111111 0 0 0 0 .0111111 .0111111 0 .0111111 .0111111 .0111111 0 .0111111 .0111111 0 0 0 .0111111 .0111111 0 .0111111 .0111111 .0111111 .0111111 .0111111 .0111111 .0111111 0 0 0 0 .0111111 .0111111 .0111111 0 .0111111 .0111111 .0111111 0 .0111111 .0111111 0 .0111111 0 .0111111 .0111111 0 0 .0111111 0 0 0 .0111111 0 0 0
145 .0128205 .0128205 .0128205 0 .0128205 0 .0128205 .0128205 .0128205 0 .0128205 .0128205 0 .0128205 .0128205 0 0 0 0 0 0 0 .0128205 .0128205 0 0 0 0 .0128205 .0128205 .0128205 .0128205 0 .0128205 0 0 0 0 .0128205 0 0 .0128205 0 .0128205 0 0 .0128205 0 0 0 .0128205 0 .0128205 .0128205 .0128205 .0128205 .0128205 .0128205 0 0 0 .0128205 0 .0128205 0 0 0 .0128205 .0128205 0 .0128205 .0128205 0 .0128205 0 0 .0128205 0 0 0 .0128205 0 .0128205 .0128205 0 .0128205 .0128205 0 0 0 0 .0128205 .0128205 .0128205 0 .0128205 .0128205 0 0 .0128205 .0128205 .0128205 .0128205 0 .0128205 .0128205 .0128205 0 0 0 0 0 .0128205 .0128205 0 0 0 0 0 0 .0128205 .0128205 0 .0128205 .0128205 .0128205 .0128205 0 .0128205 0 0 .0128205 .0128205 0 .0128205 .0128205 .0128205 .0128205 0 0 .0128205 0 .0128205 .0128205 0 .0128205 0 0 .0128205 0 0 0 .0128205 .0128205 .0128205 .0128205
146 0 .0123457 .0123457 0 .0123457 0 .0123457 .0123457 0 .0123457 .0123457 .0123457 0 .0123457 .0123457 0 .0123457 0 0 0 0 .0123457 0 .0123457 0 .0123457 0 0 0 .0123457 .0123457 0 0 0 0 0 .0123457 .0123457 .0123457 .0123457 0 .0123457 0 .0123457 .0123457 .0123457 .0123457 .0123457 0 .0123457 0 .0123457 .0123457 .0123457 0 0 0 .0123457 0 0 0 .0123457 0 .0123457 0 .0123457 .0123457 .0123457 .0123457 .0123457 .0123457 .0123457 0 .0123457 0 .0123457 .0123457 .0123457 0 0 .0123457 0 .0123457 0 0 0 0 .0123457 .0123457 .0123457 0 .0123457 0 0 0 .0123457 .0123457 0 .0123457 0 .0123457 0 0 0 0 .0123457 .0123457 0 .0123457 .0123457 .0123457 0 .0123457 .0123457 0 0 0 .0123457 .0123457 0 .0123457 .0123457 .0123457 0 .0123457 .0123457 0 0 0 0 0 .0123457 .0123457 .0123457 0 .0123457 .0123457 .0123457 0 .0123457 .0123457 0 .0123457 .0123457 .0123457 0 0 0 .0123457 0 0 0 .0123457 0 0 0
147 0 0 0 .0588235 0 0 0 0 0 0 0 0 0 0 0 0 0 0 .0588235 .0588235 .0588235 0 0 0 0 0 .0588235 0 0 0 0 0 .0588235 0 0 0 0 0 0 0 0 0 .0588235 0 0 0 0 0 .0588235 0 0 0 0 0 0 0 0 0 0 0 0 0 0 0 0 0 0 0 0 0 0 0 0 0 0 0 0 0 0 0 0 0 0 0 .0588235 0 0 0 0 0 0 0 0 0 0 0 0 0 0 0 0 0 0 0 0 0 0 0 0 0 0 .0588235 0 0 .0588235 .0588235 0 0 0 .0588235 0 0 0 0 0 0 0 0 0 0 .0588235 0 0 0 0 0 0 0 0 0 0 .0588235 0 0 0 0 0 0 0 .0588235 .0588235 0 0 0 0 0
148 0 0 0 0 0 0 0 0 0 0 0 0 .0333333 0 0 .0333333 0 .0333333 0 0 0 .0333333 0 0 .0333333 0 0 .0333333 0 0 0 0 0 0 0 .0333333 0 0 0 0 .0333333 0 0 0 0 0 0 0 0 0 0 0 0 0 0 0 0 0 .0333333 .0333333 .0333333 0 .0333333 0 0 0 0 0 0 0 0 0 .0333333 0 .0333333 0 0 .0333333 .0333333 .0333333 0 .0333333 0 0 0 0 0 0 0 0 .0333333 0 0 0 .0333333 0 0 .0333333 .0333333 0 0 0 0 0 0 0 0 .0333333 0 0 .0333333 0 0 0 .0333333 0 .0333333 0 0 0 0 0 .0333333 0 0 0 0 0 0 .0333333 0 0 0 0 0 0 0 0 .0333333 0 0 0 0 0 0 0 0 0 0 0 0 .0333333 0 0 0 0
149 0 .0125 .0125 0 .0125 0 .0125 .0125 0 .0125 0 0 .0125 .0125 .0125 0 .0125 0 0 0 0 .0125 0 0 0 .0125 0 .0125 0 0 .0125 0 0 0 0 0 .0125 .0125 .0125 .0125 0 0 0 .0125 .0125 .0125 .0125 .0125 0 .0125 0 .0125 .0125 0 0 0 0 .0125 0 .0125 0 .0125 0 .0125 0 .0125 .0125 .0125 .0125 .0125 .0125 .0125 0 .0125 0 .0125 .0125 .0125 .0125 .0125 .0125 .0125 .0125 0 0 .0125 0 .0125 .0125 .0125 .0125 0 0 .0125 0 0 .0125 .0125 .0125 0 0 0 0 0 0 0 0 0 .0125 .0125 .0125 0 .0125 .0125 0 0 0 .0125 0 0 .0125 .0125 .0125 0 .0125 .0125 0 0 0 0 0 .0125 .0125 .0125 0 .0125 .0125 0 .0125 .0125 .0125 0 .0125 .0125 .0125 .0125 0 0 0 0 0 .0125 .0125 0 0 0
150 0 0 0 .030303 0 0 0 0 0 0 0 0 0 0 0 .030303 0 .030303 .030303 .030303 .030303 0 0 0 0 0 0 0 0 0 0 0 .030303 0 .030303 .030303 0 0 0 0 .030303 0 .030303 0 0 0 0 0 .030303 0 0 0 0 0 .030303 .030303 .030303 0 .030303 0 .030303 0 .030303 0 0 0 0 0 0 0 0 0 .030303 0 0 0 0 0 0 0 0 0 0 0 .030303 0 0 0 0 0 0 0 0 0 .030303 0 0 0 0 0 .030303 0 0 0 0 0 0 .030303 0 0 0 0 0 0 .030303 .030303 0 0 0 .030303 0 0 0 0 0 0 .030303 0 .030303 .030303 .030303 0 0 0 0 0 0 0 0 0 0 .030303 0 0 0 0 .030303 0 0 0 .030303 0 0 0 0 0
151 0 0 0 .0357143 0 0 0 0 0 0 0 0 0 0 0 .0357143 0 .0357143 .0357143 .0357143 .0357143 0 0 0 0 0 .0357143 0 0 0 0 0 .0357143 0 .0357143 .0357143 0 0 0 0 .0357143 0 .0357143 0 0 0 0 0 .0357143 0 0 0 0 0 0 0 0 0 .0357143 0 .0357143 0 .0357143 0 0 0 0 0 0 0 0 0 .0357143 0 0 0 0 0 0 0 0 0 0 0 .0357143 0 0 0 0 0 0 0 0 0 .0357143 0 0 0 0 0 0 0 0 0 0 0 0 .0357143 0 0 0 0 0 0 .0357143 .0357143 0 0 0 .0357143 0 0 0 0 0 0 0 0 0 .0357143 .0357143 0 0 0 0 0 0 0 0 0 0 .0357143 0 0 0 0 .0357143 0 0 .0357143 0 0 0 0 0 0
152 0 0 .0333333 0 0 0 0 0 0 0 0 0 .0333333 0 0 0 0 0 0 0 0 .0333333 0 0 0 0 0 .0333333 0 0 0 0 0 0 0 0 0 0 0 0 0 0 0 0 0 0 0 0 0 0 0 0 0 0 0 0 0 0 0 .0333333 0 0 0 0 .0333333 .0333333 0 .0333333 0 0 0 0 0 0 .0333333 .0333333 0 .0333333 .0333333 .0333333 0 .0333333 0 0 0 .0333333 0 0 0 0 .0333333 0 0 .0333333 0 0 0 .0333333 .0333333 0 0 0 0 .0333333 0 0 0 0 0 0 .0333333 0 .0333333 .0333333 0 0 .0333333 0 0 0 0 0 .0333333 0 0 0 0 .0333333 0 0 0 0 0 0 0 0 0 0 .0333333 .0333333 .0333333 0 0 0 0 0 0 0 .0333333 0 0 0 0 0 0 0
153 .011236 .011236 .011236 0 .011236 0 .011236 .011236 .011236 .011236 .011236 .011236 .011236 .011236 .011236 0 .011236 0 0 0 0 .011236 .011236 .011236 0 .011236 0 0 0 .011236 .011236 .011236 0 .011236 0 0 .011236 .011236 .011236 .011236 0 .011236 0 .011236 0 .011236 .011236 0 0 0 .011236 0 .011236 .011236 0 0 0 .011236 0 0 0 .011236 0 .011236 0 .011236 0 .011236 .011236 0 .011236 .011236 0 .011236 0 .011236 .011236 .011236 0 0 .011236 0 .011236 0 0 .011236 .011236 .011236 .011236 .011236 0 0 .011236 .011236 0 .011236 .011236 .011236 0 .011236 0 .011236 .011236 0 .011236 .011236 .011236 0 .011236 0 .011236 0 .011236 .011236 0 0 0 .011236 0 0 .011236 .011236 0 .011236 .011236 .011236 0 0 0 0 0 .011236 .011236 0 .011236 .011236 .011236 .011236 0 .011236 .011236 0 .011236 .011236 .011236 .011236 0 0 .011236 0 0 0 0 .011236 .011236 .011236
154 .030303 0 0 0 0 0 0 0 .030303 0 .030303 .030303 0 0 0 0 0 0 0 0 0 0 .030303 .030303 0 0 0 0 .030303 .030303 0 .030303 0 .030303 0 0 0 0 .030303 0 0 0 0 0 0 0 .030303 0 0 0 .030303 0 0 .030303 0 0 0 0 0 0 0 0 0 0 0 0 0 0 0 0 0 0 0 0 0 0 .030303 0 0 0 0 0 0 .030303 0 0 .030303 0 0 0 0 0 .030303 0 0 0 0 0 0 .030303 0 .030303 .030303 0 .030303 .030303 .030303 0 0 0 0 0 0 0 0 0 0 0 0 0 0 0 0 .030303 0 .030303 0 0 0 0 0 0 0 0 .030303 0 .030303 .030303 0 0 0 0 0 0 .030303 0 0 0 0 0 0 0 .030303 0 .030303 .030303
155 .0192308 0 .0192308 0 0 0 0 0 .0192308 0 .0192308 .0192308 0 0 .0192308 0 0 0 0 0 0 0 .0192308 .0192308 0 0 0 0 .0192308 .0192308 .0192308 .0192308 0 .0192308 0 0 0 0 .0192308 0 0 .0192308 0 .0192308 0 0 .0192308 0 0 0 .0192308 0 0 .0192308 .0192308 0 .0192308 0 0 0 0 0 0 0 0 0 0 0 .0192308 0 .0192308 0 0 .0192308 0 0 .0192308 0 0 0 .0192308 0 .0192308 .0192308 0 0 .0192308 0 0 0 0 0 .0192308 .0192308 0 .0192308 0 0 0 .0192308 0 .0192308 .0192308 0 .0192308 .0192308 .0192308 0 0 0 0 0 .0192308 0 0 0 0 0 0 0 .0192308 0 0 .0192308 .0192308 .0192308 0 0 .0192308 0 0 0 0 0 .0192308 .0192308 .0192308 .0192308 0 0 0 0 0 0 .0192308 0 0 0 0 0 0 0 .0192308 .0192308 0 .0192308
156 .0232558 0 .0232558 0 0 0 0 0 .0232558 0 .0232558 .0232558 0 0 .0232558 0 0 0 0 0 0 0 .0232558 .0232558 0 0 0 0 .0232558 .0232558 0 .0232558 0 .0232558 0 0 0 0 .0232558 0 0 0 0 .0232558 0 0 .0232558 0 0 0 .0232558 0 0 .0232558 .0232558 0 0 0 0 0 0 0 0 0 0 0 0 0 0 0 0 0 0 0 0 0 .0232558 0 0 0 0 0 0 .0232558 0 0 .0232558 0 0 0 0 0 .0232558 .0232558 0 .0232558 0 0 0 .0232558 0 .0232558 .0232558 0 .0232558 .0232558 .0232558 0 0 0 0 0 .0232558 0 0 0 0 0 0 0 .0232558 0 0 .0232558 .0232558 .0232558 0 0 .0232558 0 0 0 0 0 .0232558 0 .0232558 .0232558 0 0 0 0 0 0 .0232558 0 0 0 0 0 0 0 .0232558 .0232558 .0232558 0
