# Supplementary material for: Air pollution, general government public-health expenditures and income inequality: Empirical analysis based on the spatial Durbin model
Source: PLoS One. 2020 Oct 1;15(10):e0240053. doi: 10.1371/journal.pone.0240053 (PMC7529191; doi:10.1371/journal.pone.0240053)
Supplement: S1 File — (ZIP) [file pone.0240053.s009.zip › The codes and data/wenco.txt]

156                                                                                                                                                            
1 0 0 0 0 0 0 0 0 3.18e-19 0 0 0 0 0 0 0 0 0 0 0 0 0 9.26e-07 5.71e-33 0 0 0 0 0 2.86e-31 0 .0000174 0 0 0 0 0 0 0 0 0 0 0 0 0 0 0 0 0 0 7.78e-12 0 0 0 0 0 0 0 0 0 0 0 0 0 0 0 0 0 0 0 0 0 0 0 0 0 0 0 0 0 0 0 0 0 0 0 6.17e-36 0 0 0 0 0 0 0 0 0 0 0 0 1.71e-29 0 0 1.72e-23 0 .8343998 0 0 0 0 0 0 0 0 0 0 0 0 0 0 0 0 0 0 2.71e-22 0 0 0 0 0 0 0 0 0 0 5.89e-34 0 0 0 0 0 0 0 0 0 3.37e-36 0 0 0 0 0 0 0 0 1.48e-29 .1655819 6.30e-14
2 0 0 0 0 0 0 7.16e-17 0 0 0 0 0 0 .0001301 0 0 4.75e-37 0 0 0 0 0 0 0 0 1.42e-25 0 0 0 0 7.64e-32 0 0 0 0 0 4.18e-22 9.98e-32 0 0 0 0 0 0 0 0 0 0 0 0 0 0 0 0 0 0 0 .9998686 0 0 0 1.30e-06 0 4.26e-11 0 0 0 0 0 0 0 1.85e-11 0 0 0 0 0 0 0 0 0 0 0 0 0 0 0 0 2.14e-35 0 0 0 0 0 0 0 6.38e-14 0 0 0 0 0 0 0 0 0 0 0 0 0 0 0 0 0 0 0 0 2.68e-28 0 0 0 1.24e-10 0 0 0 0 0 0 0 0 0 1.94e-16 7.30e-12 0 0 0 0 0 0 0 0 0 6.48e-28 7.36e-31 0 5.17e-29 0 0 0 0 0 0 0 0 0 0
3 0 0 0 0 0 0 0 0 0 0 0 0 0 0 .0009286 0 0 0 0 0 0 0 0 0 0 0 0 0 0 0 0 0 0 0 0 0 0 0 0 0 0 0 0 0 0 0 0 0 0 0 0 0 0 0 0 0 0 0 0 0 0 0 0 0 0 0 0 7.49e-20 5.83e-35 0 0 0 0 0 0 0 0 0 0 0 7.25e-18 0 0 0 0 0 0 0 0 0 0 0 0 0 0 0 0 0 0 0 0 0 0 0 0 0 0 0 0 0 0 0 .0131246 0 0 0 0 0 0 0 .9859468 0 0 0 9.86e-21 0 0 0 0 0 0 0 0 0 0 0 0 0 0 0 0 0 0 0 0 0 0 0 0 0 0 0 3.52e-25 0 0 0
4 0 0 0 0 0 0 0 0 0 0 0 0 0 0 0 0 0 0 0 0 0 0 0 0 0 0 1 0 0 0 0 0 0 0 0 0 0 0 0 0 0 0 0 0 0 0 0 0 0 0 0 0 0 0 0 0 0 0 0 0 0 0 0 0 0 0 0 0 0 0 0 0 0 0 0 0 0 0 0 0 0 0 0 0 0 0 0 0 0 0 0 0 0 0 0 0 0 0 0 0 0 0 0 0 0 0 0 0 0 0 0 1.64e-32 0 0 0 0 0 0 0 1.25e-28 0 0 0 0 0 0 0 0 0 0 0 0 0 0 0 0 0 0 0 0 0 0 0 0 0 0 1.68e-09 0 0 0 0 0 0 0 0 0
5 0 0 0 0 0 0 0 .8094249 0 0 0 0 0 0 0 0 0 0 0 0 0 0 0 0 0 0 0 0 0 0 1.05e-30 0 0 0 0 0 0 0 0 0 0 0 0 0 0 0 0 0 0 0 0 0 .1905751 0 0 0 0 0 0 0 0 0 0 0 0 0 0 2.78e-31 2.69e-19 0 2.11e-35 0 0 7.70e-33 0 0 0 0 0 0 1.08e-32 0 2.43e-27 0 0 0 0 0 0 0 0 0 0 0 0 0 0 0 0 0 0 0 0 0 0 0 0 0 0 0 0 0 0 0 0 0 0 0 0 0 0 0 0 0 0 0 0 0 0 0 0 0 0 0 0 2.38e-19 0 0 0 0 1.02e-32 0 0 2.57e-20 0 6.30e-39 0 0 0 0 0 0 0 0 0 0
6 0 0 0 0 0 0 0 0 0 0 0 0 0 0 0 0 0 0 0 0 0 0 0 0 0 0 0 0 0 0 0 0 0 0 0 0 0 0 0 0 0 0 0 0 0 0 0 0 .9953142 0 0 0 0 0 0 0 0 0 0 0 0 0 0 0 .0046858 0 0 0 0 0 0 0 0 0 0 0 0 0 0 0 0 0 0 0 0 0 0 0 0 0 0 0 0 0 0 0 0 0 0 0 0 0 0 1.97e-35 0 0 0 0 0 0 0 1.87e-22 0 0 0 0 0 0 0 0 0 0 0 0 0 0 0 0 0 0 0 0 0 0 0 0 0 0 0 0 0 0 0 0 0 0 0 0 0 0 0 0 0 0 0 0
7 0 3.46e-22 0 0 0 0 0 0 0 2.25e-19 0 0 0 3.01e-27 0 0 2.72e-32 0 0 0 0 0 0 0 0 1.45e-09 0 0 0 0 0 0 0 0 0 0 .0027352 3.40e-10 0 9.35e-26 0 0 0 0 0 0 0 0 0 0 0 6.68e-39 0 0 0 0 0 1.87e-32 0 0 0 .0000112 0 7.75e-08 0 0 0 0 0 0 0 9.69e-13 0 0 0 0 0 0 0 0 0 0 0 0 0 0 0 1.55e-29 2.37e-15 7.60e-35 0 0 0 0 0 0 5.75e-36 0 0 0 0 0 0 0 0 0 0 0 1.20e-20 0 0 0 0 0 0 0 0 5.00e-15 0 0 0 7.29e-22 0 0 0 0 0 0 0 0 0 2.30e-08 .9972535 0 0 0 0 0 0 0 0 0 0 0 0 1.74e-35 0 0 0 0 0 0 0 0 0 0
8 0 0 0 0 .9999967 0 0 0 0 0 0 0 0 0 0 0 0 0 0 0 0 0 0 0 0 0 0 0 0 0 5.78e-37 0 0 0 0 0 0 0 0 0 0 0 0 0 0 0 0 0 0 0 0 0 3.29e-06 0 0 0 0 0 0 0 0 0 0 0 0 0 0 1.65e-26 4.33e-21 0 0 0 0 1.89e-37 0 0 0 0 0 0 7.85e-32 0 6.37e-33 0 0 0 0 0 0 0 0 0 0 0 0 0 0 0 0 0 0 0 0 0 0 0 0 0 0 0 0 0 0 0 0 0 0 0 0 0 0 0 0 0 0 0 0 0 0 0 0 0 0 0 0 1.20e-24 0 0 0 0 1.11e-25 0 0 4.28e-27 0 0 0 0 5.91e-35 0 0 0 0 0 0 0
9 0 0 0 0 0 0 0 0 0 0 0 0 0 0 0 0 0 0 0 0 0 0 0 0 0 0 0 0 0 0 0 1.16e-17 0 0 0 0 0 0 0 0 0 0 0 0 0 0 0 0 0 0 0 0 0 0 0 0 0 0 0 0 0 0 0 0 0 0 0 0 0 0 0 0 0 0 0 0 1.00e-26 0 0 0 0 0 0 0 0 0 0 0 0 0 0 0 0 0 0 0 0 0 0 0 0 0 1.79e-33 0 0 0 0 0 0 0 0 0 0 0 0 0 0 0 0 0 0 0 0 1 0 0 0 0 0 0 0 0 0 0 0 0 0 0 0 0 0 0 0 0 3.01e-14 0 0 0 0 0 0 0 0 0 8.05e-32 0
10 0 0 0 0 0 0 2.02e-20 0 0 0 0 0 0 0 0 0 0 0 0 0 0 0 0 0 0 4.94e-12 0 0 0 0 0 0 0 0 0 0 2.43e-20 4.81e-09 0 4.88e-18 0 0 0 0 9.06e-38 0 0 0 0 1.20e-30 0 1.98e-16 0 0 0 0 0 0 0 0 0 6.23e-30 0 3.75e-32 0 0 3.74e-25 0 0 0 0 7.33e-29 0 0 0 0 0 0 0 0 0 0 0 0 0 0 0 0 .8319293 0 0 0 0 0 0 0 0 0 0 0 0 0 0 0 0 0 0 0 .1680706 0 0 0 0 0 0 0 0 9.40e-29 0 0 0 0 0 0 0 0 0 0 0 0 0 2.08e-30 1.23e-24 0 0 0 0 0 0 0 0 0 0 0 0 0 0 0 0 0 0 0 0 0 0 0
11 0 0 0 0 0 0 0 0 0 0 0 2.71e-11 0 0 0 0 0 0 0 0 0 0 0 0 0 0 0 0 1.22e-22 5.30e-33 0 0 0 0 0 0 0 0 0 0 0 0 0 0 0 0 0 0 0 0 0 0 0 4.05e-08 0 0 0 0 0 0 0 0 0 0 0 0 0 0 0 0 0 0 0 0 0 0 0 0 0 0 0 0 0 2.95e-36 0 0 0 0 0 0 0 0 0 0 0 6.08e-28 0 0 0 0 0 0 0 0 0 1.11e-30 2.58e-14 0 0 0 0 0 0 0 0 0 0 0 0 0 0 0 0 0 0 0 0 0 0 0 0 0 0 0 0 0 0 1 0 0 0 0 0 0 0 0 0 0 0 0 0 0 0 0 0 0
12 0 0 0 0 0 0 0 0 0 0 .0228776 0 0 0 0 0 0 0 0 0 0 0 0 0 0 0 0 0 1.96e-06 0 0 0 0 0 0 0 0 0 0 0 0 0 0 0 0 0 0 0 0 0 0 0 0 .8712803 1.16e-17 3.69e-32 1.09e-30 0 0 0 0 0 0 0 0 0 0 0 0 0 0 0 0 0 0 0 0 0 0 0 0 0 0 1.29e-18 0 0 0 0 0 0 0 0 0 0 0 .000252 0 0 0 0 1.34e-25 0 0 0 0 3.42e-27 1.67e-20 0 0 0 0 0 0 0 0 0 0 0 0 0 0 0 0 0 0 0 2.57e-29 0 2.22e-22 0 0 0 0 0 0 0 0 .1055882 0 0 0 0 0 0 0 0 0 0 0 0 0 0 0 0 0 0
13 0 0 0 0 0 0 0 0 0 0 0 0 0 0 0 0 0 0 0 0 0 1 0 0 0 0 0 0 0 0 0 0 0 0 0 0 0 0 0 0 0 0 0 0 0 0 0 0 0 0 0 0 0 0 0 0 0 0 0 0 0 0 0 0 0 3.11e-22 0 0 0 0 0 0 0 0 0 0 0 0 0 0 0 9.34e-36 0 0 0 0 0 0 0 0 0 0 0 0 0 0 0 2.45e-10 0 0 0 0 0 0 0 0 0 0 0 0 3.17e-13 0 0 0 0 0 0 0 0 0 0 0 0 0 0 0 0 0 0 0 0 0 0 0 0 0 0 0 1.09e-34 0 0 0 0 0 0 0 0 0 0 0 0 0 0 0 0 0
14 0 .0001581 0 0 0 0 7.58e-22 0 0 0 0 0 0 0 0 0 5.48e-28 0 0 0 0 0 0 0 0 4.25e-34 0 0 0 0 2.19e-24 0 0 0 0 0 6.89e-24 2.07e-35 0 0 0 0 0 0 0 0 0 0 0 0 0 0 6.74e-37 0 0 0 0 .000352 0 0 0 1.77e-13 0 6.43e-11 0 0 0 0 0 0 1.03e-37 1.84e-23 0 0 0 0 0 0 0 0 0 0 2.83e-32 0 0 0 0 8.84e-34 0 0 0 0 0 0 0 0 1.45e-27 0 0 0 0 0 0 0 0 0 0 0 0 0 0 0 0 0 0 0 0 3.09e-25 0 0 0 .9994899 0 0 0 0 0 0 0 0 0 7.07e-15 2.55e-18 0 0 7.55e-35 0 0 0 0 0 0 0 4.40e-19 0 2.83e-16 0 0 0 0 0 0 0 0 0 0
15 0 0 1.91e-11 0 0 0 0 0 0 0 0 0 0 0 0 0 0 0 0 0 0 0 0 0 0 0 0 0 0 0 0 0 0 0 0 0 0 0 0 0 0 0 0 0 0 0 0 0 0 0 0 0 0 0 0 0 0 0 0 0 0 0 0 0 0 0 0 8.66e-23 2.72e-29 0 0 0 0 0 0 0 0 0 0 0 4.47e-12 0 0 0 0 0 0 0 0 0 0 0 0 0 0 0 0 0 0 0 0 0 0 0 0 0 0 0 0 0 0 0 2.07e-23 0 0 0 0 0 0 0 1 0 0 0 1.64e-17 0 0 0 0 0 0 0 0 0 0 0 0 0 0 0 0 0 0 0 0 0 0 0 0 0 0 0 4.82e-34 0 0 0
16 0 0 0 0 0 0 0 0 0 0 0 0 0 0 0 0 0 5.99e-26 0 0 0 0 0 0 0 0 0 0 0 0 0 0 0 0 0 3.79e-35 0 0 0 0 1.92e-06 0 0 0 0 0 0 0 0 0 0 0 0 0 0 0 0 0 1.91e-33 0 6.01e-26 0 .0951611 0 0 0 0 0 0 0 0 0 .904837 0 0 0 0 0 0 0 0 0 0 0 0 0 0 0 0 0 0 0 0 0 0 0 0 0 0 0 0 0 0 0 0 0 0 6.08e-28 0 0 0 0 0 0 2.10e-35 0 0 0 0 0 0 0 0 0 0 0 0 0 0 5.81e-34 0 0 0 0 0 0 0 0 0 0 0 0 0 0 0 0 0 0 0 0 0 0 0 0 0 0
17 0 3.09e-37 0 0 0 0 3.66e-27 0 0 0 0 0 0 2.93e-28 0 0 0 0 0 0 0 0 0 0 0 0 0 0 0 0 0 0 0 0 0 0 1.17e-20 1.49e-28 0 3.40e-27 0 0 0 0 0 8.44e-09 0 1.70e-28 0 0 0 0 0 0 0 0 0 0 0 0 0 1.07e-29 0 1.68e-19 0 0 0 0 0 0 0 0 0 0 0 0 0 0 0 0 0 0 0 0 0 0 0 .9978102 0 .0021896 0 0 0 0 0 0 0 0 0 0 0 0 0 0 0 0 0 0 2.96e-38 0 0 0 0 0 0 0 0 5.07e-09 0 0 0 8.08e-18 0 0 0 0 0 0 0 0 0 2.45e-15 1.79e-29 2.39e-28 0 0 0 0 0 0 0 0 0 0 0 1.26e-07 0 0 0 0 0 0 0 0 0 0
18 0 0 0 0 0 0 0 0 0 0 0 0 0 0 0 0 0 0 0 0 0 0 0 0 0 0 0 0 0 0 0 0 0 0 0 1.79e-22 0 0 0 0 0 0 0 0 0 0 0 0 0 0 0 0 0 0 0 0 0 0 .9992928 0 .000672 0 0 0 0 0 0 0 0 0 0 0 6.37e-31 0 0 0 0 0 0 0 0 0 0 0 0 0 0 0 0 0 0 0 0 0 0 0 0 0 0 0 0 0 0 0 0 0 0 1.25e-12 0 0 0 0 0 0 5.42e-35 0 0 0 0 0 0 0 0 0 0 0 0 0 0 .0000352 0 0 0 0 0 0 0 0 0 0 0 0 0 0 0 0 0 0 0 0 0 0 0 0 0 0
19 0 0 0 4.54e-35 0 0 0 0 0 0 0 0 0 0 0 0 0 0 0 2.70e-14 0 0 0 0 0 0 0 0 0 0 0 0 0 0 0 0 0 0 0 0 0 0 0 0 0 0 0 0 0 0 0 0 0 0 0 0 0 0 0 0 0 0 0 0 0 0 0 0 0 0 0 0 0 0 0 0 0 0 0 0 0 0 0 0 0 0 0 0 0 0 0 0 0 0 0 0 0 0 0 0 0 0 0 0 0 0 0 0 0 0 0 0 0 0 0 3.81e-12 0 0 0 1 0 0 0 0 0 0 0 0 0 0 0 0 0 0 0 0 0 0 0 0 0 0 0 0 0 0 2.34e-32 0 0 0 0 0 0 0 0 0
20 0 0 0 0 0 0 0 0 0 0 0 0 0 0 0 0 0 0 .9967976 0 0 0 0 0 0 0 0 0 0 0 0 0 0 0 0 0 0 0 0 0 0 0 0 0 0 0 0 0 0 0 0 0 0 0 0 0 0 0 0 0 0 0 0 0 0 0 0 0 0 0 0 0 0 0 0 0 0 0 0 0 0 0 0 0 0 0 0 0 0 0 0 0 0 0 0 0 0 0 0 0 0 0 0 0 0 0 0 0 0 0 0 0 0 0 0 1.42e-29 0 0 0 .0032024 0 0 0 0 0 0 0 0 0 0 2.66e-09 0 0 0 0 0 0 0 0 0 0 1.32e-35 0 0 0 0 1.27e-33 0 0 0 1.92e-33 0 0 0 0 0
21 0 0 0 0 0 0 0 0 0 0 0 0 0 0 0 0 0 0 0 0 0 0 0 0 0 0 0 0 0 0 0 0 0 0 0 0 0 0 0 0 4.56e-37 0 0 0 0 0 0 0 0 0 0 0 0 0 0 0 0 0 0 0 0 0 0 0 0 0 0 0 0 0 0 0 0 0 0 0 0 0 0 0 0 0 0 0 .6092639 0 0 0 0 0 0 0 0 0 0 0 0 0 0 0 0 0 0 0 0 0 0 0 0 0 0 0 0 0 0 0 0 0 0 0 0 0 0 0 0 0 0 0 0 0 2.07e-29 0 0 0 0 0 0 0 0 0 0 1.46e-06 0 0 0 0 0 0 0 .3907346 2.40e-26 0 0 0 0 0
22 0 0 0 0 0 0 0 0 0 0 0 0 1 0 0 0 0 0 0 0 0 0 0 0 0 0 0 6.70e-39 0 0 0 0 0 0 0 0 0 0 0 0 0 0 0 0 0 0 0 0 0 0 0 0 0 0 0 0 0 0 0 0 0 0 0 0 0 1.17e-25 0 0 0 0 0 0 0 0 0 0 0 0 0 0 0 0 0 0 0 0 0 0 0 0 0 0 0 0 0 0 0 2.35e-17 0 0 0 0 0 0 0 0 0 0 0 0 1.79e-08 0 0 0 0 0 0 0 0 0 0 0 0 0 0 0 0 0 0 0 0 0 0 0 0 0 0 0 0 0 0 0 0 0 0 0 0 0 0 0 0 0 0 0 0 0
23 1.13e-19 0 0 0 0 0 0 0 0 0 0 0 0 0 0 0 0 0 0 0 0 0 0 0 0 0 0 0 0 0 0 0 0 0 0 0 0 0 0 0 0 0 0 0 0 0 0 0 0 0 0 0 0 0 0 0 0 0 0 0 0 0 0 0 0 0 0 0 0 0 0 0 0 0 0 0 0 0 0 0 0 0 0 0 0 0 9.26e-09 0 0 0 0 0 0 0 0 0 0 0 0 1.46e-21 0 0 3.37e-26 0 .9580004 0 0 0 0 0 0 0 0 0 0 0 0 0 0 0 0 0 0 0 0 0 0 0 0 0 0 0 0 0 3.11e-08 0 0 0 0 0 0 0 0 0 0 0 0 0 0 0 0 0 0 .001648 1.39e-12 .0403515
24 0 0 0 0 0 0 0 0 2.10e-21 0 3.42e-37 0 0 0 0 0 0 0 0 0 0 0 0 0 0 0 0 0 0 .9999421 0 1.66e-08 0 0 0 0 0 0 0 0 0 0 0 0 0 0 0 0 0 0 6.53e-13 0 0 0 0 0 0 0 0 0 0 0 0 0 0 0 0 0 0 0 0 0 0 0 0 0 1.43e-37 0 0 0 0 0 0 0 0 0 0 0 0 0 0 0 0 0 0 0 0 0 0 0 0 0 0 0 0 3.79e-27 1.14e-17 0 0 0 0 0 0 0 0 0 0 0 0 0 0 0 0 3.61e-18 0 8.37e-20 0 0 0 0 0 0 0 0 0 0 .0000578 0 0 0 0 0 0 0 4.93e-19 0 0 0 0 0 0 0 0 0 0 0
25 0 0 0 0 0 0 0 0 0 0 0 0 0 0 0 0 0 0 0 0 0 0 0 0 0 0 0 0 0 0 0 0 0 0 0 0 0 0 0 0 0 0 0 0 0 0 0 0 0 0 0 0 0 0 0 0 0 0 0 0 0 0 0 0 0 0 0 0 0 0 0 0 0 0 5.26e-30 0 0 0 0 0 0 0 0 0 0 0 0 0 0 0 0 0 0 0 0 0 0 0 0 0 0 0 0 0 0 0 0 0 0 0 0 0 0 0 0 0 0 0 0 0 0 0 2.13e-32 0 0 0 0 0 0 0 0 0 0 0 0 0 0 0 0 0 0 0 0 0 0 0 0 1 0 0 0 0 0 0 0 0
26 0 8.26e-25 0 0 0 0 .001748 0 0 .0000664 0 0 0 2.04e-33 0 0 0 0 0 0 0 0 0 0 0 0 0 0 0 0 0 0 0 0 0 0 1.39e-08 .0000554 0 2.28e-21 0 0 0 0 8.20e-27 0 0 0 0 8.98e-21 0 1.39e-24 0 0 0 0 0 2.28e-35 0 0 0 5.94e-10 0 8.50e-16 0 0 6.98e-32 0 0 0 0 4.20e-06 0 0 0 0 0 0 0 0 0 0 0 0 0 0 0 2.09e-34 .9980957 0 0 0 0 0 0 0 2.08e-30 0 0 0 0 0 0 0 0 0 0 0 9.03e-09 0 0 0 0 0 0 0 0 1.64e-20 1.53e-38 0 0 1.48e-29 0 0 0 0 0 0 0 0 0 2.12e-16 .0000302 0 0 0 0 0 0 0 0 0 1.63e-33 0 0 0 0 0 0 0 0 0 0 0 0 0
27 0 0 0 1 0 0 0 0 0 0 0 0 0 0 0 0 0 0 0 0 0 0 0 0 0 0 0 0 0 0 0 0 0 0 0 0 0 0 0 0 0 0 0 0 0 0 0 0 0 0 0 0 0 0 0 0 0 0 0 0 0 0 0 0 0 0 0 0 0 0 0 0 0 0 0 0 0 0 0 0 0 0 0 0 0 0 0 0 0 0 0 0 0 0 0 0 0 0 0 0 0 0 0 0 0 0 0 0 0 0 0 1.76e-13 0 0 0 0 0 0 0 0 0 0 0 0 0 0 0 0 0 0 0 0 0 0 0 0 0 0 0 0 0 0 0 0 0 0 2.02e-28 0 0 0 0 0 0 0 0 0
28 0 0 0 0 0 0 0 0 0 0 0 0 5.58e-25 0 0 0 0 0 0 0 0 1.09e-15 0 0 0 0 0 0 0 0 0 0 0 0 0 0 0 0 0 0 0 0 0 0 0 0 0 0 0 0 0 0 0 0 0 0 0 0 0 3.77e-23 0 0 0 0 0 0 0 0 0 0 0 0 0 0 0 0 0 0 0 8.52e-32 0 9.15e-28 0 0 0 0 0 0 0 0 5.76e-23 0 0 0 0 0 0 6.74e-23 1 0 0 0 0 0 0 0 0 0 0 0 5.26e-30 0 0 0 0 0 0 0 0 0 0 0 0 0 0 0 0 0 0 0 0 0 0 0 0 0 0 0 0 0 0 0 0 0 0 0 0 0 0 0 0 1.34e-34 0 0 0 0
29 0 0 0 0 0 0 0 0 0 0 3.50e-15 6.69e-08 0 0 0 0 0 0 0 0 0 0 0 0 0 0 0 0 0 0 0 0 0 0 0 0 0 0 0 0 0 0 0 0 0 0 0 0 0 0 0 0 0 .0374475 5.07e-08 2.13e-26 7.36e-23 0 0 0 0 0 0 0 0 0 0 0 0 0 0 0 0 0 0 0 0 0 0 0 0 0 0 .9625524 0 0 0 0 0 0 0 0 0 0 0 1.28e-21 0 0 0 0 6.43e-34 0 0 0 0 0 1.56e-34 0 0 0 0 0 0 0 0 0 0 0 0 0 0 0 0 0 0 0 1.73e-25 0 7.69e-09 0 0 0 0 0 0 0 0 7.34e-10 0 0 0 0 0 0 0 0 0 0 0 0 0 0 0 0 0 0
30 0 0 0 0 0 0 0 0 0 0 3.08e-18 1.39e-34 0 0 0 0 0 0 0 0 0 0 0 9.36e-07 0 0 0 0 0 0 0 4.87e-28 0 0 0 0 0 0 0 0 0 0 0 0 0 0 0 0 0 0 .0631309 0 0 1.28e-28 0 0 0 0 0 0 0 0 0 0 0 0 0 0 0 0 0 0 0 0 0 0 0 0 0 0 0 0 0 0 0 0 0 0 0 0 0 0 0 0 0 0 0 0 0 0 0 0 0 0 0 3.54e-22 .9368682 0 0 0 0 0 0 0 0 0 0 0 0 0 0 0 0 0 0 0 0 0 0 0 0 0 0 0 0 0 5.87e-19 1.18e-21 0 0 0 0 0 0 0 0 0 0 0 0 0 0 0 0 0 0
31 0 6.71e-34 0 0 5.54e-29 0 0 2.46e-35 0 0 0 0 0 1.58e-26 0 0 0 0 0 0 0 0 0 0 0 0 0 0 0 0 0 0 0 0 0 0 0 0 0 0 0 0 0 9.82e-24 0 0 0 0 0 0 0 0 2.87e-29 0 0 0 0 9.20e-24 0 0 0 0 0 0 0 0 0 0 3.60e-23 0 8.11e-06 0 0 4.97e-09 0 0 0 0 0 0 8.99e-39 0 .9999907 0 0 0 0 0 0 0 0 0 0 0 0 0 0 0 0 0 0 0 0 0 0 0 0 0 0 0 0 0 0 0 0 0 0 0 0 0 0 2.05e-35 0 0 0 0 0 0 0 0 0 0 0 0 0 4.22e-07 0 0 0 0 0 0 0 7.32e-07 0 0 0 0 0 0 0 0 0 0 0 0
32 4.84e-18 0 0 0 0 0 0 0 .6650445 0 0 0 0 0 0 0 0 0 0 0 0 0 0 7.29e-14 0 0 0 0 0 2.29e-27 0 0 0 0 0 0 0 0 0 0 0 0 0 0 0 0 0 0 0 0 3.89e-21 0 0 0 0 0 0 0 0 0 0 0 0 0 0 0 0 0 0 0 0 0 0 0 0 0 7.43e-30 0 0 0 0 0 0 0 0 0 0 0 0 0 0 0 0 0 0 0 0 0 0 0 0 0 1.73e-30 0 0 0 0 0 0 0 0 0 0 0 0 0 0 0 0 0 0 0 0 .3349555 0 0 0 0 0 0 0 0 0 0 0 0 0 0 0 0 0 0 0 0 9.41e-13 0 0 0 0 0 0 0 0 0 1.34e-18 0
33 0 0 0 0 0 0 0 0 0 0 0 0 0 0 0 0 0 0 0 0 5.34e-31 0 0 0 0 0 0 0 0 0 0 0 0 0 0 3.63e-18 0 0 0 0 2.89e-27 0 .1607861 0 0 0 0 0 0 0 0 0 0 0 0 0 0 0 0 0 2.33e-34 0 9.93e-27 0 0 0 0 0 0 0 0 0 4.96e-26 0 0 0 0 0 0 0 0 0 0 0 1.18e-28 0 0 0 0 0 0 0 0 0 0 0 0 0 0 0 0 0 0 0 0 0 0 6.11e-26 0 0 0 0 0 0 .0015335 4.81e-20 0 0 0 0 0 0 0 0 0 0 0 0 0 1.74e-38 4.90e-34 0 0 0 0 0 0 0 0 0 0 3.78e-21 0 0 0 0 0 0 0 1.41e-26 .8376804 0 0 0 0 0
34 0 0 0 0 0 0 0 0 7.76e-29 0 0 0 0 0 0 0 0 0 0 0 0 0 0 0 0 0 0 0 0 0 0 0 0 0 0 0 0 0 0 0 0 0 0 0 0 0 0 0 0 0 0 0 0 0 0 0 0 0 0 0 0 0 0 0 0 0 0 0 0 0 0 0 0 0 0 0 1.71e-20 0 0 0 0 0 0 0 0 0 0 0 0 0 0 0 .9999409 0 0 0 0 0 0 5.85e-06 0 3.43e-28 .0000532 0 0 0 0 0 0 0 0 0 0 0 0 0 0 0 0 0 0 0 0 2.17e-31 0 0 0 0 0 0 0 0 0 0 1.38e-37 0 0 0 0 0 0 0 0 0 5.97e-33 0 0 0 0 0 0 0 0 0 5.31e-27 2.77e-25
35 0 0 0 0 0 0 0 0 0 0 0 0 0 0 0 0 0 0 0 0 0 0 0 0 0 0 0 0 0 0 0 0 0 0 0 0 0 0 0 0 0 0 0 0 0 0 0 0 0 0 0 0 0 0 1.20e-18 .9928497 .0007101 0 0 0 0 0 0 0 0 0 0 0 0 0 0 0 0 0 0 0 0 0 0 0 0 0 0 1.96e-30 0 0 0 0 0 0 0 0 0 0 0 8.49e-39 0 0 0 0 4.65e-18 0 0 0 0 0 0 0 0 0 0 0 0 0 0 0 0 0 0 0 0 0 0 0 0 0 .0064402 0 2.99e-19 0 0 0 0 0 0 0 0 0 0 0 0 0 0 0 0 0 0 0 0 0 0 0 0 0 0 0
36 0 0 0 0 0 0 0 0 0 0 0 0 0 0 0 0 0 9.10e-20 0 0 0 0 0 0 0 0 0 0 0 0 0 0 5.02e-34 0 0 0 0 0 0 0 0 0 3.69e-34 0 0 0 0 0 0 0 0 0 0 0 0 0 0 0 3.65e-19 0 4.26e-09 0 0 0 0 0 0 0 0 0 0 0 5.08e-27 0 0 0 0 0 0 0 0 0 0 0 0 0 0 0 0 0 0 0 0 0 0 0 0 0 0 0 0 0 0 0 0 0 0 .9999649 0 0 0 0 0 0 .0000351 0 0 0 0 0 0 0 0 0 0 0 0 0 0 6.25e-11 0 0 0 0 0 0 0 0 0 0 0 0 0 0 0 0 0 0 0 0 0 0 0 0 0 0
37 0 7.34e-25 0 0 0 0 .9934507 0 0 9.81e-17 0 0 0 9.94e-27 0 0 3.15e-23 0 0 0 0 0 0 0 0 4.16e-12 0 0 0 0 0 0 0 0 0 0 0 .0001125 0 4.22e-17 0 0 0 0 0 3.86e-30 0 0 0 0 0 1.55e-34 0 0 0 0 0 1.78e-34 0 0 0 3.08e-09 0 8.84e-06 0 0 0 0 0 0 0 3.93e-18 0 0 0 0 0 0 0 0 0 0 0 0 0 0 0 2.20e-19 1.43e-13 1.47e-24 0 0 0 0 0 0 0 0 0 0 0 0 0 0 0 0 0 0 2.45e-16 0 0 0 0 0 0 0 0 .0000542 0 0 0 4.66e-19 0 0 0 0 0 0 0 0 0 .0063549 .0000188 3.18e-38 0 0 0 0 0 0 0 0 0 0 0 3.22e-29 0 0 0 0 0 0 0 0 0 0
38 0 6.96e-32 0 0 0 0 .000049 0 0 .0077351 0 0 0 1.19e-35 0 0 1.60e-28 0 0 0 0 0 0 0 0 6.62e-06 0 0 0 0 0 0 0 0 0 0 .0446987 0 0 4.71e-07 0 0 0 0 0 3.68e-30 0 0 0 4.12e-34 0 5.45e-20 0 0 0 0 0 0 0 0 0 2.23e-15 0 8.37e-15 0 0 3.24e-30 0 0 0 0 2.55e-19 0 0 0 0 0 0 0 0 0 0 0 0 0 0 0 7.89e-22 .8582381 7.11e-26 0 0 0 0 0 0 0 0 0 0 0 0 0 0 0 0 0 0 .0892721 0 0 0 0 0 0 0 0 6.64e-10 0 0 0 2.47e-28 0 0 0 0 0 0 0 0 0 3.61e-12 2.76e-10 1.97e-32 0 0 0 0 0 0 0 0 0 0 0 1.85e-37 0 0 0 0 0 0 0 0 0 0
39 0 0 0 0 0 0 0 0 0 0 0 0 0 0 0 0 0 0 0 0 0 0 0 0 0 0 0 0 0 0 0 0 0 0 0 0 0 0 0 0 0 0 0 0 0 0 1 0 0 0 0 0 0 0 0 0 0 0 0 0 0 0 0 0 0 0 0 0 0 0 0 0 0 0 0 0 4.27e-28 0 0 0 0 0 0 0 0 0 0 0 0 0 0 0 0 0 0 0 0 0 0 0 0 0 0 0 0 0 0 0 0 0 0 0 0 0 0 0 0 0 0 0 0 0 0 0 2.56e-29 6.27e-31 0 0 0 0 0 0 0 0 0 0 0 0 0 0 0 0 0 0 1.65e-36 0 0 0 0 0 0 0 3.89e-08 0 0 0
40 0 0 0 0 0 0 1.22e-14 0 0 7.07e-06 0 0 0 0 0 0 3.28e-21 0 0 0 0 0 0 0 0 2.46e-16 0 0 0 0 0 0 0 0 0 0 1.51e-08 .4247537 0 0 0 0 0 0 0 9.47e-15 0 8.58e-25 0 0 0 1.11e-10 0 0 0 0 0 0 0 0 0 1.27e-24 0 7.64e-21 0 0 4.81e-22 0 0 0 0 3.02e-30 0 0 0 0 0 0 0 0 0 0 0 0 0 0 0 1.86e-11 2.31e-07 5.84e-13 0 0 0 0 0 0 0 0 0 0 0 0 0 0 0 0 0 0 .5752389 1.28e-29 0 0 0 0 0 0 0 1.79e-07 0 0 0 4.57e-32 0 0 0 0 0 0 0 0 0 2.03e-16 4.96e-20 1.11e-10 0 0 0 0 0 0 0 0 0 0 0 3.25e-35 0 0 0 0 0 0 0 0 0 0
41 0 0 0 0 0 0 0 0 0 0 0 0 0 0 0 1.92e-20 0 0 0 0 4.27e-35 0 0 0 0 0 0 0 0 0 0 0 0 0 0 0 0 0 0 0 0 0 0 0 0 0 0 0 0 0 0 0 0 0 0 0 0 0 0 0 0 0 1 0 0 0 0 0 0 0 0 0 3.91e-16 0 0 0 0 0 0 0 0 0 0 0 9.72e-30 0 0 0 0 0 0 0 0 0 0 0 0 0 0 0 0 0 0 0 0 0 0 0 0 0 0 0 0 0 0 0 0 0 0 0 0 0 0 0 0 0 0 0 0 0 0 0 0 0 0 0 0 0 0 0 0 3.58e-36 0 0 0 0 0 0 0 2.43e-30 6.69e-37 0 0 0 0 0
42 0 1.51e-38 0 0 0 0 0 0 0 0 6.20e-36 1.31e-28 0 0 0 0 0 0 0 0 0 0 0 0 0 4.31e-38 0 0 0 0 0 0 0 0 0 0 0 0 0 0 0 0 0 0 3.40e-17 0 0 0 0 1.35e-22 0 0 0 0 0 0 0 0 0 0 0 0 0 0 0 0 0 0 0 0 0 7.56e-29 0 0 0 0 0 0 0 0 0 0 0 0 0 0 0 0 0 0 0 .0000126 0 0 0 4.91e-14 1.94e-15 0 0 0 4.81e-21 0 0 0 0 1.18e-14 2.01e-38 0 0 0 0 0 0 0 0 0 0 0 9.29e-23 0 0 0 0 0 0 0 0 0 0 0 0 0 0 0 0 0 0 0 0 0 0 0 .9999874 0 0 0 0 0 0 0 0 0 0 0 0 0
43 0 0 0 0 0 0 0 0 0 0 0 0 0 0 0 0 0 0 0 0 0 0 0 0 0 0 0 0 0 0 0 0 .9998317 0 0 1.66e-17 0 0 0 0 0 0 0 0 0 0 0 0 0 0 0 0 0 0 0 0 0 0 0 0 2.72e-36 0 0 0 0 0 0 0 0 0 0 0 0 0 0 0 0 0 0 0 0 0 0 0 0 0 0 0 0 0 0 0 0 0 0 0 0 0 0 0 0 0 0 0 0 0 0 8.44e-28 0 0 0 0 0 0 1.57e-08 .0001683 0 0 0 0 0 0 0 0 0 0 0 0 0 7.67e-37 0 0 0 0 0 0 0 0 0 0 0 0 0 0 0 0 0 0 0 0 1.68e-26 0 0 0 0 0
44 0 9.75e-36 0 0 0 0 0 0 0 0 0 0 0 1.27e-35 0 0 0 0 0 0 0 0 0 0 0 0 0 0 0 0 3.95e-09 0 0 0 0 0 0 0 0 0 0 0 0 0 0 0 0 0 0 0 0 0 0 0 0 0 0 1.56e-25 0 0 0 0 0 0 0 0 0 0 3.99e-25 0 .999713 0 0 .000287 0 0 0 0 0 0 8.04e-33 0 4.93e-09 0 0 0 0 0 0 0 0 0 0 0 0 0 6.86e-34 0 0 0 0 0 0 0 0 0 0 0 0 0 0 0 0 0 0 0 0 0 0 0 0 0 0 0 2.61e-24 4.83e-14 0 0 0 0 0 0 0 0 0 8.15e-17 1.05e-30 0 0 0 0 0 0 8.07e-24 0 0 0 0 0 0 0 0 0 0 0 0
45 0 0 0 0 0 0 0 0 0 5.58e-35 0 0 0 0 0 0 0 0 0 0 0 0 0 0 0 3.75e-31 0 0 0 0 0 0 0 0 0 0 0 0 0 0 0 0 0 0 0 0 0 0 0 .9999994 0 0 0 0 0 0 0 0 0 0 0 0 0 0 0 0 0 0 0 0 0 2.21e-35 0 0 0 0 0 0 0 0 0 0 0 0 0 0 0 0 2.01e-34 0 0 3.89e-32 0 0 0 0 0 0 0 0 0 0 0 0 0 0 0 0 0 0 0 0 0 0 0 0 0 0 6.15e-07 0 0 0 0 0 0 0 0 0 0 0 0 0 0 0 0 0 0 0 0 0 0 0 7.45e-36 0 0 0 0 0 0 0 0 0 0 0 0 0
46 0 0 0 0 0 0 0 0 0 0 0 0 0 0 0 0 8.56e-13 0 0 0 0 0 0 0 0 0 0 0 0 0 0 0 0 0 0 0 1.45e-31 3.48e-34 0 9.92e-25 0 0 0 0 0 0 0 1.52e-14 0 0 0 0 0 0 0 0 0 0 0 0 0 0 0 2.93e-36 0 0 0 0 0 0 0 0 0 0 0 0 0 0 0 0 0 0 0 0 0 0 0 2.52e-06 0 .9999975 0 0 0 0 0 0 0 0 0 0 0 0 0 0 0 0 0 0 0 1.25e-32 0 0 0 0 0 0 0 5.16e-20 0 0 0 7.54e-39 0 0 0 0 0 0 0 0 0 4.56e-31 0 7.15e-15 0 0 0 0 0 0 0 0 0 0 0 5.97e-30 0 0 0 0 0 0 0 0 0 0
47 0 0 0 0 0 0 0 0 0 0 0 0 0 0 0 0 0 0 0 0 0 0 0 0 0 0 0 0 0 0 0 0 0 0 0 0 0 0 1 0 0 0 0 0 0 0 0 0 0 0 0 0 0 0 0 0 0 0 0 0 0 0 0 0 0 0 0 0 0 0 0 0 0 0 0 0 1.61e-14 0 0 0 0 0 0 0 0 0 0 0 0 0 0 0 0 0 0 0 0 0 0 0 0 0 0 0 0 0 0 0 0 0 0 0 0 0 0 0 0 0 0 0 0 0 0 1.04e-35 0 2.20e-27 0 0 0 0 0 0 0 0 0 0 0 0 0 0 0 0 0 0 1.42e-21 0 0 0 0 0 0 0 6.69e-23 0 0 0
48 0 0 0 0 0 0 0 0 0 0 0 0 0 0 0 0 3.60e-23 0 0 0 0 0 0 0 0 0 0 0 0 0 0 0 0 0 0 0 0 0 0 1.88e-25 0 0 0 0 0 .0000317 0 0 0 0 0 0 0 0 0 0 0 0 0 0 0 0 0 0 0 0 0 0 0 0 0 0 0 0 0 0 0 0 0 0 0 0 0 0 0 0 0 4.53e-17 0 1.30e-11 0 0 0 0 0 0 0 0 0 0 0 0 0 0 0 0 0 0 0 5.49e-06 0 0 0 0 0 0 0 1.23e-29 0 0 0 0 0 0 0 0 0 0 0 0 0 0 0 .9999628 0 0 0 0 0 0 0 0 0 0 0 0 0 0 0 0 0 0 0 0 0 0
49 0 0 0 0 0 3.49e-10 0 0 0 0 0 0 0 0 0 0 0 0 0 0 0 0 0 0 0 0 0 0 0 0 0 0 0 0 0 0 0 0 0 0 0 0 0 0 0 0 0 0 0 0 0 0 0 0 0 0 0 0 0 0 0 0 0 0 0 0 0 0 0 0 0 0 0 0 0 0 0 0 0 0 0 0 0 0 0 0 0 0 0 0 0 0 0 0 0 0 0 0 0 0 0 0 0 0 0 0 0 0 0 0 0 1 0 0 0 0 0 0 0 0 0 0 0 0 0 0 0 0 0 0 0 0 0 0 0 0 0 0 0 0 0 0 0 0 0 0 0 0 0 0 0 0 0 0 0 0
50 0 0 0 0 0 0 0 0 0 7.36e-28 0 0 0 0 0 0 0 0 0 0 0 0 0 0 0 4.11e-25 0 0 0 0 0 0 0 0 0 0 0 1.58e-37 0 0 0 0 0 0 1 0 0 0 0 0 0 3.81e-35 0 0 0 0 0 0 0 0 0 0 0 0 0 0 8.22e-34 0 0 0 0 1.44e-31 0 0 0 0 0 0 0 0 0 0 0 0 0 0 0 0 1.79e-27 0 0 0 0 0 0 0 0 0 0 0 0 0 0 0 0 0 0 0 1.02e-32 0 0 0 0 0 0 0 0 0 2.33e-11 0 0 0 0 0 0 0 0 0 0 0 0 0 0 0 0 0 0 0 0 0 0 0 2.53e-37 0 0 0 0 0 0 0 0 0 0 0 0 0
51 7.28e-24 0 0 0 0 0 0 0 0 0 5.18e-27 0 0 0 0 0 0 0 0 0 0 0 0 9.68e-18 0 0 0 0 0 1 0 1.31e-20 0 0 0 0 0 0 0 0 0 0 0 0 0 0 0 0 0 0 0 0 0 1.27e-32 0 0 0 0 0 0 0 0 0 0 0 0 0 0 0 0 0 0 0 0 0 0 0 0 0 0 0 0 0 0 0 0 0 0 0 0 0 0 0 0 0 0 0 0 0 0 0 0 0 0 0 0 3.01e-16 0 0 0 0 0 0 0 0 0 0 0 0 0 0 0 0 0 0 0 0 0 0 0 0 0 0 0 0 0 7.95e-39 8.68e-28 0 0 0 0 0 0 0 0 0 0 0 0 0 0 0 0 0 0
52 0 0 0 0 0 0 5.64e-33 0 0 1.86e-09 0 0 0 0 0 0 0 0 0 0 0 0 0 0 0 9.70e-25 0 0 0 0 0 0 0 0 0 0 3.60e-31 3.19e-19 0 7.17e-16 0 0 0 0 8.56e-38 0 0 0 0 5.82e-31 0 0 0 0 0 0 0 0 0 0 0 0 0 0 0 0 .9999999 0 0 6.06e-36 0 0 0 0 0 0 0 0 0 0 0 0 0 0 0 0 0 0 6.93e-14 0 0 0 0 0 0 0 0 0 0 0 0 0 0 0 0 0 0 0 9.58e-08 0 0 0 0 0 0 0 0 3.49e-36 0 0 0 0 0 0 0 0 0 0 0 0 0 0 1.59e-37 1.06e-35 0 0 0 0 0 0 0 0 0 0 0 0 0 0 0 0 0 0 0 0 0 0
53 0 0 0 0 .999986 0 0 .000014 0 0 0 0 0 0 0 0 0 0 0 0 0 0 0 0 0 0 0 0 0 0 2.86e-30 0 0 0 0 0 0 0 0 0 0 0 0 0 0 0 0 0 0 0 0 0 0 0 0 0 0 0 0 0 0 0 0 0 0 0 0 8.89e-38 6.67e-25 0 2.83e-37 0 0 1.62e-35 0 0 0 0 0 0 0 0 1.27e-28 0 0 0 0 0 0 0 0 0 0 0 0 0 0 0 0 0 0 0 0 0 0 0 0 0 0 0 0 0 0 0 0 0 0 0 0 0 0 0 0 0 0 0 0 0 0 0 0 0 0 0 0 1.73e-21 0 0 0 0 2.64e-36 0 0 1.24e-17 0 6.05e-31 0 0 0 0 0 0 0 0 0 0
54 0 0 0 0 0 0 0 0 0 0 1.78e-06 4.54e-08 0 0 0 0 0 0 0 0 0 0 0 0 0 0 0 0 5.73e-08 0 0 0 0 0 0 0 0 0 0 0 0 0 0 0 0 0 0 0 0 0 0 0 0 0 1.95e-27 0 0 0 0 0 0 0 0 0 0 0 0 0 0 0 0 0 0 0 0 0 0 0 0 0 0 0 0 2.04e-21 0 0 0 0 0 0 0 0 0 0 0 1.56e-26 0 0 0 0 0 0 0 0 0 0 2.24e-25 0 0 0 0 0 0 0 0 0 0 0 0 0 0 0 0 0 0 0 0 0 1.96e-29 0 0 0 0 0 0 0 0 .9999981 0 0 0 0 0 0 0 0 0 0 0 0 0 0 0 0 0 0
55 0 0 0 0 0 0 0 0 0 0 0 1.55e-25 0 0 0 0 0 0 0 0 0 0 0 0 0 0 0 0 1.99e-14 0 0 0 0 0 0 0 0 0 0 0 0 0 0 0 0 0 0 0 0 0 0 0 0 5.01e-28 0 4.84e-12 1.89e-08 0 0 0 0 0 0 0 0 0 0 0 0 0 0 0 0 0 0 0 0 0 0 0 0 0 0 1.57e-08 0 0 0 0 0 0 0 0 0 0 0 3.18e-28 0 0 0 0 8.47e-28 0 0 0 0 0 0 0 0 0 0 0 0 0 0 0 0 0 0 0 0 0 0 0 0 0 9.64e-12 0 1 0 0 0 0 0 0 0 0 5.91e-35 0 0 0 0 0 0 0 0 0 0 0 0 0 0 0 0 0 0
56 0 0 0 0 0 0 0 0 0 0 0 0 0 0 0 0 0 0 0 0 0 0 0 0 0 0 0 0 1.55e-35 0 0 0 0 0 1.82e-26 0 0 0 0 0 0 0 0 0 0 0 0 0 0 0 0 0 0 0 8.97e-15 0 .1547804 0 0 0 0 0 0 0 0 0 0 0 0 0 0 0 0 0 0 0 0 0 0 0 0 0 0 2.21e-28 0 0 0 0 0 0 0 0 0 0 0 2.52e-38 0 0 0 0 2.19e-25 0 0 0 0 0 0 0 0 0 0 0 0 0 0 0 0 0 0 0 0 0 0 0 0 0 .8452196 0 2.46e-17 0 0 0 0 0 0 0 0 0 0 0 0 0 0 0 0 0 0 0 0 0 0 0 0 0 0 0
57 0 0 0 0 0 0 0 0 0 0 0 0 0 0 0 0 0 0 0 0 0 0 0 0 0 0 0 0 3.46e-31 0 0 0 0 0 8.41e-29 0 0 0 0 0 0 0 0 0 0 0 0 0 0 0 0 0 0 0 2.26e-10 .9992336 0 0 0 0 0 0 0 0 0 0 0 0 0 0 0 0 0 0 0 0 0 0 0 0 0 0 0 5.40e-23 0 0 0 0 0 0 0 0 0 0 0 3.36e-38 0 0 0 0 4.47e-28 0 0 0 0 0 0 0 0 0 0 0 0 0 0 0 0 0 0 0 0 0 0 0 0 0 .0007664 0 8.61e-12 0 0 0 0 0 0 0 0 0 0 0 0 0 0 0 0 0 0 0 0 0 0 0 0 0 0 0
58 0 .9997103 0 0 0 0 3.87e-27 0 0 0 0 0 0 .0002897 0 0 0 0 0 0 0 0 0 0 0 3.90e-36 0 0 0 0 1.05e-21 0 0 0 0 0 1.02e-31 0 0 0 0 0 0 4.41e-38 0 0 0 0 0 0 0 0 0 0 0 0 0 0 0 0 0 5.56e-17 0 1.14e-19 0 0 0 0 0 0 3.74e-33 2.02e-21 0 1.10e-37 0 0 0 0 0 0 0 0 2.92e-30 0 0 0 0 0 0 0 0 0 0 0 0 0 4.14e-16 0 0 0 0 0 0 0 0 0 0 0 0 0 0 0 0 0 0 0 0 2.70e-36 0 0 0 3.07e-14 0 0 0 0 0 0 0 0 0 9.87e-25 2.76e-22 0 0 2.53e-35 0 0 0 0 0 0 3.24e-31 6.53e-23 0 1.83e-30 0 0 0 0 0 0 0 0 0 0
59 0 0 0 0 0 0 0 0 0 0 0 0 0 0 0 0 0 .8499202 0 0 0 0 0 0 0 0 0 0 0 0 0 0 0 0 0 6.12e-22 0 0 0 0 0 0 0 0 0 0 0 0 0 0 0 0 0 0 0 0 0 0 0 0 5.41e-06 0 0 0 0 0 0 0 0 0 0 0 2.60e-37 0 0 0 0 0 0 0 0 0 0 0 0 0 0 0 0 0 0 0 0 0 0 0 0 0 0 0 0 0 0 0 0 0 0 1.30e-13 0 0 0 0 0 0 6.62e-36 0 0 0 0 0 0 0 0 0 0 0 0 0 0 .1500744 0 0 0 0 0 0 0 0 0 0 0 0 0 0 0 0 0 0 0 0 0 0 0 0 0 0
60 0 0 0 0 0 0 0 0 0 0 0 0 0 0 0 0 0 0 0 0 0 0 0 0 0 0 0 0 0 0 0 0 0 0 0 0 0 0 0 0 0 0 0 0 0 0 0 0 0 0 0 0 0 0 0 0 0 0 0 0 0 0 0 0 0 0 0 0 0 0 0 0 0 0 0 0 0 0 0 0 0 3.70e-35 0 0 0 0 0 0 0 0 1 0 0 0 0 0 0 0 0 0 0 0 0 0 0 0 0 0 0 0 0 0 0 0 0 0 0 0 0 0 0 0 0 0 0 0 0 0 0 0 0 0 0 0 0 0 0 0 0 0 0 0 0 0 0 0 0 0 0 0 0 3.59e-31 0 0 0 0
61 0 0 0 0 0 0 0 0 0 0 0 0 0 0 0 6.84e-39 0 .0026219 0 0 0 0 0 0 0 0 0 0 0 0 0 0 0 0 0 3.28e-11 0 0 0 0 0 0 0 0 0 0 0 0 0 0 0 0 0 0 0 0 0 0 .0000248 0 0 0 0 0 0 0 0 0 0 0 0 0 1.40e-25 0 0 0 0 0 0 0 0 0 0 0 0 0 0 0 0 0 0 0 0 0 0 0 0 0 0 0 0 0 0 0 0 0 0 .344681 0 0 0 0 0 0 1.33e-23 0 0 0 0 0 0 0 0 0 0 0 0 0 0 .6526722 0 0 0 0 0 0 0 0 0 0 0 0 0 0 0 0 0 0 0 0 0 0 0 0 0 0
62 0 6.16e-12 0 0 0 0 .000011 0 0 6.82e-29 0 0 0 6.92e-19 0 0 7.78e-35 0 0 0 0 0 0 0 0 4.84e-16 0 0 0 0 0 0 0 0 0 0 8.34e-12 1.52e-20 0 9.56e-36 0 0 0 0 0 0 0 0 0 0 0 0 0 0 0 0 0 2.64e-22 0 0 0 0 0 .0000118 0 0 0 0 0 0 0 8.97e-09 0 0 0 0 0 0 0 0 0 0 0 0 0 0 0 9.74e-35 1.20e-24 0 0 0 0 0 0 0 1.12e-27 0 0 0 0 0 0 0 0 0 0 0 1.03e-30 0 0 0 0 0 0 0 0 7.46e-21 0 0 0 1.81e-16 0 0 0 0 0 0 0 0 0 5.19e-10 .9999771 0 0 0 0 0 0 0 0 0 1.25e-37 0 0 2.27e-33 0 0 0 0 0 0 0 0 0 0
63 0 0 0 0 0 0 0 0 0 0 0 0 0 0 0 9.53e-16 0 0 0 0 0 0 0 0 0 0 0 0 0 0 0 0 0 0 0 0 0 0 0 0 1 0 0 0 0 0 0 0 0 0 0 0 0 0 0 0 0 0 0 0 0 0 0 0 0 0 0 0 0 0 0 0 4.97e-09 0 0 0 0 0 0 0 0 0 0 0 2.15e-36 0 0 0 0 0 0 0 0 0 0 0 0 0 0 0 0 0 0 0 0 0 0 0 0 0 0 0 0 0 1.40e-37 0 0 0 0 0 0 0 0 0 0 0 0 0 0 0 0 0 0 0 0 0 0 0 0 0 0 0 0 0 0 0 0 0 0 8.39e-37 0 0 0 0 0 0
64 0 2.13e-16 0 0 0 0 8.03e-08 0 0 4.33e-31 0 0 0 2.65e-16 0 0 1.29e-24 0 0 0 0 0 0 0 0 7.28e-22 0 0 0 0 0 0 0 0 0 0 2.52e-08 6.00e-20 0 6.07e-32 0 0 0 0 0 2.22e-37 0 0 0 0 0 0 0 0 0 0 0 5.71e-25 0 0 0 .0000125 0 0 0 0 0 0 0 0 0 7.04e-19 0 0 0 0 0 0 0 0 0 0 0 0 0 0 0 2.20e-25 2.37e-27 4.74e-31 0 0 0 0 0 0 1.41e-36 0 0 0 0 0 0 0 0 0 0 0 1.86e-31 0 0 0 0 0 0 0 0 1.38e-12 0 0 0 1.90e-09 0 0 0 0 0 0 0 0 0 .9999868 6.47e-07 0 0 0 0 0 0 0 0 0 0 0 0 6.77e-24 0 0 0 0 0 0 0 0 0 0
65 0 0 0 0 0 0 0 0 0 0 0 0 0 0 0 0 0 0 0 0 0 0 0 0 0 0 0 0 0 0 0 0 0 0 0 0 0 0 0 0 0 0 0 0 0 0 0 0 0 0 0 0 0 0 0 0 0 0 0 0 0 0 0 0 0 0 0 0 0 0 0 0 0 0 0 0 0 0 2.08e-34 0 0 0 0 0 0 0 0 0 0 0 0 0 0 0 0 0 0 0 0 0 0 0 0 1 0 0 0 0 0 0 0 0 0 0 0 0 1.83e-19 0 0 0 0 0 0 0 0 0 0 1.59e-15 0 0 0 0 0 0 0 0 0 0 0 0 0 0 0 0 0 0 0 0 0 0 0 0 0 0 0 0
66 0 0 0 0 0 0 0 0 0 0 0 0 9.22e-12 0 0 0 0 0 0 0 0 3.47e-15 0 0 0 0 0 0 0 0 0 0 0 0 0 0 0 0 0 0 0 0 0 0 0 0 0 0 0 0 0 0 0 0 0 0 0 0 0 0 0 0 0 0 0 0 0 0 0 0 0 0 0 0 0 0 0 0 0 0 0 0 0 0 0 6.24e-31 0 0 0 0 0 0 0 0 0 0 0 2.15e-32 0 0 0 0 0 0 0 0 0 0 0 0 1 0 0 5.64e-18 0 0 0 0 0 0 0 0 0 0 0 0 0 0 0 0 0 0 0 0 0 0 0 0 0 7.83e-38 0 0 0 0 0 0 0 0 0 0 0 0 0 0 0 0
67 0 0 0 0 0 0 0 0 0 3.52e-18 0 0 0 0 0 0 0 0 0 0 0 0 0 0 0 4.88e-32 0 0 0 0 0 0 0 0 0 0 0 1.89e-29 0 3.12e-27 0 0 0 0 1.16e-35 0 0 0 0 1.25e-29 0 1 0 0 0 0 0 0 0 0 0 0 0 0 0 0 0 0 0 1.78e-34 0 0 0 0 0 0 0 0 0 0 0 0 0 0 0 0 0 0 2.23e-22 0 0 0 0 0 0 0 0 0 0 0 0 0 0 0 0 0 0 0 7.93e-18 0 0 0 0 0 0 0 0 0 1.07e-36 0 0 0 0 0 0 0 0 0 0 0 0 0 0 0 0 0 0 0 0 0 0 0 0 0 0 0 0 0 0 0 0 0 0 0 0 0
68 0 0 5.64e-08 0 2.50e-15 0 0 1.20e-10 0 0 0 0 0 0 .0031633 0 0 0 0 0 0 0 0 0 0 0 0 0 0 0 0 0 0 0 0 0 0 0 0 0 0 0 0 0 0 0 0 0 0 0 0 0 1.52e-22 0 0 0 0 0 0 0 0 0 0 0 0 0 0 0 1.14e-08 0 9.26e-35 0 0 1.04e-29 0 0 0 0 0 0 .9966641 0 1.62e-31 0 0 0 0 0 0 0 0 0 0 0 0 0 0 0 0 0 0 0 0 0 0 0 0 0 0 0 0 0 7.16e-20 1.66e-23 0 0 0 0 0 0 .000087 0 0 0 1.21e-19 0 0 0 0 0 0 0 0 0 0 3.36e-24 0 0 0 1.66e-29 .0000855 0 0 4.20e-36 0 0 0 0 4.04e-18 0 0 0 0 0 0 0
69 0 0 2.07e-29 0 1.14e-09 0 0 1.49e-11 0 0 0 0 0 0 4.70e-16 0 0 0 0 0 0 0 0 0 0 0 0 0 0 0 2.91e-15 0 0 0 0 0 0 0 0 0 0 0 0 8.00e-32 0 0 0 0 0 0 0 0 5.40e-16 0 0 0 0 0 0 0 0 0 0 0 0 0 0 5.39e-15 0 0 1.66e-10 0 0 .000011 0 0 0 0 0 0 .2014458 0 3.12e-07 0 0 0 0 0 0 0 0 0 0 0 0 0 0 0 0 0 0 0 0 0 0 0 0 0 0 0 0 0 0 0 0 0 0 0 0 0 2.77e-19 0 0 0 2.80e-15 0 0 0 0 0 0 0 0 0 0 .7985429 0 0 0 0 6.93e-33 0 0 4.41e-16 0 0 0 0 0 0 0 0 0 0 0 0
70 0 0 0 0 0 0 0 0 0 7.10e-21 0 0 0 0 0 0 0 0 0 0 0 0 0 0 0 1.58e-36 0 0 0 0 0 0 0 0 0 0 7.34e-37 1.72e-26 0 3.12e-13 0 0 0 0 0 9.65e-30 0 6.43e-21 0 0 0 .0328165 0 0 0 0 0 0 0 0 0 0 0 0 0 0 .9643376 0 0 0 0 0 0 0 0 0 0 0 0 0 0 0 0 0 0 0 0 1.23e-34 3.75e-25 1.12e-32 0 0 0 0 0 0 0 0 0 0 0 0 0 0 0 0 0 0 2.38e-17 .0028459 0 0 0 0 0 0 0 5.08e-36 0 0 0 0 0 0 0 0 0 0 0 0 0 0 0 1.21e-09 0 0 0 0 0 0 0 0 0 0 0 0 0 0 0 0 0 0 0 0 0 0
71 0 0 0 0 5.77e-37 0 0 0 0 0 0 0 0 0 0 0 0 0 0 0 0 0 0 0 0 0 0 0 0 0 4.23e-09 0 0 0 0 0 0 0 0 0 0 0 0 1.29e-18 0 0 0 0 0 0 0 0 0 0 0 0 0 1.71e-38 0 0 0 0 0 0 0 0 0 0 1.07e-21 0 0 0 0 .9997859 0 0 0 0 0 0 7.50e-34 0 .0002141 0 0 0 0 0 0 0 0 0 0 0 0 0 0 0 0 0 0 0 0 0 0 0 0 0 0 0 0 0 0 0 0 0 0 0 0 0 0 0 0 0 3.51e-34 0 0 0 0 0 0 0 0 0 0 1.69e-11 0 0 0 0 0 0 0 7.59e-22 0 0 0 0 0 0 0 0 0 0 0 0
72 0 4.89e-09 0 0 0 0 .000053 0 0 4.47e-20 0 0 0 4.01e-21 0 0 0 0 0 0 0 0 0 0 0 .0001902 0 0 0 0 0 0 0 0 0 0 5.91e-13 9.67e-17 0 1.27e-33 0 0 0 0 2.19e-29 0 0 0 0 1.43e-25 0 0 0 0 0 0 0 5.33e-19 0 0 0 .4991177 0 3.72e-11 0 0 0 0 0 0 0 0 0 0 0 0 0 0 0 0 0 0 0 0 0 0 0 1.05e-38 8.15e-16 0 0 0 0 0 0 0 2.58e-12 0 0 0 0 0 0 0 0 0 0 0 1.33e-23 0 0 0 0 0 0 0 0 2.81e-24 0 0 0 2.33e-21 0 0 0 0 0 0 0 0 0 6.78e-15 .5006391 0 0 0 0 0 0 0 0 0 1.64e-18 0 0 6.87e-39 0 0 0 0 0 0 0 0 0 0
73 0 0 0 0 0 0 0 0 0 0 0 0 0 0 0 1.82e-06 0 4.40e-23 0 0 0 0 0 0 0 0 0 0 0 0 0 0 9.36e-37 0 0 6.93e-22 0 0 0 0 7.87e-08 0 0 0 0 0 0 0 0 0 0 0 0 0 0 0 0 0 2.12e-29 0 2.48e-18 0 .9999981 0 0 0 0 0 0 0 0 0 0 0 0 0 0 0 0 0 0 0 0 0 0 0 0 0 0 0 0 0 0 0 0 0 0 0 0 0 0 0 0 0 0 0 0 5.59e-17 0 0 0 0 0 0 4.93e-20 0 0 0 0 0 0 0 0 0 0 0 0 0 0 9.12e-27 0 0 0 0 0 0 0 0 0 0 0 0 0 0 0 0 0 0 0 0 0 0 0 0 0 0
74 0 0 0 0 2.11e-34 0 0 0 0 0 0 0 0 0 0 0 0 0 0 0 0 0 0 0 0 0 0 0 0 0 2.59e-12 0 0 0 0 0 0 0 0 0 0 0 0 3.71e-22 0 0 0 0 0 0 0 0 8.43e-38 0 0 0 0 0 0 0 0 0 0 0 0 0 0 0 7.11e-17 0 .999958 0 0 0 0 0 0 0 0 0 1.42e-28 0 .000042 0 0 0 0 0 0 0 0 0 0 0 0 0 0 0 0 0 0 0 0 0 0 0 0 0 0 0 0 0 0 0 0 0 0 0 0 0 0 0 0 0 8.36e-30 0 0 0 0 0 0 0 0 0 0 1.62e-09 0 0 0 0 0 0 0 6.01e-23 0 0 0 0 0 0 0 0 0 0 0 0
75 0 0 0 0 0 0 0 0 0 0 0 0 0 0 0 0 0 0 0 0 0 0 0 0 0 0 0 0 0 0 0 0 0 0 0 0 0 0 0 0 0 0 0 0 0 0 0 0 0 0 0 0 0 0 0 0 0 0 0 0 0 0 0 0 0 0 0 0 0 0 0 0 0 0 0 0 0 0 0 1 0 0 0 0 0 0 0 0 0 0 0 0 0 0 0 0 0 0 0 0 0 0 0 0 0 0 0 0 0 0 0 0 0 0 0 0 0 0 0 0 0 0 0 0 0 0 0 0 0 0 0 0 0 0 0 0 0 0 0 0 0 0 0 0 0 0 0 0 0 0 0 0 0 0 0 0
76 0 0 0 0 4.86e-38 0 0 2.57e-32 0 0 0 0 0 0 0 0 0 0 0 0 0 0 0 0 0 0 0 0 0 0 0 0 0 0 0 0 0 0 0 0 0 0 0 0 0 0 0 0 0 0 0 0 6.94e-38 0 0 0 0 0 0 0 0 0 0 0 0 0 0 0 0 0 0 0 0 0 0 0 0 .0000133 0 0 0 0 0 0 0 0 0 0 0 0 0 0 0 0 0 0 0 0 0 0 0 0 0 0 0 0 0 0 0 0 0 0 0 0 0 0 0 0 0 0 0 0 0 0 0 0 0 0 0 0 0 0 0 0 0 0 0 0 0 4.84e-11 1.98e-13 0 0 0 0 0 0 0 .9999867 0 0 0 0 0 0 0
77 0 0 0 0 0 0 0 0 2.03e-12 0 0 0 0 0 0 0 0 0 0 0 0 0 0 0 0 0 0 0 0 0 0 2.62e-32 0 2.17e-29 0 0 0 0 6.83e-24 0 0 0 0 0 0 0 2.57e-10 0 0 0 0 0 0 0 0 0 0 0 0 0 0 0 0 0 0 0 0 0 0 0 0 0 0 0 0 0 0 0 0 0 0 0 0 0 0 0 0 0 0 0 0 0 0 0 0 0 0 0 0 0 0 0 5.14e-31 0 0 0 0 0 0 0 0 0 0 0 0 0 0 0 0 0 0 0 0 1.76e-10 0 0 0 0 0 0 0 0 0 0 0 0 0 0 0 0 0 0 0 0 1 0 0 0 0 0 0 0 0 0 0 0
78 0 0 0 0 0 0 0 0 0 0 0 0 0 0 0 0 0 0 0 0 0 0 0 0 0 0 0 0 0 0 0 0 0 0 0 0 0 0 0 0 0 0 0 0 0 0 0 0 0 0 0 0 0 0 0 0 0 0 0 0 0 0 0 0 0 0 0 0 0 0 0 0 0 0 0 3.84e-16 0 0 0 0 0 0 0 0 0 0 0 0 0 0 0 0 0 0 0 0 0 0 0 0 0 0 0 0 0 0 0 0 0 0 0 0 0 2.00e-29 0 0 0 0 0 0 0 0 0 0 0 0 0 0 0 0 0 0 0 0 0 0 0 0 0 1 7.93e-28 0 0 0 0 0 0 0 1.81e-16 0 0 0 0 0 0 0
79 0 0 0 0 0 0 0 0 0 0 0 0 0 0 0 0 0 0 0 0 0 0 0 0 0 0 0 0 0 0 0 0 0 0 0 0 0 0 0 0 0 0 0 0 0 0 0 0 0 0 0 0 0 0 0 0 0 0 0 9.85e-32 0 0 0 0 0 0 0 0 0 0 0 0 0 0 0 0 0 0 0 0 0 7.32e-07 0 0 0 0 0 0 0 0 6.58e-30 0 0 0 0 0 0 6.76e-27 0 0 0 0 0 1.92e-21 0 0 0 0 0 0 0 0 0 0 0 0 0 0 0 0 0 0 0 0 0 0 0 5.64e-26 0 0 0 0 0 0 0 0 0 0 .0697648 0 0 0 0 0 0 0 0 0 0 0 0 .9302344 0 0 0 0
80 0 0 0 0 0 0 0 0 0 0 0 0 0 0 0 0 0 0 0 0 0 0 0 0 0 0 0 0 0 0 0 0 0 0 0 0 0 0 0 0 0 0 0 0 0 0 0 0 0 0 0 0 0 0 0 0 0 0 0 4.81e-36 0 0 0 0 0 0 0 0 0 0 0 0 0 0 1 0 0 0 0 0 0 0 0 0 0 0 0 0 0 0 7.53e-38 0 0 0 0 0 0 0 0 0 0 0 0 0 0 0 0 0 0 0 0 0 0 0 0 0 0 0 0 0 0 0 0 0 0 0 0 0 0 0 0 0 0 0 0 0 0 0 0 0 0 0 0 0 0 0 0 0 0 0 0 0 0 0 0 0
81 0 0 3.34e-14 0 5.90e-25 0 0 3.48e-24 0 0 0 0 0 0 .9968093 0 0 0 0 0 0 0 0 0 0 0 0 0 0 0 9.38e-33 0 0 0 0 0 0 0 0 0 0 0 0 0 0 0 0 0 0 0 0 0 3.39e-32 0 0 0 0 0 0 0 0 0 0 0 0 0 0 6.09e-09 .0026025 0 1.50e-24 0 0 2.85e-19 0 0 0 0 0 0 0 0 3.01e-24 0 0 0 0 0 0 0 0 0 0 0 0 0 0 0 0 0 0 0 0 0 0 0 0 0 0 0 0 0 1.39e-26 0 0 0 0 0 0 0 .0005867 0 0 0 1.52e-06 0 0 0 0 0 0 0 0 0 0 2.37e-19 0 0 0 0 5.00e-34 0 0 3.62e-35 0 0 0 0 0 0 0 0 7.78e-33 0 0 0
82 0 0 0 0 0 0 0 0 0 0 0 0 1.48e-37 0 0 0 0 0 0 0 0 0 0 0 0 0 0 0 0 0 0 0 0 0 0 0 0 0 0 0 0 0 0 0 0 0 0 0 0 0 0 0 0 0 0 0 0 0 0 1.76e-26 0 0 0 0 0 0 0 0 0 0 0 0 0 0 0 0 0 0 1.38e-10 0 0 0 0 0 0 0 0 0 0 0 1.75e-24 0 0 0 0 0 0 1.61e-15 0 0 0 0 0 0 0 0 0 0 0 0 0 0 0 0 0 0 0 0 0 0 0 0 0 0 0 0 0 0 0 0 0 0 0 0 0 0 0 0 .0000641 0 0 0 0 0 0 0 0 0 0 0 0 .9999359 0 0 0 0
83 0 0 0 0 4.51e-26 0 0 9.57e-32 0 0 0 0 0 7.23e-35 0 0 0 0 0 0 0 0 0 0 0 0 0 0 0 0 .3535817 0 0 0 0 0 0 0 0 0 0 0 0 4.33e-24 0 0 0 0 0 0 0 0 4.49e-28 0 0 0 0 9.07e-33 0 0 0 0 0 0 0 0 0 0 1.36e-15 0 .1452972 0 0 .0285301 0 0 0 0 0 0 1.02e-30 0 0 0 0 0 0 0 0 0 0 0 0 0 0 0 0 0 0 0 0 0 0 0 0 0 0 0 0 0 0 0 0 0 0 0 0 0 0 0 0 0 0 0 1.42e-35 0 0 0 0 0 0 0 0 0 0 .4725911 0 0 0 0 0 0 0 1.53e-10 0 0 0 0 0 0 0 0 0 0 0 0
84 0 0 0 0 0 0 0 0 0 0 4.62e-31 2.39e-22 0 0 0 0 0 0 0 0 0 0 0 0 0 0 0 0 .0052375 0 0 0 0 0 0 0 0 0 0 0 0 0 0 0 0 0 0 0 0 0 0 0 0 7.27e-18 .0002177 1.65e-21 6.25e-17 0 0 0 0 0 0 0 0 0 0 0 0 0 0 0 0 0 0 0 0 0 0 0 0 0 0 0 0 0 0 0 0 0 0 0 0 0 0 4.12e-32 0 0 0 0 1.36e-37 0 0 0 0 0 0 0 0 0 0 0 0 0 0 0 0 0 0 0 0 0 0 0 0 0 4.10e-22 0 .9945448 0 0 0 0 0 0 0 0 1.21e-25 0 0 0 0 0 0 0 0 0 0 0 0 0 0 0 0 0 0
85 0 0 0 0 0 0 0 0 0 0 0 0 0 0 0 0 0 0 0 0 .0014673 0 0 0 0 0 0 0 0 0 0 0 0 0 0 0 0 0 0 0 2.50e-34 0 0 0 0 0 0 0 0 0 0 0 0 0 0 0 0 0 0 0 0 0 0 0 0 0 0 0 0 0 0 0 0 0 0 0 0 0 0 0 0 0 0 0 0 0 0 0 0 0 0 0 0 0 0 0 0 0 0 0 0 0 0 0 0 0 0 0 0 0 0 0 0 0 0 0 0 0 0 0 0 0 0 0 0 0 0 0 0 0 2.48e-36 0 0 0 0 0 0 0 0 0 0 3.99e-10 0 0 0 0 0 0 0 .9985327 1.32e-27 0 0 0 0 0
86 0 0 0 0 0 0 0 0 0 0 0 0 1.74e-36 0 0 0 0 0 0 0 0 0 0 0 0 0 0 0 0 0 0 0 0 0 0 0 0 0 0 0 0 0 0 0 0 0 0 0 0 0 0 0 0 0 0 0 0 0 0 0 0 0 0 0 0 6.68e-25 0 0 0 0 0 0 0 0 0 0 0 0 0 0 0 0 0 0 0 0 0 0 0 0 0 0 0 1 0 0 0 0 0 0 0 0 0 0 0 0 0 0 0 0 0 0 0 0 0 0 0 0 0 0 0 0 0 0 0 0 0 0 0 0 0 0 0 0 0 0 0 0 0 0 0 0 0 0 0 0 0 0 0 0 0 0 0 0 0 0
87 0 0 0 0 0 0 0 0 0 0 0 0 0 0 0 0 0 0 0 0 0 0 3.02e-20 0 0 0 0 0 0 0 0 0 0 0 0 0 0 0 0 0 0 0 0 0 0 0 0 0 0 0 0 0 0 0 0 0 0 0 0 0 0 0 0 0 0 0 0 0 0 0 0 0 0 0 0 0 0 0 0 0 0 0 0 0 0 0 0 0 0 0 0 0 0 0 0 0 0 0 0 0 0 0 0 0 3.90e-34 0 0 0 0 0 0 0 0 0 0 0 0 0 0 0 0 0 0 0 0 0 0 0 0 0 0 0 0 0 .0000151 0 0 0 0 0 0 0 0 0 0 0 0 0 0 0 0 0 0 .9999849 0 3.49e-28
88 0 0 0 0 0 0 3.49e-29 0 0 2.59e-38 0 0 0 7.89e-39 0 0 .0000166 0 0 0 0 0 0 0 0 0 0 0 0 0 0 0 0 0 0 0 1.36e-21 1.23e-26 0 3.20e-22 0 0 0 0 0 4.14e-07 0 3.57e-27 0 0 0 0 0 0 0 0 0 0 0 0 0 2.22e-34 0 4.77e-25 0 0 0 0 0 0 0 0 0 0 0 0 0 0 0 0 0 0 0 0 0 0 0 0 3.10e-37 .9999829 0 0 0 0 0 0 0 0 0 0 0 0 0 0 0 0 0 0 6.07e-35 0 0 0 0 0 0 0 0 1.74e-09 0 0 0 4.60e-28 0 0 0 0 0 0 0 0 0 6.43e-20 9.62e-33 7.45e-24 0 0 0 0 0 0 0 0 0 0 0 3.25e-22 0 0 0 0 0 0 0 0 0 0
89 0 0 0 0 0 0 2.55e-16 0 0 .999848 0 0 0 0 0 0 0 0 0 0 0 0 0 0 0 8.91e-08 0 0 0 0 0 0 0 0 0 0 4.24e-17 6.42e-07 0 1.91e-19 0 0 0 0 3.92e-37 0 0 0 0 3.49e-30 0 8.86e-21 0 0 0 0 0 0 0 0 0 1.31e-25 0 2.47e-28 0 0 2.85e-29 0 0 0 0 1.61e-24 0 0 0 0 0 0 0 0 0 0 0 0 0 0 0 1.49e-38 0 0 0 0 0 0 0 0 0 0 0 0 0 0 0 0 0 0 0 0 .0001513 0 0 0 0 0 0 0 0 1.34e-26 0 0 0 0 0 0 0 0 0 0 0 0 0 5.51e-27 2.48e-20 0 0 0 0 0 0 0 0 0 0 0 0 0 0 0 0 0 0 0 0 0 0 0
90 0 0 0 0 0 0 1.47e-34 0 0 0 0 0 0 0 0 0 3.14e-08 0 0 0 0 0 0 0 0 0 0 0 0 0 0 0 0 0 0 0 7.79e-27 9.50e-31 0 8.65e-24 0 0 0 0 0 .1413093 0 8.83e-22 0 0 0 0 0 0 0 0 0 0 0 0 0 0 0 8.83e-31 0 0 0 0 0 0 0 0 0 0 0 0 0 0 0 0 0 0 0 0 0 0 0 .8586907 0 0 0 0 0 0 0 0 0 0 0 0 0 0 0 0 0 0 0 0 5.03e-38 0 0 0 0 0 0 0 0 6.20e-15 0 0 0 2.36e-33 0 0 0 0 0 0 0 0 0 1.22e-25 2.70e-38 4.18e-20 0 0 0 0 0 0 0 0 0 0 0 1.39e-25 0 0 0 0 0 0 0 0 0 0
91 0 0 0 0 0 0 0 0 0 0 0 0 0 0 0 0 0 0 0 0 0 0 0 0 0 0 0 0 0 0 0 0 0 0 0 0 0 0 0 0 0 0 0 0 0 0 0 0 0 0 0 0 0 0 0 0 0 0 0 1 0 0 0 0 0 0 0 0 0 0 0 0 0 0 0 0 0 0 0 0 0 3.68e-33 0 0 0 0 0 0 0 0 0 0 0 0 0 0 0 0 0 0 0 0 0 0 0 0 0 0 0 0 0 0 0 0 0 0 0 0 0 0 0 0 0 0 0 0 0 0 0 0 0 0 0 0 0 0 0 0 0 0 0 0 0 0 0 0 0 0 0 0 0 3.11e-29 0 0 0 0
92 0 0 0 0 0 0 0 0 0 0 0 4.93e-32 0 0 0 0 0 0 0 0 0 0 0 0 0 0 0 0 0 0 0 0 0 0 1.23e-36 0 0 0 0 0 0 .24652 0 0 9.77e-06 0 0 0 0 6.67e-13 0 0 0 0 2.83e-35 1.31e-28 8.09e-33 0 0 0 0 0 0 0 0 0 0 0 0 0 0 0 0 0 0 0 0 0 0 0 0 0 0 0 0 0 0 0 0 0 0 0 0 0 0 2.15e-13 6.01e-37 0 0 0 .3471362 0 0 0 0 2.31e-38 0 0 0 0 0 0 0 0 0 0 0 0 .4063341 0 0 0 0 0 0 0 1.70e-24 0 0 0 0 0 0 0 0 0 0 0 0 0 0 0 3.63e-22 0 0 0 0 0 0 0 0 0 0 0 0 0
93 0 0 0 0 0 0 0 0 0 0 0 0 0 0 0 0 0 0 0 0 0 0 0 0 0 0 0 0 0 0 0 0 0 1 0 0 0 0 0 0 0 0 0 0 0 0 0 0 0 0 0 0 0 0 0 0 0 0 0 0 0 0 0 0 0 0 0 0 0 0 0 0 0 0 0 0 0 0 0 0 0 0 0 0 0 0 0 0 0 0 0 0 0 0 0 0 0 0 0 2.60e-10 0 2.64e-09 2.30e-19 0 0 0 0 0 0 0 0 0 0 0 0 0 0 0 0 0 0 0 0 0 0 0 0 0 0 0 0 0 0 0 1.77e-27 0 0 0 0 0 0 0 0 0 0 0 0 0 0 0 0 0 0 0 0 4.45e-28
94 0 0 0 0 0 0 0 0 0 0 0 0 0 0 0 0 0 0 0 0 0 0 0 0 0 0 0 0 0 0 0 0 0 0 0 0 0 0 0 0 0 0 0 0 0 0 0 0 0 0 0 0 0 0 0 0 0 0 0 0 0 0 0 0 0 0 0 0 0 0 0 0 0 0 0 0 0 0 0 0 0 0 0 0 0 1 0 0 0 0 0 0 0 0 0 0 0 0 0 0 0 0 0 0 0 0 0 0 0 0 0 0 0 0 0 0 0 0 0 0 0 0 0 0 0 0 0 0 0 0 0 0 0 0 0 0 0 0 0 0 0 0 0 0 0 0 0 0 0 0 0 0 0 0 0 0
95 0 0 0 0 0 0 0 0 0 0 0 0 0 0 0 4.36e-34 0 .0168263 0 0 0 0 0 0 0 0 0 0 0 0 0 0 0 0 0 1.61e-29 0 0 0 0 0 0 0 0 0 0 0 0 0 0 0 0 0 0 0 0 0 0 .9831737 0 1.04e-12 0 0 0 0 0 0 0 0 0 0 0 7.48e-36 0 1.01e-12 0 0 0 0 2.79e-33 0 0 0 0 0 0 0 0 0 0 0 0 0 0 0 0 0 0 0 0 0 0 0 0 0 0 0 4.57e-21 0 0 0 0 0 0 0 0 0 0 0 0 0 0 0 0 0 0 0 0 0 6.25e-09 0 0 0 0 0 0 0 0 0 0 0 0 0 0 0 0 0 3.16e-32 0 0 0 0 0 0 0 0
96 0 0 0 0 0 0 0 0 0 0 2.04e-15 .9999989 0 0 0 0 0 0 0 0 0 0 0 0 0 0 0 0 1.50e-16 0 0 0 0 0 0 0 0 0 0 0 0 1.63e-24 0 0 0 0 0 0 0 0 0 0 0 1.18e-15 9.45e-17 4.04e-24 8.33e-25 0 0 0 0 0 0 0 0 0 0 0 0 0 0 0 0 0 0 0 0 0 0 0 0 0 0 8.83e-25 0 0 0 0 0 0 0 3.64e-28 0 0 0 0 0 0 0 0 1.11e-06 0 0 0 0 5.53e-25 1.14e-29 0 0 0 0 0 0 0 0 0 0 0 0 0 0 0 0 0 0 0 4.48e-20 0 1.67e-23 0 0 0 0 0 0 0 0 2.39e-16 0 0 0 0 0 0 0 0 0 0 0 0 0 0 0 0 0 0
97 0 2.30e-09 0 0 0 0 4.28e-26 0 0 0 0 0 0 4.30e-23 0 0 0 0 0 0 0 0 0 0 0 1.29e-26 0 0 0 0 6.19e-39 0 0 0 0 0 1.28e-33 0 0 0 0 2.04e-29 0 0 4.78e-37 0 0 0 0 1.44e-36 0 0 0 0 0 0 0 1.49e-11 0 0 0 8.50e-18 0 1.02e-26 0 0 0 0 0 0 0 3.51e-10 0 0 0 0 0 0 0 0 0 0 0 0 0 0 0 0 4.17e-38 0 0 0 0 0 0 0 0 0 0 0 0 0 0 0 0 0 0 0 0 0 0 0 0 0 0 0 0 0 0 0 0 8.71e-30 0 0 0 0 0 0 0 0 0 7.43e-32 4.97e-21 0 0 0 0 0 0 0 0 0 1 0 0 0 0 0 0 0 0 0 0 0 0 0
98 0 0 0 0 0 0 0 0 0 0 0 0 .9993642 0 0 0 0 0 0 0 0 9.60e-08 0 0 0 0 0 1.68e-36 0 0 0 0 0 0 0 0 0 0 0 0 0 0 0 0 0 0 0 0 0 0 0 0 0 0 0 0 0 0 0 1.09e-35 0 0 0 0 0 2.96e-33 0 0 0 0 0 0 0 0 0 0 0 0 3.30e-19 0 0 .0004156 0 0 0 0 0 0 0 0 7.70e-34 0 0 0 0 0 0 0 0 0 0 0 0 0 0 0 0 0 0 0 2.51e-25 0 0 0 0 0 0 0 0 0 0 0 0 0 0 0 0 0 0 0 0 0 0 0 0 0 0 0 .00022 0 0 0 0 0 0 0 0 0 0 0 0 1.68e-14 0 0 0 0
99 0 0 0 0 0 0 0 0 0 0 0 0 0 0 0 0 0 0 0 0 0 0 0 0 0 0 0 1 0 0 0 0 0 0 0 0 0 0 0 0 0 0 0 0 0 0 0 0 0 0 0 0 0 0 0 0 0 0 0 0 0 0 0 0 0 0 0 0 0 0 0 0 0 0 0 0 0 3.32e-38 0 1.74e-38 0 0 0 0 0 0 0 0 0 0 0 0 0 0 0 0 0 0 0 0 0 0 0 0 0 0 0 0 0 0 0 0 0 0 0 0 0 0 0 0 0 0 3.39e-19 0 0 0 0 0 0 0 0 0 0 0 0 0 0 0 0 0 0 0 0 0 0 0 0 0 0 0 0 0 0 0 0 0
100 0 0 0 0 0 0 0 0 3.87e-38 0 0 0 0 0 0 0 0 0 0 0 0 0 4.83e-28 0 0 0 0 0 0 0 0 0 0 3.07e-19 0 0 0 0 0 0 0 0 0 0 0 0 0 0 0 0 0 0 0 0 0 0 0 0 0 0 0 0 0 0 0 0 0 0 0 0 0 0 0 0 0 0 0 0 0 0 0 0 0 0 0 0 9.36e-35 0 0 0 0 0 1.36e-23 0 0 0 0 0 0 0 0 0 .9999903 0 0 0 0 0 0 0 0 0 0 0 0 0 0 0 0 0 0 0 0 0 0 0 0 0 0 0 0 0 0 0 6.92e-21 0 0 0 0 0 0 0 0 0 0 0 0 0 0 0 0 0 0 1.27e-38 3.32e-15 9.70e-06
101 0 0 0 0 0 0 0 0 0 0 1.01e-32 2.54e-16 0 0 0 0 0 0 0 0 0 0 0 0 0 0 0 0 3.58e-23 0 0 0 0 0 6.52e-24 0 0 0 0 0 0 7.62e-26 0 0 0 0 0 0 0 0 0 0 0 4.60e-29 1.20e-10 .0000168 5.30e-09 0 0 0 0 0 0 0 0 0 0 0 0 0 0 0 0 0 0 0 0 0 0 0 0 0 0 1.39e-24 0 0 0 0 0 0 0 2.81e-10 0 0 0 .5285557 0 0 0 0 0 0 0 0 0 0 0 0 0 0 0 0 0 0 0 0 0 0 0 0 0 0 0 0 0 0 .4714275 0 2.10e-17 0 0 0 0 0 0 0 0 3.43e-32 0 0 0 0 0 0 0 0 0 0 0 0 0 0 0 0 0 0
102 0 0 0 0 0 0 0 0 0 0 0 0 0 0 0 0 0 0 0 0 0 0 0 0 0 0 0 0 0 0 0 0 0 1.30e-19 0 0 0 0 0 0 0 0 0 0 0 0 0 0 0 0 0 0 0 0 0 0 0 0 0 0 0 0 0 0 0 0 0 0 0 0 0 0 0 0 0 0 0 0 0 0 0 0 0 0 0 0 0 0 0 0 0 0 1 0 0 0 0 0 0 2.87e-38 0 0 0 0 0 0 0 0 0 0 0 0 0 0 0 0 0 0 0 0 0 0 0 0 0 0 0 0 0 0 0 0 0 0 0 0 0 0 0 0 0 0 0 0 0 0 0 0 0 0 0 0 0 0 0 0
103 0 0 0 0 0 0 0 0 1.50e-23 0 0 0 0 0 0 0 0 0 0 0 0 0 1.11e-32 0 0 0 0 0 0 0 0 2.52e-37 0 2.79e-18 0 0 0 0 0 0 0 0 0 0 0 0 0 0 0 0 0 0 0 0 0 0 0 0 0 0 0 0 0 0 0 0 0 0 0 0 0 0 0 0 0 0 2.11e-35 0 0 0 0 0 0 0 0 0 0 0 0 0 0 0 1.20e-32 0 0 0 0 0 0 1 0 0 0 0 0 0 0 0 0 0 0 0 0 0 0 0 0 0 0 0 0 0 0 7.24e-28 0 0 0 0 0 0 0 0 0 0 2.41e-33 0 0 0 0 0 0 0 0 0 7.57e-37 0 0 0 0 0 0 0 0 0 4.46e-08 5.22e-11
104 0 0 0 0 0 0 0 0 0 0 0 0 0 0 0 0 0 0 0 0 0 0 0 0 0 0 0 0 0 0 0 0 0 0 0 0 0 0 0 0 0 0 0 0 0 0 0 0 0 0 0 0 0 0 0 0 0 0 0 0 0 0 0 0 3.36e-12 0 0 0 0 0 0 0 0 0 0 0 0 0 8.63e-14 0 0 1.10e-33 0 0 0 0 0 0 0 0 0 0 0 0 0 0 0 0 0 0 0 0 0 0 0 0 0 0 0 0 0 0 0 0 0 0 9.33e-32 0 0 0 0 0 0 0 0 0 0 1 0 0 0 0 0 0 0 0 0 0 5.88e-28 0 0 0 0 0 0 0 0 0 0 0 0 8.91e-25 0 0 0 0
105 1.06e-13 0 0 0 0 0 0 0 0 0 0 0 0 0 0 0 0 0 0 0 0 0 1 0 0 0 0 0 0 0 0 0 0 0 0 0 0 0 0 0 0 0 0 0 0 0 0 0 0 0 0 0 0 0 0 0 0 0 0 0 0 0 0 0 0 0 0 0 0 0 0 0 0 0 0 0 0 0 0 0 0 0 0 0 0 0 1.25e-22 0 0 0 0 0 0 0 0 0 0 0 0 0 0 0 0 0 0 0 0 0 0 0 0 0 0 0 0 0 0 0 0 0 0 0 0 0 0 0 0 0 0 0 0 0 0 0 2.93e-27 0 0 0 0 0 0 0 0 0 0 0 0 0 0 0 0 0 0 8.32e-14 1.22e-25 4.63e-22
106 0 0 0 0 0 0 0 0 0 0 2.72e-09 9.91e-15 0 0 0 0 0 0 0 0 0 0 0 1.49e-26 0 0 0 0 2.80e-34 1.49e-15 0 0 0 0 0 0 0 0 0 0 0 2.87e-16 0 0 0 0 0 0 0 0 2.14e-36 0 0 6.27e-22 0 0 0 0 0 0 0 0 0 0 0 0 0 0 0 0 0 0 0 0 0 0 0 0 0 0 0 0 0 0 0 0 0 0 0 0 0 0 0 0 0 4.04e-16 0 0 0 0 6.90e-39 0 0 0 0 0 .9999424 0 0 0 0 0 0 0 0 0 0 0 0 0 0 0 0 0 0 0 0 0 0 0 0 0 0 0 0 0 .0000576 2.59e-15 0 0 0 0 2.75e-31 0 0 0 0 0 0 0 0 0 0 0 0 0
107 0 0 0 0 0 0 0 0 0 0 .9411665 7.21e-16 0 0 0 0 0 0 0 0 0 0 0 6.72e-25 0 0 0 0 1.99e-28 .0588244 0 0 0 0 0 0 0 0 0 0 0 0 0 0 0 0 0 0 0 0 1.19e-18 0 0 1.86e-13 0 0 0 0 0 0 0 0 0 0 0 0 0 0 0 0 0 0 0 0 0 0 0 0 0 0 0 0 0 0 0 0 0 0 0 0 0 0 0 0 0 1.24e-28 0 0 0 0 0 0 0 0 0 1.49e-08 0 0 0 0 0 0 0 0 0 0 0 0 0 0 0 0 0 0 0 0 0 0 0 0 0 0 0 0 0 0 5.44e-22 9.04e-06 0 0 0 0 0 0 0 0 0 0 0 0 0 0 0 0 0 0
108 0 0 0 0 0 0 0 0 0 0 0 0 0 0 0 0 0 1.38e-11 0 0 0 0 0 0 0 0 0 0 0 0 0 0 0 0 0 .0218429 0 0 0 0 0 0 0 0 0 0 0 0 0 0 0 0 0 0 0 0 0 0 1.69e-12 0 .9781342 0 2.11e-38 0 0 0 0 0 0 0 0 0 8.95e-24 0 0 0 0 0 0 0 0 0 0 0 0 0 0 0 0 0 0 0 0 0 0 0 0 0 0 0 0 0 0 0 0 0 0 0 0 0 0 0 0 0 1.51e-14 0 0 0 0 0 0 0 0 0 0 0 0 0 0 .0000229 0 0 0 0 0 0 0 0 0 0 0 0 0 0 0 0 0 0 0 0 0 0 0 0 0 0
109 0 0 0 0 0 0 6.40e-21 0 0 .9992514 0 0 0 0 0 0 0 0 0 0 0 0 0 0 0 3.99e-15 0 0 0 0 0 0 0 0 0 0 3.60e-19 3.30e-07 0 2.36e-12 0 0 0 0 0 0 0 0 0 9.85e-35 0 6.06e-14 0 0 0 0 0 0 0 0 0 5.61e-31 0 9.61e-32 0 0 5.01e-24 0 0 0 0 1.29e-31 0 0 0 0 0 0 0 0 0 0 0 0 0 0 0 1.44e-35 .0007483 1.39e-38 0 0 0 0 0 0 0 0 0 0 0 0 0 0 0 0 0 0 0 0 0 0 0 0 0 0 0 7.87e-26 0 0 0 0 0 0 0 0 0 0 0 0 0 2.86e-29 1.12e-25 1.72e-38 0 0 0 0 0 0 0 0 0 0 0 0 0 0 0 0 0 0 0 0 0 0
110 0 0 0 0 0 0 0 0 0 0 0 0 0 0 0 0 7.02e-37 0 0 0 0 0 0 0 0 0 0 0 0 0 0 0 0 0 0 0 0 0 0 2.25e-25 0 0 0 0 0 2.10e-18 0 .4411028 0 0 0 1.00e-38 0 0 0 0 0 0 0 0 0 0 0 0 0 0 0 0 0 1.43e-27 0 0 0 0 0 0 0 0 0 0 0 0 0 0 0 0 0 9.95e-29 0 4.41e-24 0 0 0 0 0 0 0 0 0 0 0 0 0 0 0 0 0 0 0 0 0 0 0 0 0 0 0 2.62e-38 0 0 0 0 0 0 0 0 0 0 0 0 0 0 0 .5588972 0 0 0 0 0 0 0 0 0 0 0 0 0 0 0 0 0 0 0 0 0 0
111 0 0 0 0 0 0 0 0 0 0 0 0 .0000176 0 0 0 0 0 0 0 0 .9981043 0 0 0 0 0 0 0 0 0 0 0 0 0 0 0 0 0 0 0 0 0 0 0 0 0 0 0 0 0 0 0 0 0 0 0 0 0 0 0 0 0 0 0 .0018781 0 0 0 0 0 0 0 0 0 0 0 1.22e-33 0 0 0 0 0 0 0 0 0 0 0 0 0 0 0 0 0 0 0 3.42e-27 0 0 0 0 0 0 0 0 0 0 0 0 0 0 0 3.94e-25 0 0 0 0 0 0 0 0 0 0 0 0 0 0 0 0 0 0 0 0 0 0 0 0 0 3.16e-32 0 0 0 0 0 0 0 0 0 0 0 0 0 0 0 0
112 0 0 0 0 0 6.57e-32 0 0 0 0 0 0 0 0 0 0 0 0 0 0 0 0 0 0 0 0 0 0 0 0 0 0 0 0 0 0 0 0 0 0 0 0 0 0 0 0 0 0 1 0 0 0 0 0 0 0 0 0 0 0 0 0 0 0 0 0 0 0 0 0 0 0 0 0 0 0 0 0 0 0 0 0 0 0 0 0 0 0 0 0 0 0 0 0 0 0 0 0 0 0 0 0 0 0 0 0 0 0 0 0 0 0 0 0 0 0 0 0 0 0 0 0 0 0 0 0 0 0 0 0 0 0 0 0 0 0 0 0 0 0 0 0 0 0 0 0 0 0 0 0 0 0 0 0 0 0
113 0 0 1 0 0 0 0 0 0 0 0 0 0 0 7.64e-14 0 0 0 0 0 0 0 0 0 0 0 0 0 0 0 0 0 0 0 0 0 0 0 0 0 0 0 0 0 0 0 0 0 0 0 0 0 0 0 0 0 0 0 0 0 0 0 0 0 0 0 0 7.25e-30 0 0 0 0 0 0 0 0 0 0 0 0 2.30e-28 0 0 0 0 0 0 0 0 0 0 0 0 0 0 0 0 0 0 0 0 0 0 0 0 0 0 0 0 0 0 0 0 0 0 0 0 0 0 0 1.41e-10 0 0 0 5.69e-27 0 0 0 0 0 0 0 0 0 0 0 0 0 0 0 0 0 0 0 0 0 0 0 0 0 0 0 2.21e-20 0 0 0
114 0 0 1.62e-21 0 0 0 0 0 0 0 0 0 1.59e-38 0 1.11e-29 0 0 0 0 0 0 2.75e-35 0 0 0 0 0 0 0 0 0 0 0 0 0 0 0 0 0 0 0 0 0 0 0 0 0 0 0 0 0 0 0 0 0 0 0 0 0 0 0 0 0 0 0 1.06e-10 0 4.40e-16 0 0 0 0 0 0 0 5.23e-34 0 3.99e-13 0 0 4.18e-36 0 0 0 0 0 0 0 0 0 0 0 0 0 0 0 0 0 0 0 0 0 0 0 0 0 0 0 0 0 3.95e-15 0 3.18e-23 0 0 0 0 0 0 0 1.41e-28 0 0 0 0 0 0 0 0 0 0 0 0 0 0 0 0 0 0 1 3.29e-13 0 0 0 0 0 0 0 4.68e-15 0 0 0 0 0 0 0
115 0 0 0 0 0 0 0 0 0 0 0 0 0 0 0 0 0 7.84e-28 0 0 0 0 0 0 0 0 0 0 0 0 0 0 6.05e-15 0 0 1 0 0 0 0 2.12e-34 0 9.94e-21 0 0 0 0 0 0 0 0 0 0 0 0 0 0 0 1.13e-28 0 4.93e-17 0 5.90e-30 0 0 0 0 0 0 0 0 0 1.03e-20 0 0 0 0 0 0 0 0 0 0 0 0 0 0 0 0 0 0 0 0 0 0 0 0 0 0 0 0 0 0 0 0 0 0 1.97e-08 0 0 0 0 0 0 0 0 0 0 0 0 0 0 0 0 0 0 0 0 0 8.33e-21 0 0 0 0 0 0 0 0 0 0 0 0 0 0 0 0 0 0 0 0 3.97e-34 0 0 0 0 0
116 0 0 0 0 0 0 0 0 0 0 0 0 0 0 0 0 0 0 6.58e-12 0 0 0 0 0 0 0 0 0 0 0 0 0 1.78e-15 0 0 0 0 0 0 0 0 0 1 0 0 0 0 0 2.11e-30 0 0 0 0 0 0 0 0 0 0 0 0 0 0 0 0 0 0 0 0 0 0 0 0 0 0 0 0 0 0 0 0 0 0 0 0 0 0 0 0 0 0 0 0 0 0 0 0 0 0 0 0 0 0 0 0 0 0 0 0 0 0 0 0 0 1.92e-34 0 0 0 0 0 0 0 0 0 0 0 0 0 0 0 0 0 0 0 0 0 0 0 0 0 0 0 0 0 0 0 0 0 0 0 3.44e-33 0 0 0 0 0
117 0 0 0 0 0 0 0 0 0 0 0 0 0 0 0 0 0 0 0 0 0 0 0 0 0 0 0 0 0 0 0 0 0 0 0 0 0 0 0 0 0 0 0 0 0 0 0 0 0 0 0 0 0 0 0 0 0 0 0 .8217887 0 0 0 0 3.51e-06 0 0 0 0 0 0 0 0 0 0 0 0 0 4.74e-15 0 0 3.18e-22 0 0 0 0 0 0 0 0 .1782072 0 0 0 0 0 0 0 0 0 0 0 0 5.32e-07 0 0 0 0 0 0 0 0 0 0 0 0 0 0 0 0 0 0 0 0 0 0 0 6.80e-29 0 0 0 0 0 0 0 0 0 0 1.09e-28 0 0 0 0 0 0 0 0 0 0 0 0 3.23e-12 0 0 0 0
118 0 2.88e-27 0 0 0 0 1.11e-08 0 0 2.33e-21 0 0 0 2.73e-24 0 0 8.37e-08 0 0 0 0 0 0 0 0 3.01e-20 0 0 0 0 0 0 0 0 0 0 .3315521 1.02e-08 0 3.05e-12 0 0 0 0 0 8.40e-15 0 9.64e-34 0 0 0 9.20e-36 0 0 0 0 0 2.90e-35 0 0 0 1.69e-14 0 2.96e-06 0 0 0 0 0 0 0 1.14e-25 0 0 0 0 0 0 0 0 0 0 0 0 0 0 0 .0017229 2.75e-19 7.15e-09 0 0 0 0 0 0 0 0 0 0 0 0 0 0 0 0 0 0 3.28e-19 0 0 0 0 0 0 0 0 0 0 0 0 3.13e-14 0 0 0 0 0 0 0 0 0 .6667219 2.30e-12 2.42e-26 0 0 0 0 0 0 0 0 0 0 0 1.36e-17 0 0 0 0 0 0 0 0 0 0
119 0 0 0 0 0 0 0 0 0 1.54e-37 0 0 0 0 0 0 0 0 0 0 0 0 0 0 0 1.14e-36 0 0 0 0 0 0 0 0 0 0 0 0 0 0 0 1.18e-38 0 0 .9999622 0 0 0 0 .0000378 0 0 0 0 0 0 0 0 0 0 0 0 0 0 0 0 1.14e-34 0 0 0 0 0 0 0 0 0 0 0 0 0 0 0 0 0 0 0 0 0 6.35e-38 0 0 2.63e-21 0 0 0 0 0 0 0 0 0 0 0 0 0 0 0 0 0 0 0 0 0 0 0 0 0 0 0 0 0 0 0 0 0 0 0 0 0 0 0 0 0 0 0 0 0 0 0 0 0 0 0 0 0 0 0 0 0 0 0 0 0 0 0 0
120 0 0 0 4.51e-17 0 0 0 0 0 0 0 0 0 0 0 0 0 0 .9996639 8.66e-17 0 0 0 0 0 0 1.17e-33 0 0 0 0 0 0 0 0 0 0 0 0 0 0 0 0 0 0 0 0 0 0 0 0 0 0 0 0 0 0 0 0 0 0 0 0 0 0 0 0 0 0 0 0 0 0 0 0 0 0 0 0 0 0 0 0 0 0 0 0 0 0 0 0 0 0 0 0 0 0 0 0 0 0 0 0 0 0 0 0 0 0 0 0 0 0 0 0 0 0 0 0 0 0 0 0 0 0 0 0 0 0 0 0 0 0 0 0 0 0 0 0 0 0 0 0 0 0 0 .0003361 0 0 0 0 0 0 0 0 0
121 0 0 2.03e-08 0 0 0 0 0 0 0 0 0 0 0 1 0 0 0 0 0 0 0 0 0 0 0 0 0 0 0 0 0 0 0 0 0 0 0 0 0 0 0 0 0 0 0 0 0 0 0 0 0 0 0 0 0 0 0 0 0 0 0 0 0 0 0 0 2.38e-24 1.60e-32 0 0 0 0 0 0 0 0 0 0 0 2.63e-15 0 0 0 0 0 0 0 0 0 0 0 0 0 0 0 0 0 0 0 0 0 0 0 0 0 0 0 0 0 0 0 3.82e-20 0 0 0 0 0 0 0 0 0 0 0 7.98e-19 0 0 0 0 0 0 0 0 0 0 0 0 0 0 0 0 0 0 0 0 0 0 0 0 0 0 0 3.33e-32 0 0 0
122 0 1.50e-10 0 0 0 0 1.84e-16 0 0 0 0 0 0 .9995356 0 0 1.51e-17 0 0 0 0 0 0 0 0 3.09e-30 0 0 0 0 2.83e-33 0 0 0 0 0 3.23e-16 4.31e-28 0 8.82e-38 0 0 0 0 0 1.39e-34 0 0 0 0 0 0 5.64e-38 0 0 0 0 3.74e-14 0 0 0 4.64e-11 0 .0004616 0 0 0 0 0 0 0 1.07e-23 0 0 0 0 0 0 0 0 0 0 0 0 0 0 0 5.15e-23 5.00e-36 3.08e-28 0 0 0 0 0 0 2.94e-34 0 0 0 0 0 0 0 0 0 0 0 0 0 0 0 0 0 0 0 0 3.54e-15 0 0 0 0 0 0 0 0 0 0 0 0 0 2.79e-06 1.52e-14 0 0 0 0 0 0 0 0 0 0 3.99e-25 0 1.38e-08 0 0 0 0 0 0 0 0 0 0
123 0 0 0 0 0 0 0 0 0 0 0 0 0 0 0 0 0 0 0 0 0 0 0 0 0 0 0 3.60e-36 0 0 0 0 0 0 0 0 0 0 0 0 0 0 0 0 0 0 0 0 0 0 0 0 0 0 0 0 0 0 0 0 0 0 0 0 0 0 0 0 0 0 0 0 0 0 0 4.34e-21 0 1.91e-31 0 0 0 0 0 0 0 0 0 0 0 0 0 0 0 0 0 0 0 0 1 0 0 0 0 0 0 0 0 0 0 0 0 0 0 0 0 0 0 0 0 0 0 0 0 0 0 0 0 0 0 0 0 0 0 0 0 0 0 0 0 0 0 0 0 0 0 0 0 0 0 0 0 0 0 0 0 0
124 0 0 0 0 0 0 0 0 1 0 0 0 0 0 0 0 0 0 0 0 0 0 0 0 0 0 0 0 0 0 0 5.82e-18 0 0 0 0 0 0 0 0 0 0 0 0 0 0 0 0 0 0 0 0 0 0 0 0 0 0 0 0 0 0 0 0 0 0 0 0 0 0 0 0 0 0 0 0 8.70e-25 0 0 0 0 0 0 0 0 0 0 0 0 0 0 0 0 0 0 0 0 0 0 0 0 0 8.68e-38 0 0 0 0 0 0 0 0 0 0 0 0 0 0 0 0 0 0 0 0 0 0 0 0 0 0 0 0 0 0 0 0 0 0 0 0 0 0 0 0 0 3.90e-10 0 0 0 0 0 0 0 0 0 1.73e-36 0
125 0 0 8.46e-12 0 4.54e-37 0 0 1.03e-37 0 0 0 0 0 0 .6828467 0 0 0 0 0 0 0 0 0 0 0 0 0 0 0 6.11e-32 0 0 0 0 0 0 0 2.14e-24 0 0 0 0 1.26e-27 0 0 3.72e-37 0 0 0 0 0 0 0 0 0 0 0 0 0 0 0 0 0 0 0 0 1.38e-22 6.74e-12 0 1.31e-19 0 0 3.13e-15 0 0 0 0 0 0 .2839029 0 7.84e-24 0 0 0 0 0 0 0 0 0 0 0 0 0 0 0 0 0 0 0 0 0 0 0 0 0 0 0 0 0 6.41e-20 0 0 0 0 0 0 0 .0332504 0 0 0 0 3.44e-36 0 0 0 0 0 0 0 0 0 7.29e-23 0 0 0 0 0 0 0 0 0 0 0 0 0 0 0 0 4.39e-11 0 0 0
126 0 0 0 0 0 0 0 0 1.46e-31 0 0 0 0 0 0 0 0 0 0 0 0 0 0 2.80e-10 0 0 0 0 0 5.83e-33 1.62e-31 2.40e-33 0 0 0 0 0 0 2.16e-09 0 0 0 0 .961451 0 0 7.58e-06 0 0 0 0 0 0 0 0 0 0 0 0 0 0 0 0 0 0 0 0 0 1.07e-37 0 2.71e-20 0 0 1.48e-21 0 0 2.44e-24 0 0 0 2.73e-37 0 2.58e-29 0 0 0 0 0 0 0 0 0 0 0 0 0 0 0 0 0 0 0 0 0 0 7.05e-33 0 0 0 0 0 0 0 0 0 0 0 0 0 0 0 0 0 8.54e-27 1.42e-19 0 0 0 0 0 0 0 0 0 0 1.32e-35 .0385415 0 0 0 0 0 0 0 4.43e-16 0 0 0 0 0 0 0 3.04e-23 0 0 0
127 0 0 0 0 0 0 0 0 0 0 0 0 0 0 0 0 0 0 0 0 0 0 0 0 0 0 0 0 1.49e-34 0 0 0 0 0 1.40e-28 0 0 0 0 0 0 0 0 0 0 0 0 0 0 0 0 0 0 0 2.11e-14 .9998596 .0001404 0 0 0 0 0 0 0 0 0 0 0 0 0 0 0 0 0 0 0 0 0 0 0 0 0 0 6.48e-29 0 0 0 0 0 0 0 0 0 0 0 3.30e-34 0 0 0 0 7.29e-21 0 0 0 0 0 0 0 0 0 0 0 0 0 0 0 0 0 0 0 0 0 0 0 0 0 0 0 2.20e-18 0 0 0 0 0 0 0 0 0 0 0 0 0 0 0 0 0 0 0 0 0 0 0 0 0 0 0
128 0 0 0 0 0 0 0 0 0 0 0 0 0 0 0 0 0 0 0 0 0 0 0 0 0 0 0 0 0 0 0 0 0 0 0 0 0 0 0 0 0 0 0 0 0 0 0 0 0 0 0 0 0 0 0 0 0 0 0 0 0 0 0 0 5.33e-27 0 0 0 0 0 0 0 0 0 0 0 0 0 2.53e-18 0 0 2.83e-38 0 0 0 0 0 0 0 0 0 0 0 0 0 0 0 0 0 0 0 0 0 1 0 0 0 0 0 0 0 0 0 0 0 0 0 0 0 0 0 0 0 0 0 0 0 0 0 0 0 0 0 0 0 0 0 0 2.16e-27 0 0 0 0 0 0 0 0 0 0 0 0 1.95e-32 0 0 0 0
129 0 0 0 0 0 0 0 0 0 0 0 2.96e-30 0 0 0 0 0 0 0 0 0 0 0 0 0 0 0 0 3.02e-15 0 0 0 0 0 0 0 0 0 0 0 0 0 0 0 0 0 0 0 0 0 0 0 0 5.02e-30 .9999282 1.33e-14 7.20e-10 0 0 0 0 0 0 0 0 0 0 0 0 0 0 0 0 0 0 0 0 0 0 0 0 0 0 .0000718 0 0 0 0 0 0 0 0 0 0 0 5.63e-35 0 0 0 0 1.48e-34 0 0 0 0 0 0 0 0 0 0 0 0 0 0 0 0 0 0 0 0 0 0 0 0 0 1.00e-15 0 0 0 0 0 0 0 0 0 0 1.79e-37 0 0 0 0 0 0 0 0 0 0 0 0 0 0 0 0 0 0
130 0 0 0 0 0 0 0 0 0 0 0 0 0 0 0 0 0 .0001025 0 0 0 0 0 0 0 0 0 0 0 0 0 0 0 0 0 3.58e-13 0 0 0 0 0 0 0 0 0 0 0 0 0 0 0 0 0 0 0 0 0 0 .5133006 0 .4865909 0 0 0 0 0 0 0 0 0 0 0 3.84e-34 0 0 0 0 0 0 0 0 0 0 0 0 0 0 0 0 0 0 0 0 0 0 0 0 0 0 0 0 0 0 0 0 0 0 6.03e-06 0 0 0 0 0 0 1.68e-27 0 0 0 0 0 0 0 0 0 0 0 0 0 0 0 0 0 0 0 0 0 0 0 0 0 0 0 0 0 0 0 0 0 0 0 0 0 0 0 0 0
131 0 0 0 0 0 0 0 0 0 0 0 0 0 0 0 0 0 0 0 1.10e-24 6.72e-06 0 0 0 0 0 0 0 0 0 0 0 1.59e-31 0 0 0 0 0 0 0 0 0 0 0 0 0 0 0 0 0 0 0 0 0 0 0 0 0 0 0 0 0 0 0 0 0 0 0 0 0 0 0 0 0 0 0 0 0 0 0 0 0 0 0 3.34e-10 0 0 0 0 0 0 0 0 0 0 0 0 0 0 0 0 0 0 0 0 0 0 0 0 0 0 0 0 0 0 0 0 0 0 0 0 0 0 0 0 0 0 0 0 0 0 0 0 0 0 0 0 0 0 0 0 .9999933 0 0 0 0 0 0 0 1.65e-08 6.09e-09 0 0 0 0 0
132 0 9.69e-22 0 0 0 0 2.39e-08 0 0 2.40e-29 0 0 0 2.91e-20 0 0 1.88e-20 0 0 0 0 0 0 0 0 1.82e-22 0 0 0 0 0 0 0 0 0 0 .0000181 2.59e-17 0 1.61e-27 0 0 0 0 0 3.45e-32 0 0 0 0 0 0 0 0 0 0 0 4.93e-30 0 0 0 5.46e-10 0 .9999816 0 0 0 0 0 0 0 1.28e-22 0 0 0 0 0 0 0 0 0 0 0 0 0 0 0 2.96e-20 5.29e-26 6.55e-26 0 0 0 0 0 0 0 0 0 0 0 0 0 0 0 0 0 0 5.54e-29 0 0 0 0 0 0 0 0 3.10e-07 0 0 0 1.15e-11 0 0 0 0 0 0 0 0 0 0 1.38e-09 0 0 0 0 0 0 0 0 0 0 0 0 1.35e-22 0 0 0 0 0 0 0 0 0 0
133 0 1.75e-17 0 0 0 0 .4951306 0 0 6.79e-24 0 0 0 5.04e-24 0 0 6.60e-35 0 0 0 0 0 0 0 0 1.24e-11 0 0 0 0 0 0 0 0 0 0 2.57e-08 9.51e-16 0 1.89e-31 0 0 0 0 0 0 0 0 0 0 0 0 0 0 0 0 0 6.62e-28 0 0 0 .5048691 0 3.10e-07 0 0 0 0 0 0 0 4.54e-09 0 0 0 0 0 0 0 0 0 0 0 0 0 0 0 2.13e-33 1.14e-19 6.94e-39 0 0 0 0 0 0 3.31e-31 0 0 0 0 0 0 0 0 0 0 0 1.04e-25 0 0 0 0 0 0 0 0 5.13e-19 0 0 0 3.00e-20 0 0 0 0 0 0 0 0 0 6.63e-10 0 0 0 0 0 0 0 0 0 0 0 0 0 8.94e-36 0 0 0 0 0 0 0 0 0 0
134 0 0 0 0 0 0 6.03e-38 0 0 7.99e-33 0 0 0 0 0 0 5.06e-23 0 0 0 0 0 0 0 0 0 0 0 0 0 0 0 0 0 0 0 2.49e-30 3.89e-27 0 2.42e-11 0 0 0 0 0 .0000149 0 .9999781 0 0 0 3.58e-31 0 0 0 0 0 0 0 0 0 0 0 0 0 0 0 0 0 7.53e-39 0 0 0 0 0 0 0 0 0 0 0 0 0 0 0 0 0 9.45e-14 1.77e-34 6.17e-10 0 0 0 0 0 0 0 0 0 0 0 0 0 0 0 0 0 0 9.18e-28 6.95e-06 0 0 0 0 0 0 0 3.11e-22 0 0 0 0 0 0 0 0 0 0 0 0 0 4.11e-34 0 0 0 0 0 0 0 0 0 0 0 0 0 0 0 0 0 0 0 0 0 0 0 0
135 0 0 0 0 0 0 0 0 0 0 0 0 0 0 0 0 0 0 0 0 0 0 6.71e-15 0 0 0 0 0 0 0 0 0 0 0 0 0 0 0 0 0 0 0 0 0 0 0 0 0 0 0 0 0 0 0 0 0 0 0 0 0 0 0 0 0 0 0 0 0 0 0 0 0 0 0 0 0 0 0 0 0 0 0 0 0 0 0 .9999999 0 0 0 0 0 0 0 0 0 0 0 0 4.53e-21 0 0 1.57e-33 0 6.07e-34 0 0 0 0 0 0 0 0 0 0 0 0 0 0 0 0 0 0 0 0 0 0 0 0 0 0 0 0 0 0 0 0 0 0 0 0 0 0 0 0 0 0 0 0 0 0 0 0 1.43e-07 2.44e-33 5.17e-13
136 0 0 0 0 9.34e-18 0 0 3.82e-23 0 0 0 0 0 4.08e-37 0 0 0 0 0 0 0 0 0 0 0 0 0 0 0 0 3.16e-07 0 0 0 0 0 0 0 0 0 0 0 0 1.51e-31 0 0 0 0 0 0 0 0 1.29e-20 0 0 0 0 1.66e-37 0 0 0 0 0 0 0 0 0 1.47e-38 7.40e-09 0 2.42e-08 0 0 2.33e-06 0 0 0 0 0 0 1.70e-25 0 .9999973 0 0 0 0 0 0 0 0 0 0 0 0 0 0 0 0 0 0 0 0 0 0 0 0 0 0 0 0 0 0 0 0 0 0 0 0 0 0 0 0 0 2.80e-34 0 0 0 0 0 0 0 0 0 0 0 0 0 0 0 0 0 0 4.74e-09 0 0 0 0 0 0 0 0 0 0 0 0
137 0 0 0 0 0 0 0 0 0 0 1.75e-28 0 0 0 0 0 0 0 0 0 0 0 0 .798245 0 0 0 0 0 8.65e-09 0 2.61e-35 0 0 0 0 0 0 0 0 0 1.02e-37 0 8.59e-23 0 0 0 0 0 0 7.40e-30 0 0 0 0 0 0 0 0 0 0 0 0 0 0 0 0 0 0 0 0 0 0 0 0 0 0 0 0 0 0 0 0 0 0 0 0 0 0 0 0 0 0 0 0 0 0 0 0 0 0 0 0 0 0 .2017548 1.28e-10 0 0 0 0 0 0 0 0 0 0 0 0 0 0 0 0 0 0 1.59e-07 0 0 0 0 0 0 0 0 0 0 0 2.62e-34 0 0 0 0 0 0 1.54e-37 0 0 0 0 0 0 0 0 0 0 0
138 0 0 0 0 0 0 0 0 0 0 .9777586 1.22e-10 0 0 0 0 0 0 0 0 0 0 0 0 0 0 0 0 2.50e-17 1.98e-36 0 0 0 0 0 0 0 0 0 0 0 0 0 0 0 0 0 0 0 0 0 0 0 .0222414 5.12e-36 0 0 0 0 0 0 0 0 0 0 0 0 0 0 0 0 0 0 0 0 0 0 0 0 0 0 0 0 7.56e-31 0 0 0 0 0 0 0 0 0 0 0 6.99e-29 0 0 0 0 0 0 0 0 0 1.03e-36 2.42e-19 0 0 0 0 0 0 0 0 0 0 0 0 0 0 0 0 0 0 0 0 0 1.55e-38 0 0 0 0 0 0 0 0 0 0 0 0 0 0 0 0 0 0 0 0 0 0 0 0 0 0 0
139 0 0 0 0 0 0 0 0 0 0 0 0 2.24e-32 0 0 0 0 0 0 0 0 0 0 0 0 0 0 0 0 0 0 0 0 0 0 0 0 0 0 0 0 0 0 0 0 0 0 0 0 0 0 0 0 0 0 0 0 0 0 6.75e-36 0 0 0 0 0 0 0 0 0 0 0 0 0 0 0 0 0 0 .1702944 0 0 .829478 0 0 0 0 0 0 0 0 6.61e-34 0 0 0 0 0 0 1.10e-11 0 0 0 0 0 3.19e-35 0 0 0 0 0 0 0 0 0 0 0 0 0 0 0 0 0 0 0 0 0 0 0 1.17e-34 0 0 0 0 0 0 0 0 0 0 0 0 0 0 0 0 0 0 0 0 0 0 0 .0002276 0 0 0 0
140 0 0 0 0 0 0 0 0 0 0 0 0 0 0 0 0 0 0 0 0 0 0 0 0 0 0 0 0 0 0 0 0 0 0 0 0 0 0 0 0 0 0 0 0 0 0 0 0 0 0 0 0 0 0 0 0 0 0 0 0 0 0 0 0 0 0 0 2.22e-38 0 0 0 0 0 0 0 1.40e-21 0 1 0 0 0 0 0 0 0 0 0 0 0 0 0 0 0 0 0 0 0 0 0 0 0 0 0 0 0 0 0 0 0 0 1.59e-38 0 0 5.02e-17 0 0 0 0 0 0 0 0 0 0 0 0 0 0 0 0 0 0 0 0 0 0 0 0 0 0 2.05e-18 0 0 0 0 0 0 0 1.45e-10 0 0 0 0 0 0 0
141 0 0 0 0 5.04e-26 0 0 4.44e-19 0 0 0 0 0 0 0 0 0 0 0 0 0 0 0 0 0 0 0 0 0 0 0 0 0 0 0 0 0 0 0 0 0 0 0 0 0 0 0 0 0 0 0 0 2.49e-30 0 0 0 0 0 0 0 0 0 0 0 0 0 0 4.73e-14 8.11e-36 0 0 0 0 0 0 2.37e-24 0 3.28e-28 0 0 4.53e-35 0 0 0 0 0 0 0 0 0 0 0 0 0 0 0 0 0 0 0 0 0 0 0 0 0 0 0 0 0 0 0 0 6.84e-30 0 0 0 0 0 0 0 0 0 0 0 0 0 0 0 0 0 0 0 0 0 0 0 0 0 8.48e-19 0 0 0 0 0 0 0 0 1 0 0 0 0 0 0 0
142 0 0 0 0 0 0 0 0 0 0 0 0 0 0 0 0 0 0 0 0 .0329604 0 0 0 0 0 0 0 0 0 0 0 8.55e-38 0 0 0 0 0 0 0 8.64e-34 0 0 0 0 0 0 0 0 0 0 0 0 0 0 0 0 0 0 0 0 0 0 0 0 0 0 0 0 0 0 0 0 0 0 0 0 0 0 0 0 0 0 0 .0037469 0 0 0 0 0 0 0 0 0 0 0 0 0 0 0 0 0 0 0 0 0 0 0 0 0 0 0 0 0 0 0 0 0 0 0 0 0 0 0 0 0 0 0 0 0 6.96e-20 0 0 0 0 0 0 0 0 0 0 0 0 0 0 0 0 0 0 .9632928 1.47e-11 0 0 0 0 0
143 0 2.33e-23 0 0 0 0 7.96e-34 0 0 0 0 0 0 1.37e-37 0 0 0 0 0 0 0 0 0 0 0 1.00e-29 0 0 0 0 0 0 0 0 0 0 0 0 0 0 0 1.05e-14 0 0 1.00e-27 0 0 0 0 3.41e-29 0 0 0 0 0 0 0 1.17e-26 0 0 0 9.45e-28 0 1.09e-37 0 0 0 0 0 0 0 2.24e-16 0 0 0 0 0 0 0 0 0 0 0 0 0 0 0 0 0 0 0 0 0 0 0 0 1 0 0 0 0 0 0 0 0 0 0 0 0 0 0 0 0 0 0 0 0 0 0 0 0 0 0 0 0 0 0 0 0 0 0 0 1.67e-29 0 0 0 0 0 0 0 0 0 0 0 0 0 0 0 0 0 0 0 0 0 0 0
144 0 8.76e-27 0 0 1.83e-12 0 0 2.47e-19 0 0 0 0 0 4.31e-15 0 0 0 0 0 0 0 0 0 0 0 0 0 0 0 0 .9908323 0 0 0 0 0 0 0 0 0 0 0 0 2.71e-32 0 0 0 0 0 0 0 0 1.68e-10 0 0 0 0 7.77e-19 0 0 0 1.44e-38 0 9.35e-35 0 0 0 0 7.40e-18 0 1.97e-12 0 0 1.56e-13 0 0 0 0 0 0 4.70e-35 0 .000587 0 0 0 0 0 0 0 0 0 0 0 0 0 0 0 0 0 0 0 0 0 0 0 0 0 0 0 0 0 0 0 0 0 0 0 0 0 0 3.91e-21 0 0 0 0 0 0 0 0 0 1.88e-37 0 0 0 .0085806 0 0 0 0 0 0 0 0 0 9.26e-22 0 0 0 0 0 0 0 0 0 0
145 0 0 0 0 0 0 0 0 .000077 0 0 0 0 0 0 0 0 0 0 0 0 0 0 9.68e-32 0 0 0 0 0 0 0 4.19e-20 0 0 0 0 0 0 3.34e-37 0 0 0 0 0 0 0 2.88e-22 0 0 0 0 0 0 0 0 0 0 0 0 0 0 0 0 0 0 0 0 0 0 0 0 0 0 0 0 0 .0000126 0 0 0 0 0 0 0 0 0 0 0 0 0 0 0 0 0 0 0 0 0 0 0 0 0 2.32e-37 0 0 0 0 0 0 0 0 0 0 0 0 0 0 0 0 0 0 0 0 .9999103 0 2.60e-38 0 0 0 0 0 0 0 0 0 0 0 0 0 0 0 0 0 0 0 0 0 0 0 0 0 0 0 0 0 0
146 0 2.51e-22 0 0 1.83e-28 0 1.75e-23 2.32e-33 0 0 0 0 0 1.13e-09 0 0 .9447176 0 0 0 0 0 0 0 0 1.11e-37 0 0 0 0 5.93e-32 0 0 0 0 0 8.93e-20 1.29e-30 0 2.51e-34 0 0 0 0 0 4.41e-19 0 4.42e-38 0 0 0 0 3.35e-21 0 0 0 0 8.91e-24 0 0 0 2.32e-21 0 6.59e-12 0 0 0 0 0 0 0 1.26e-34 0 0 0 0 0 0 0 0 0 0 4.39e-37 0 0 0 0 1.46e-10 0 7.27e-14 0 0 0 0 0 0 0 0 0 0 0 0 0 0 0 0 0 0 0 0 0 0 0 0 0 0 0 6.15e-12 0 0 0 .0552824 0 0 0 0 0 0 0 0 0 1.32e-10 1.81e-23 8.05e-39 0 2.72e-35 0 0 0 0 0 0 0 3.78e-19 0 0 0 0 0 0 0 0 0 0 0 0
147 0 0 0 .9999994 0 0 0 0 0 0 0 0 0 0 0 0 0 0 3.87e-35 0 0 0 0 0 0 0 1.20e-19 0 0 0 0 0 0 0 0 0 0 0 0 0 0 0 0 0 0 0 0 0 0 0 0 0 0 0 0 0 0 0 0 0 0 0 0 0 0 0 0 0 0 0 0 0 0 0 0 0 0 0 0 0 0 0 0 0 0 0 0 0 0 0 0 0 0 0 0 0 0 0 0 0 0 0 0 0 0 0 0 0 0 0 0 0 0 0 0 0 0 0 0 5.55e-07 0 0 0 0 0 0 0 0 0 0 0 0 0 0 0 0 0 0 0 0 0 0 0 0 0 0 0 0 0 0 0 0 0 0 0 0
148 0 0 0 0 0 0 0 0 0 0 0 0 0 0 0 0 0 0 0 0 0 0 0 0 5.19e-33 0 0 0 0 0 0 0 0 0 0 0 0 0 0 0 0 0 0 0 0 0 0 0 0 0 0 0 0 0 0 0 0 0 0 0 0 0 0 0 0 0 0 0 0 0 0 0 0 0 1 0 0 0 0 1.11e-18 0 0 0 0 0 0 0 0 0 0 0 0 0 0 0 0 0 0 0 0 0 0 0 0 0 0 0 0 0 0 0 0 0 0 0 0 0 0 0 0 0 0 0 0 0 0 0 0 0 0 0 0 0 0 0 0 0 0 0 0 0 0 0 0 0 0 0 0 0 0 0 0 0 0 0 0
149 0 0 0 0 3.77e-35 0 0 2.37e-28 0 0 0 0 0 0 0 0 0 0 0 0 0 0 0 0 0 0 0 0 0 0 0 0 0 0 0 0 0 0 0 0 0 0 0 0 0 0 0 0 0 0 0 0 7.23e-38 0 0 0 0 0 0 0 0 0 0 0 0 0 0 2.24e-27 0 0 0 0 0 0 0 1.20e-11 0 7.50e-17 0 0 0 0 0 0 0 0 0 0 0 0 0 0 0 0 0 0 0 0 0 0 0 0 0 0 0 0 0 0 0 0 0 0 0 9.73e-32 0 0 0 0 0 0 0 0 0 0 0 0 0 0 0 0 0 0 0 0 0 0 0 0 0 6.00e-11 1 0 0 0 0 0 0 0 0 0 0 0 0 0 0 0
150 0 0 0 0 0 0 0 0 0 0 0 0 0 0 0 0 0 0 0 0 .0009415 0 0 0 0 0 0 0 0 0 0 0 0 0 0 0 0 0 0 0 6.24e-35 0 0 0 0 0 0 0 0 0 0 0 0 0 0 0 0 0 0 0 0 0 0 0 0 0 0 0 0 0 0 0 0 0 0 0 0 0 0 0 0 0 0 0 .9990584 0 0 0 0 0 0 0 0 0 0 0 0 0 0 0 0 0 0 0 0 0 0 0 0 0 0 0 0 0 0 0 0 0 0 0 0 0 0 0 0 0 0 0 0 0 1.22e-34 0 0 0 0 0 0 0 0 0 0 1.03e-07 0 0 0 0 0 0 0 0 2.94e-25 0 0 0 0 0
151 0 0 0 0 0 0 0 0 0 0 0 0 0 0 0 0 0 0 0 0 3.68e-11 0 0 0 0 0 0 0 0 0 0 0 1.29e-06 0 0 0 0 0 0 0 1.10e-23 0 4.15e-33 0 0 0 0 0 0 0 0 0 0 0 0 0 0 0 0 0 0 0 7.06e-27 0 0 0 0 0 0 0 0 0 4.54e-34 0 0 0 0 0 0 0 0 0 0 0 8.44e-10 0 0 0 0 0 0 0 0 0 0 0 0 0 0 0 0 0 0 0 0 0 0 0 0 0 0 0 0 0 1.55e-28 0 0 0 0 0 0 0 0 0 0 0 0 0 0 0 2.88e-17 0 0 0 0 0 0 0 0 0 0 .9999985 0 0 0 0 0 0 0 1.87e-07 0 0 0 0 0 0
152 0 0 0 0 0 0 0 0 0 0 0 0 0 0 0 0 0 0 0 0 0 0 0 0 0 0 0 0 0 0 0 0 0 0 0 0 0 0 0 0 0 0 0 0 0 0 0 0 0 0 0 0 0 0 0 0 0 0 0 1.71e-22 0 0 0 0 0 0 0 0 0 0 0 0 0 0 0 0 0 0 .0001754 0 0 .9998245 0 0 0 0 0 0 0 0 1.48e-20 0 0 0 0 0 0 6.48e-26 0 0 0 0 0 3.74e-36 0 0 0 0 0 0 0 0 0 0 0 0 0 0 0 0 0 0 0 0 0 0 0 0 0 0 0 0 0 0 0 0 0 0 1.76e-08 0 0 0 0 0 0 0 0 0 0 0 0 0 0 0 0 0
153 0 0 9.30e-14 0 0 0 0 0 0 0 0 0 0 0 6.18e-15 0 0 0 0 0 0 0 0 0 0 0 0 0 0 0 0 0 0 0 0 0 0 0 1 0 0 0 0 0 0 0 1.72e-15 0 0 0 0 0 0 0 0 0 0 0 0 0 0 0 0 0 0 0 0 0 0 0 0 0 0 0 0 0 0 0 0 0 4.47e-25 0 0 0 0 0 0 0 0 0 0 0 0 0 0 0 0 0 0 0 0 0 0 0 0 0 0 0 0 0 0 0 7.66e-11 0 0 0 0 0 0 0 4.26e-13 0 0 0 1.35e-08 2.27e-37 0 0 0 0 0 0 0 0 0 0 0 0 0 0 0 0 0 0 0 0 0 0 0 0 0 0 0 0 0 0
154 0 0 0 0 0 0 0 0 0 0 0 0 0 0 0 0 0 0 0 0 0 0 5.38e-15 0 0 0 0 0 0 0 0 0 0 0 0 0 0 0 0 0 0 0 0 0 0 0 0 0 0 0 0 0 0 0 0 0 0 0 0 0 0 0 0 0 0 0 0 0 0 0 0 0 0 0 0 0 0 0 0 0 0 0 0 0 0 0 1 0 0 0 0 0 0 0 0 0 0 0 0 0 0 0 0 0 2.60e-25 0 0 0 0 0 0 0 0 0 0 0 0 0 0 0 0 0 0 0 0 0 0 0 0 0 0 0 0 0 2.16e-12 0 0 0 0 0 0 0 0 0 0 0 0 0 0 0 0 0 0 0 0 7.31e-29
155 3.71e-15 0 0 0 0 0 0 0 3.73e-16 0 0 0 0 0 0 0 0 0 0 0 0 0 2.54e-13 0 0 0 0 0 0 0 0 1.08e-19 0 1.54e-34 0 0 0 0 0 0 0 0 0 0 0 0 0 0 0 0 0 0 0 0 0 0 0 0 0 0 0 0 0 0 0 0 0 0 0 0 0 0 0 0 0 0 0 0 0 0 0 0 0 0 0 0 2.31e-36 0 0 0 0 0 0 0 0 0 0 0 0 1.84e-09 0 0 .0247458 0 2.14e-26 0 0 0 0 0 0 0 0 0 0 0 0 0 0 0 0 0 0 8.01e-21 0 0 0 0 0 0 0 0 0 0 2.07e-27 0 0 0 0 0 0 0 0 0 7.01e-34 0 0 0 0 0 0 0 0 6.24e-35 0 .9752542
156 2.22e-28 0 0 0 0 0 0 0 1.66e-35 0 0 0 0 0 0 0 0 0 0 0 0 0 .0011619 0 0 0 0 0 0 0 0 0 0 1.27e-33 0 0 0 0 0 0 0 0 0 0 0 0 0 0 0 0 0 0 0 0 0 0 0 0 0 0 0 0 0 0 0 0 0 0 0 0 0 0 0 0 0 0 0 0 0 0 0 0 0 0 0 0 3.08e-18 0 0 0 0 0 2.03e-36 0 0 0 0 0 0 .8456524 0 0 4.55e-06 0 1.28e-23 0 0 0 0 0 0 0 0 0 0 0 0 0 0 0 0 0 0 0 0 0 0 0 0 0 0 0 0 0 6.90e-08 0 0 0 0 0 0 0 0 0 0 0 0 0 0 0 0 0 0 6.44e-19 .1531811 0
