# Supplementary material for: Air pollution, general government public-health expenditures and income inequality: Empirical analysis based on the spatial Durbin model
Source: PLoS One. 2020 Oct 1;15(10):e0240053. doi: 10.1371/journal.pone.0240053 (PMC7529191; doi:10.1371/journal.pone.0240053)
Supplement: S1 File — (ZIP) [file pone.0240053.s009.zip › The codes and data/winv.txt]

156                                                                                                                                                            
1 0 .0027189 .0029903 .0013105 .0022809 .0006687 .0021637 .002198 .0339779 .001903 .0109638 .0080204 .0012259 .0025242 .0031098 .0007988 .0017623 .0006559 .0012408 .0016331 .0011982 .0011872 .0582471 .0213605 .0006091 .0021838 .0011665 .0008735 .008414 .0224632 .0031513 .0621395 .0009303 .0119082 .0031334 .0007268 .0020197 .0019165 .0065073 .0016554 .0009163 .0042199 .0008465 .0047201 .0024732 .0015316 .0084698 .0013093 .0004264 .0023461 .0459128 .0016494 .0021999 .0102689 .0059071 .0044989 .004764 .0029219 .0006395 .0007678 .0006845 .0023632 .000877 .0021985 .0007932 .0015782 .0016306 .0023973 .0029018 .001159 .0035461 .0025428 .0008044 .0034779 .000527 .0013906 .0136374 .0013804 .0009565 .0006036 .0030214 .0009527 .0031873 .0073083 .0011545 .0017931 .0195698 .0016905 .0019676 .0016142 .0007765 .0032412 .0093138 .0023369 .0005203 .0059298 .0033334 .0010921 .0008455 .0237613 .0042934 .0050106 .0290504 .0009009 .0802981 .0082085 .0137138 .0007088 .0018275 .0011825 .0013512 .000533 .0030881 .0018217 .00079 .0009622 .0006763 .0018732 .0023697 .0014833 .0031246 .0022703 .0008469 .0303121 .003847 .0081852 .0045318 .0010358 .0060537 .0006597 .0013904 .0020888 .0022758 .0013801 .02073 .0029532 .0101755 .0110352 .0010269 .0015342 .0018694 .0011713 .0035167 .002675 .0193992 .0019911 .0016036 .0004879 .0016626 .0011533 .001066 .0009122 .0046324 .0236705 .0770516 .0419486
2 .0006048 0 .0015593 .0001449 .0048885 .0001116 .0291422 .0040119 .0008396 .008489 .0013981 .0014441 .00048 .0995279 .0020131 .0002773 .0094953 .000204 .0001836 .0002408 .0003193 .0005117 .0004301 .0014469 .0003968 .0165965 .0001316 .000439 .0010544 .0013313 .0120213 .0008878 .0002146 .0005262 .000837 .0001961 .0204107 .0120405 .0013803 .0065955 .0002836 .0046618 .0001817 .0061764 .0053726 .0054199 .0012746 .0030991 .0000874 .0059713 .0009622 .0043087 .0056501 .0011868 .0010261 .0010075 .0009691 .1847491 .0001946 .0002814 .0002029 .076827 .0002726 .0474353 .0001843 .0006253 .0034434 .0021322 .004126 .0016537 .0072718 .0456535 .0002481 .0062158 .000251 .0015164 .0009076 .0010689 .0002856 .0002832 .0027138 .000322 .0082887 .0009166 .0003142 .0004351 .000342 .0083348 .0102013 .0067419 .0002834 .0026368 .0004048 .0004718 .0001879 .0017712 .0370039 .0003938 .0005299 .0004781 .0015736 .0003467 .000553 .0002273 .0004314 .0026742 .0015628 .0002019 .007806 .0022446 .0006189 .0000687 .0012827 .0010264 .0002046 .0001753 .0002058 .0143198 .0036462 .0001841 .0018933 .0495763 .0007354 .0008912 .0024509 .002451 .0010729 .0002428 .0009326 .0001931 .0002939 .0301635 .0442284 .0036661 .0003684 .0070013 .0025913 .0012815 .0003212 .0011576 .001938 .0002947 .0146427 .0125724 .0010098 .0138135 .000167 .0002488 .001694 .000309 .0002543 .0002966 .0014398 .0003501 .0005705 .0004676
3 .0009633 .0022582 0 .0001554 .0075833 .0002957 .0015966 .0083322 .0019147 .0011598 .0009463 .0008528 .0023325 .0026943 .1547756 .0001987 .0019776 .0001596 .0001663 .0002065 .000225 .0023547 .0008342 .0018501 .0002967 .0013451 .0001437 .0012876 .0007094 .0013015 .0054733 .0015593 .000169 .0018042 .0004683 .0001549 .0015833 .001342 .0092149 .0012164 .0002025 .0011706 .0001497 .0050696 .000971 .0015438 .0058113 .0012651 .0001927 .0009954 .0010894 .0009343 .0060554 .0008181 .000626 .0005708 .0005688 .0026961 .0001542 .0008401 .0001588 .001809 .0001966 .0019115 .0005673 .0046449 .0008373 .0333701 .0148137 .0006677 .0072051 .001609 .0001837 .008513 .0004981 .0036088 .0031294 .004229 .0010408 .0006251 .0382994 .0011747 .0069887 .0006251 .0002215 .0027693 .0007183 .0016838 .001218 .0016297 .0008547 .0008113 .0012996 .0033579 .000155 .0008536 .0018995 .0016538 .0012409 .0012337 .0007078 .0012809 .001423 .0007715 .0007328 .0013968 .0011706 .0001581 .0011561 .0009799 .0034665 .000159 .1833439 .0116084 .0001605 .0001507 .0005783 .0016708 .0008404 .0001771 .2507215 .0024119 .0011079 .0020329 .0314912 .0042828 .0005914 .0008949 .0005977 .0001531 .0002204 .0018407 .0016784 .001173 .000826 .0080487 .002098 .0008874 .0012545 .0060304 .0100286 .0002136 .0015576 .0050931 .0026012 .0026284 .0001766 .0002094 .0067215 .0002193 .0001922 .0010411 .0241565 .0006981 .0012114 .0010399
4 .0019363 .0009625 .0007128 0 .0007234 .0052486 .0009673 .0007022 .0013529 .00103 .0018962 .0019633 .0004733 .0008934 .0007366 .0031318 .0008043 .0035211 .0329121 .0158272 .0048138 .0004617 .0019597 .0014103 .0011391 .0010378 .3802636 .0003928 .0023046 .0016463 .0008611 .0015053 .0071854 .0011973 .0027635 .0048275 .0009363 .0009699 .0009298 .0009273 .0038664 .0014152 .0087516 .0009706 .0012887 .0007981 .0010036 .0007707 .0141569 .00124 .0018386 .0010559 .0007283 .002094 .0024369 .0024974 .0025552 .0009472 .0036144 .0004121 .0039166 .0009672 .0038279 .0009185 .0021366 .0005316 .0011176 .0006747 .0007657 .0010086 .0008667 .0010394 .0038312 .0008481 .0015324 .0005619 .0011289 .0005235 .0004745 .0013825 .0007477 .0004463 .0008405 .0025545 .0046992 .0006015 .0019952 .000826 .001026 .0008108 .0004134 .0016169 .001262 .000677 .0024087 .0018583 .0010889 .0004571 .0004192 .0014691 .0019836 .0010928 .0014221 .0005243 .0022511 .0014816 .0016987 .0042881 .0010079 .0008054 .0004915 .05364 .000714 .0005726 .0054046 .0151461 .0019043 .0008813 .001378 .0629497 .0007344 .0008743 .0005036 .0013288 .0008089 .0010777 .0024054 .0005506 .0025786 .0039397 .0070182 .0009057 .0009742 .0008316 .0017975 .0008066 .0013025 .0019844 .0004707 .0005452 .0006177 .0054294 .0011854 .0008171 .0012242 .0007996 .1790018 .001369 .0005888 .0048355 .0063545 .0004502 .000832 .0021047 .0016053 .001666
5 .0004105 .0039558 .0042372 .0000881 0 .0001246 .0026072 .3532678 .0006681 .0015911 .0005937 .0005701 .0008236 .00628 .0062345 .0001531 .0045822 .0001197 .0001049 .0001319 .0001647 .0009013 .0003263 .0008659 .0002553 .0019015 .0000809 .000678 .0004549 .0006898 .0125033 .0006241 .0001194 .0005141 .000344 .0001132 .0026986 .0020495 .0017098 .001836 .0001526 .0010443 .0001039 .004039 .0010453 .0028636 .0013655 .0019909 .0000929 .0011145 .0005424 .0011761 .2988308 .0005137 .0004241 .0004045 .0003965 .0048996 .0001151 .0003861 .0001181 .0030582 .0001483 .0036499 .0002295 .0012134 .0009901 .0120873 .0261952 .0007524 .0098123 .0023196 .0001381 .0111671 .0002959 .0044349 .0008637 .0028125 .0004019 .0003568 .0112352 .0004703 .0151367 .0004026 .0001628 .000672 .0002733 .0033384 .0017018 .0031605 .0003901 .0007166 .000393 .0007015 .0001179 .0006203 .0023724 .0006208 .0008069 .000413 .0005417 .0003682 .0004729 .0002988 .0003068 .0009589 .0006979 .0001167 .0016134 .0013215 .0012062 .0000711 .0029276 .0027952 .0001163 .0001003 .0002608 .0031458 .0008578 .0001066 .0055656 .005786 .0009919 .0007085 .0053546 .0018415 .0004227 .000323 .0003977 .0001135 .0001534 .0035402 .0027483 .0017802 .0003027 .0261392 .0012223 .0005534 .00047 .0034457 .0112369 .0001543 .0017061 .0241645 .0008474 .0083413 .0001003 .0001665 .0073629 .0001606 .000137 .0004215 .0023338 .0002723 .0004454 .0003771
6 .0040281 .0030231 .0055306 .007732 .0041708 0 .0028209 .0043208 .0045367 .0025873 .0026899 .0025063 .0109205 .003207 .0050791 .0036939 .0032507 .0031998 .0064594 .0078202 .0053543 .010129 .0049271 .0035764 .0027921 .0026507 .0070732 .0099372 .0024631 .0032009 .0036592 .0040651 .0045313 .0063962 .0018851 .0035904 .0028614 .0027333 .0050024 .0027656 .0042122 .0024863 .0042961 .0036428 .0023094 .0031721 .0048679 .0032069 .0594881 .0023428 .0033182 .0024694 .0040443 .0025969 .0022621 .002105 .0021349 .0031472 .0031492 .0173233 .0033479 .0028881 .0040615 .0029834 .0566452 .0090323 .0023582 .0050829 .0043092 .0024913 .0038242 .0027515 .0037893 .00393 .0116681 .0051702 .0050581 .0061759 .0203 .0120239 .0047041 .0164368 .0038203 .0023747 .0051814 .0122011 .0057472 .0031219 .0026144 .0031525 .0173171 .0021667 .0073552 .0107358 .0025577 .0023823 .0028442 .013165 .0077169 .0057479 .0021604 .0096145 .0053925 .0323343 .0044469 .0028319 .0029127 .0034745 .0026145 .0030338 .008881 .039752 .0059102 .0067022 .0038743 .0049805 .0305466 .0029862 .0021898 .0078799 .0051694 .0031785 .00544 .0044854 .0046683 .0038931 .0021158 .0290509 .0022699 .0032581 .0062854 .0029853 .0028387 .0029843 .0058794 .0039412 .003277 .0026614 .0171565 .0061248 .0051464 .0053167 .0026844 .0036848 .0045508 .0033939 .0091135 .0022984 .0052736 .005191 .0049966 .0183884 .0052872 .0054244 .0048114 .0052759
7 .0002057 .012458 .0004713 .0000622 .0013774 .0000445 0 .0011906 .0002654 .0154679 .0004804 .0005193 .0001835 .0087998 .0005796 .0001395 .0065588 .0001008 .000082 .0001068 .0001538 .0001976 .0001496 .000432 .0002173 .0441063 .0000567 .0001821 .0003939 .0004211 .0020631 .0002827 .0001018 .0001749 .0003733 .0000951 .1416937 .0403015 .0003995 .0096646 .0001403 .0016163 .0000855 .0012381 .003411 .0043841 .0003728 .0022462 .0000373 .0043141 .0003181 .0047046 .0016196 .0004248 .000405 .0004182 .0003982 .0064919 .0000958 .0001154 .0000996 .0841301 .0001349 .0573694 .0000733 .0002278 .0032061 .0006511 .0010446 .0012178 .0014409 .0294266 .0001226 .0013089 .000112 .0006058 .0002806 .0004113 .0001123 .0001237 .0007434 .0001274 .0016339 .0003534 .0001519 .0001568 .0001209 .0076623 .0223895 .0057414 .000116 .0012026 .0001385 .0001652 .000094 .0006576 .0054339 .0001531 .000229 .0001617 .0006495 .0001206 .0001839 .0000894 .0001519 .0007993 .0005033 .0000986 .0139419 .0016427 .0002333 .0000278 .0003967 .0003586 .0000987 .0000807 .0000845 .0230508 .0022309 .0000802 .0005505 .012719 .0003473 .0002792 .000654 .0006328 .000444 .0000938 .0003688 .0000946 .0001366 .0528729 .3115139 .003175 .0001288 .0015205 .0007015 .0004481 .0001253 .000428 .0006604 .0001409 .0038292 .0024324 .0003088 .005552 .0000711 .0001291 .0006127 .0001491 .0001209 .0001178 .0004198 .000124 .0001908 .0001596
8 .0005067 .004158 .0059628 .0001096 .4524558 .0001653 .0028866 0 .0008274 .0018285 .0007072 .0006779 .0011626 .0063189 .0085784 .0001899 .0051441 .0001494 .0001298 .0001626 .0002026 .0012798 .0004082 .0010399 .000322 .0021439 .0001007 .000947 .0005453 .0008265 .0116297 .0007657 .0001479 .0006556 .0004143 .0001408 .0030049 .0023282 .0021505 .002132 .0001888 .0012036 .000129 .0044239 .0012095 .0033711 .0017031 .0024298 .000123 .0012875 .000657 .0013813 .1407815 .0006144 .0005084 .0004851 .0004759 .0050247 .0001437 .0005288 .0001471 .0033205 .0001836 .00394 .000309 .0017384 .001169 .0201896 .029015 .0009163 .0099095 .0025588 .0001714 .0113708 .0003985 .0068918 .0010819 .0043228 .0005506 .0004844 .0149561 .0006485 .0141495 .0004841 .0002005 .0009237 .0003446 .0038166 .0019448 .0036639 .0005345 .0008406 .0005036 .0009532 .0001482 .0007334 .0025957 .0008653 .0011259 .0005215 .0006426 .0004782 .0005948 .0004051 .000382 .0011198 .0008298 .0001454 .0018597 .0016241 .0017396 .0000935 .0040675 .0042545 .0001444 .0001244 .0003529 .0035172 .0010022 .0001319 .0076771 .0059696 .0013556 .0008758 .0066969 .0021751 .0005061 .0004381 .0004779 .0001416 .0001886 .0038584 .0030177 .0021348 .0003821 .0227581 .0014301 .0006607 .0006475 .005432 .0213094 .00019 .0019104 .0194738 .0010474 .0086811 .0001244 .000211 .0127854 .0001978 .0001692 .0005789 .0030156 .0003424 .0005558 .0004735
9 .005995 .000666 .0010487 .0001616 .0006549 .0001329 .0004926 .0006333 0 .0004056 .0014882 .0011137 .0003281 .0006397 .0010848 .0001213 .0004237 .0000981 .0001573 .0002018 .0001686 .0003164 .0035255 .0073487 .0001128 .0004764 .0001465 .0002186 .0010008 .0036606 .0009215 .035255 .000129 .0052872 .0004282 .0001051 .000461 .000423 .0035415 .0003628 .0001348 .0008177 .0001165 .0015401 .000483 .0003556 .0057765 .0002976 .0000816 .0004656 .0041053 .000339 .0006166 .0012591 .0007452 .0005966 .0006171 .0007462 .0000953 .0001856 .0001012 .0005512 .0001294 .0005203 .0001802 .0004514 .000326 .0007517 .0009167 .0002321 .0011113 .0005746 .000119 .0011062 .0001213 .0003691 .0175103 .0003756 .0002364 .0001418 .0010108 .0002386 .0009653 .0008432 .0001635 .0005098 .0019887 .0003957 .000423 .0003769 .0001881 .0005622 .0026054 .000709 .0000816 .0009056 .0007832 .0002832 .0002087 .0061146 .000649 .001337 .0118047 .0002139 .0027264 .0016331 .0021481 .0001037 .0003911 .0002587 .0003719 .0000908 .0011111 .000542 .0001129 .0001281 .0001566 .0004346 .000444 .0001809 .0010985 .0005623 .0002023 .7361154 .0014315 .0036673 .0006111 .0002502 .0007345 .0000974 .0001853 .0004914 .0005226 .0003068 .0025375 .0008918 .0029019 .0014112 .0002593 .0004296 .0005398 .0001631 .0007749 .0007527 .0495954 .0005003 .0001911 .0000858 .0004656 .0001628 .0001477 .0002255 .0020238 .0020232 .0129011 .0056065
10 .0001603 .0032149 .0003033 .0000587 .0007446 .0000362 .0137031 .0006682 .0001936 0 .000389 .000437 .0001373 .002534 .0003609 .0001501 .0030763 .0001054 .0000801 .0001045 .0001621 .0001478 .0001172 .0003096 .000239 .0322956 .0000536 .0001429 .0003409 .0003171 .0009819 .0002094 .0001044 .0001294 .0003784 .0000985 .0138083 .0491117 .0002656 .0168898 .0001497 .0012897 .0000867 .0006879 .0046196 .003151 .0002523 .0020477 .0000322 .0067333 .0002462 .0196416 .0008511 .000355 .000368 .0003976 .0003749 .0021823 .0000998 .0000921 .000104 .00705 .0001437 .0061964 .0000584 .0001645 .0095721 .0004029 .0005846 .0018665 .0007521 .0074958 .0001299 .000697 .0000957 .0004175 .0001986 .0002901 .0000874 .0001032 .0004439 .000099 .0008247 .0003138 .0001605 .0001156 .0000954 .0042266 .410021 .0036319 .0000924 .0012412 .0001045 .0001204 .0000979 .0005691 .0024629 .0001167 .0001821 .0001225 .0006165 .000091 .000138 .0000704 .0001209 .0005861 .0003871 .0001026 .3003606 .001837 .0001706 .0000234 .0002615 .0002458 .0001021 .0000805 .0000685 .0075569 .0031498 .0000769 .0003456 .0032014 .0002869 .0002024 .0003988 .0004061 .0004214 .000073 .000335 .0000984 .0001397 .006851 .0099454 .0034455 .0001004 .0007814 .0004768 .0003675 .0000967 .0002951 .0004204 .0001472 .0022932 .0011095 .0002193 .0022044 .0000668 .0001359 .0004024 .0001572 .0001251 .0000921 .0002748 .0000982 .000145 .0001226
11 .0022796 .0013069 .0006108 .0002668 .0006858 .0000928 .0010505 .0006379 .0017537 .0009601 0 .0703623 .0002279 .00108 .0006899 .0002801 .0006876 .0002082 .0003181 .0004681 .0004399 .0002298 .0011106 .0048754 .0002158 .0011504 .000233 .0001856 .0248748 .0132619 .0011209 .002661 .0002876 .0007514 .0023239 .0002241 .0009381 .0009172 .0010332 .0007409 .0003231 .0047199 .0002436 .0016824 .001678 .0005956 .0011944 .0004913 .0000631 .0014992 .008361 .0008093 .000687 .1069511 .0094355 .005119 .0054914 .0013416 .0001999 .0001441 .0002159 .0011536 .000305 .0009998 .0001224 .0002903 .0008222 .0005764 .0008102 .0004934 .0011621 .0013807 .0002709 .0010878 .0001178 .0003687 .0012164 .0003269 .0001619 .0001308 .0007443 .0001699 .0010539 .0112966 .0004214 .0002703 .0007485 .0006805 .0009984 .0006377 .0001453 .0031805 .0005874 .0003238 .0001637 .0176099 .0019937 .0001981 .0001988 .0008977 .0061721 .0004177 .0010574 .0001428 .001323 .0150467 .0500973 .0002221 .0008956 .0004527 .0002652 .0000754 .0005798 .0003788 .0002452 .0002616 .0001178 .0008094 .0016309 .0003512 .0006775 .0009587 .0002318 .0018161 .000887 .0021179 .0055361 .0001583 .0082669 .0002048 .0004804 .0009334 .0011197 .0005516 .0007658 .0009346 .0056566 .5280439 .0001765 .0003562 .0004717 .0004139 .0025146 .0009381 .0016806 .0007568 .0003313 .0001625 .0004213 .0004177 .0003528 .0001605 .0008167 .0008187 .0013804 .0010388
12 .0028894 .002339 .0009538 .0004787 .001141 .0001499 .0019673 .0010594 .002274 .0018687 .1219123 0 .0003714 .0018994 .00108 .0005514 .0012393 .0004016 .0005954 .0008951 .0008851 .0003765 .0015437 .0054678 .0004132 .0022186 .0004167 .0003115 .0786095 .0113031 .0018406 .0032338 .0005568 .0010708 .0058745 .0004314 .0017503 .0017448 .0014941 .0014056 .00064 .0104119 .0004649 .0025873 .003572 .001089 .0016836 .0009024 .0001032 .0031293 .0080939 .001597 .001154 .1482071 .0331624 .0157211 .0167678 .0023405 .0003843 .000239 .0004165 .0021299 .0006019 .0018277 .0001985 .0004674 .0016486 .0009285 .0013032 .0009611 .0018567 .0026066 .0005304 .0017339 .000203 .0006249 .0016701 .0005452 .0002637 .0002232 .0011778 .0002781 .0017106 .0313096 .000846 .0004264 .0010831 .0012432 .0019356 .0011647 .0002409 .0080808 .0008545 .0005027 .0003129 .0975531 .0036306 .0003233 .000339 .0012568 .0212906 .0006242 .001454 .0002314 .0018322 .0196796 .0278538 .0004285 .0017342 .0008446 .0004327 .0001248 .0008987 .0006124 .0004736 .0004946 .0001945 .0014915 .0035795 .0006472 .0010584 .0017079 .0004058 .0023484 .0013639 .0029289 .0177949 .0002546 .0252002 .0003937 .0009565 .0017107 .0020874 .0010282 .0010985 .0015229 .0069774 .1324733 .0002871 .000589 .0007785 .0008259 .0048029 .0015714 .0022153 .0013359 .0005952 .0003095 .0007014 .0008373 .0006934 .0002628 .0012214 .0011796 .0018444 .0014382
13 .0007463 .0013136 .0044079 .000195 .0027854 .0011036 .0011751 .00307 .001132 .0009922 .0006674 .0006276 0 .0015054 .0036687 .0002791 .0015854 .0002453 .0001959 .0002322 .0002691 .3696195 .0007531 .000998 .0011052 .001037 .0001872 .0158732 .0005572 .0008135 .0018793 .0009671 .0002166 .0014148 .0004339 .0002229 .0012132 .0011059 .002167 .0011198 .0002664 .0007982 .0001966 .0016116 .000785 .001471 .0018458 .0014334 .0006966 .0008123 .0007455 .0008974 .0026082 .0006098 .0005158 .0004892 .0004864 .0014051 .0009804 .0097877 .0002374 .0012227 .0002633 .0013167 .0034552 .0493066 .000822 .0044275 .0027409 .0008193 .0019699 .0010984 .0002549 .0020955 .0025882 .0051427 .0015191 .0098301 .0149477 .0039612 .0032241 .0253651 .0020465 .0005131 .000268 .0136451 .0007399 .0014453 .0010129 .0014663 .0102469 .0006508 .0012907 .0070357 .0007904 .0006344 .0011115 .1170019 .0074739 .0010429 .0005716 .0016135 .0010856 .0062747 .0006623 .0008429 .0007584 .0002315 .0010111 .0012164 .0916772 .0004779 .0047107 .0123526 .0002212 .0001868 .0042884 .001325 .0007144 .0002068 .0037737 .0015002 .0032125 .0011563 .0027403 .0014654 .0005015 .006979 .0004993 .0002335 .0002531 .0013229 .0011853 .0012552 .0008217 .0022469 .0010444 .0006415 .0264727 .0098163 .005188 .0002567 .0009787 .0020048 .0013016 .00175 .0002129 .0007921 .0057231 .0002652 .0002368 .017013 .0028535 .0007051 .0009258 .0008933
14 .0005727 .1015193 .0018976 .0001372 .007916 .0001208 .0209969 .0062189 .0008225 .0068251 .0011785 .0011962 .0005611 0 .0024983 .0002635 .0147878 .0001964 .0001723 .0002233 .0002953 .0006026 .0004181 .0013286 .0004014 .0109534 .000125 .0005137 .0008976 .0011791 .018064 .000846 .0002022 .0005391 .0007166 .0001874 .018558 .0103179 .0014841 .0065556 .0002668 .0032354 .0001723 .0063191 .0037595 .0069768 .0013316 .0037353 .0000947 .0041803 .000871 .0037752 .0097134 .0010079 .0008676 .0008494 .0008205 .1057426 .0001876 .0003201 .0001948 .0387126 .0002572 .0487012 .000204 .000739 .0029759 .0028239 .0057629 .0016269 .0093629 .0189923 .0002356 .0081313 .0002819 .0020118 .0009238 .0013554 .0003233 .0003213 .0035134 .0003678 .0119439 .0007862 .0002912 .0004926 .0003366 .0111361 .0079358 .0088953 .0003224 .0019935 .0004149 .000528 .0001846 .0014209 .0151486 .0004548 .0006269 .0004776 .0012676 .0003626 .0005508 .0002538 .0004136 .0021422 .001332 .0001933 .0066137 .0025075 .0007379 .0000733 .0015235 .0012691 .0001945 .0001656 .0002302 .0171518 .0027197 .0001726 .0023319 .1848278 .0008775 .0008729 .0029339 .0024055 .0008993 .0002708 .0007955 .0001858 .0002711 .0344596 .0266145 .0041534 .0003646 .0106135 .0022495 .0010861 .0003659 .001476 .0026347 .0002734 .0078741 .025154 .0010011 .0308769 .0001574 .0002508 .0022758 .0002866 .0002376 .0003373 .0016232 .0003426 .0005572 .0004603
15 .0002717 .0007909 .0419848 .0000436 .0030267 .0000737 .0005326 .0032516 .0005372 .0003744 .00029 .000262 .0005266 .0009622 0 .0000579 .0006567 .0000462 .0000476 .0000595 .0000659 .0005401 .0002267 .0005658 .0000858 .000442 .0000401 .0003193 .0002144 .0003961 .0022499 .0004489 .000049 .0004581 .000141 .0000448 .0005256 .0004381 .0026038 .0003903 .0000591 .0003779 .0000432 .001979 .0003106 .000496 .0016509 .0003947 .0000491 .0003191 .0003227 .0002953 .0023177 .0002484 .0001893 .0001728 .0001718 .0009697 .0000445 .0002053 .0000459 .0006138 .0000574 .0006495 .0001377 .000961 .0002628 .012799 .008114 .0002036 .0031699 .0005404 .0000534 .0039342 .000129 .0010284 .0008491 .0010819 .0002456 .00016 .0385147 .0002777 .0030538 .0001878 .0000648 .0005848 .0001913 .000551 .0003953 .0005289 .0002085 .0002548 .0003272 .0006954 .0000445 .0002649 .0006511 .0003821 .0003209 .0003253 .0002183 .0003106 .0003793 .0001842 .000202 .0004462 .0003611 .0000458 .0003724 .0003008 .0007713 .0000405 .0122236 .0023442 .0000465 .0000433 .0001423 .0005533 .0002657 .0000504 .7741618 .000842 .0003057 .0005741 .0204071 .0014482 .0001795 .0002107 .0001799 .0000442 .0000643 .0006207 .0005641 .0003686 .0002189 .0036246 .0006806 .0002705 .0002927 .0015045 .0030132 .0000624 .0005208 .0020264 .0007389 .0009085 .0000497 .0000598 .0019186 .0000642 .0000559 .0002475 .006152 .0001874 .0003312 .0002793
16 .0006991 .001091 .00054 .0018552 .0007445 .0016275 .0012842 .0007211 .0006019 .00156 .0011789 .0013397 .0004012 .0010165 .0005804 0 .001095 .0382641 .0037624 .0038896 .0179316 .0004231 .0005852 .0007761 .0042526 .0014239 .0017619 .0017254 .0014064 .000899 .0008226 .0006743 .0160627 .0004554 .0027449 .026587 .0012806 .0014087 .0005571 .0014606 .113379 .0013945 .010275 .0007917 .0017718 .0011957 .0005664 .0012584 .0035615 .0017511 .0008647 .0018215 .0007767 .001263 .0016832 .0019931 .0019339 .0010154 .0282885 .0020781 .03819 .0012073 .1668601 .0011689 .0016804 .0004187 .002022 .0006018 .0006901 .0022664 .0007686 .0012825 .1823738 .0007464 .0053395 .0006714 .000544 .0005723 .0014449 .0035734 .0006271 .001486 .0007799 .0015338 .0211128 .0003415 .0005249 .0011813 .0015112 .0011832 .0020366 .0018847 .0004192 .0003496 .0121356 .0014777 .0011542 .0003785 .0005735 .0004999 .0018389 .0003587 .0005221 .0014833 .0006528 .0010806 .0010315 .0351215 .0015543 .0014632 .0004409 .0015513 .0005084 .0004998 .0263458 .006086 .0024595 .0012238 .0020015 .0026571 .0005707 .0010542 .0007767 .0006079 .0006152 .0007116 .0019575 .0012397 .0016865 .0277694 .0085205 .0011843 .0012534 .0013863 .0005073 .0007601 .0008721 .0012045 .0003444 .0005598 .000624 .0169842 .0012548 .0008367 .0005985 .000993 .0018729 .0052617 .0006268 .0205403 .0174003 .0015629 .0005396 .0005516 .0005798 .0005412
17 .0004168 .0100963 .0014519 .0001288 .006021 .0001276 .0163138 .0052776 .000568 .0086373 .0007822 .0008136 .0006159 .0154154 .0017774 .0002959 0 .0002221 .000167 .0002106 .0003022 .0006791 .0003201 .0008199 .0005563 .0089925 .0001183 .000645 .0006472 .0007526 .0052088 .0005756 .0002108 .0004126 .0006067 .0002051 .0240528 .0151244 .0009785 .0162882 .0002888 .001857 .0001801 .0025097 .0029182 .0649062 .0008743 .0152029 .0001086 .0033847 .0005911 .0056093 .0078298 .0006983 .0006518 .0006639 .000639 .0083001 .0002121 .0003765 .0002176 .0143082 .0002804 .0260065 .0002205 .000759 .0040308 .002331 .003374 .0027926 .0035854 .0081091 .0002595 .0034292 .0003673 .0029368 .0006403 .0016931 .0003547 .0004135 .0023326 .0004126 .0044267 .0005875 .0003003 .000473 .0002663 .2036614 .009287 .1295714 .0003783 .0014667 .00033 .000478 .0002195 .0009638 .00459 .0005042 .0008602 .0003639 .0009369 .0003017 .0004102 .0002736 .0003165 .0012147 .0008411 .0002138 .0096427 .0068766 .0008118 .0000784 .0011916 .0012759 .0002096 .0001677 .0002644 .0630279 .0022893 .0001623 .0016806 .0292698 .0014391 .0005962 .0018054 .0013029 .0006966 .0002839 .0006043 .000208 .0002665 .0353776 .0144759 .0153123 .0002864 .0046358 .0012154 .0007355 .0004001 .0017158 .0027892 .0002791 .0033605 .0078907 .0006705 .073735 .0001452 .000325 .0027076 .0002951 .0002444 .0003781 .0011148 .0002698 .0004099 .0003495
18 .0001656 .0002316 .0001251 .0006018 .0001679 .0007235 .0002676 .0001636 .0001405 .000316 .0002529 .0002815 .0001018 .0002186 .0001334 .0110397 .0002372 0 .0011488 .0009718 .0024397 .0001072 .0001441 .0001744 .0009833 .0002912 .0005978 .0006098 .0002977 .0001998 .0001813 .0001561 .0047771 .0001099 .0005151 .0274886 .0002679 .0002907 .0001281 .0003026 .0065052 .0002843 .0044343 .0001746 .0003466 .0002583 .0001304 .0002742 .0016326 .0003437 .0001957 .0003616 .0001745 .0002702 .0003459 .0003965 .0003883 .0002175 .4057361 .0008609 .2034664 .0002533 .0083836 .0002473 .0007626 .0001027 .0003931 .0001389 .0001558 .0004499 .0001705 .0002656 .0166004 .0001663 .0020268 .0001588 .0001268 .000138 .0005868 .0013711 .000143 .0005865 .000173 .000323 .0027166 .0000838 .0001331 .0002535 .0003073 .0002548 .0008413 .0003652 .0001036 .0000844 .0092271 .0003032 .0002419 .0004769 .0005771 .0001219 .0003632 .0000894 .0001257 .0006347 .0001602 .0002307 .0002244 .0622984 .0003159 .0003151 .0001094 .0005575 .0001184 .0001193 .0135201 .0021938 .0011739 .0002592 .0003827 .000782 .0001314 .0002264 .0004701 .0001414 .00014 .0001594 .0003892 .0005113 .0003488 .1625404 .0016328 .0002506 .0002617 .0002952 .0001274 .0001695 .0001913 .0002585 .0005269 .0001339 .0001453 .0026073 .0002595 .0001847 .0001385 .0002167 .000565 .001632 .0001471 .0027342 .0033588 .0006316 .0001244 .0001394 .000139 .0001322
19 .0021753 .0014472 .0009051 .0390517 .0010214 .0052188 .0015113 .0009871 .0015633 .0016668 .0026821 .0028972 .0005642 .0013317 .0009542 .0075361 .0012377 .0079753 0 .0842963 .0148385 .0005704 .0020076 .0017902 .0020013 .001648 .0285797 .0005483 .0034017 .0021473 .0012164 .0017779 .0276066 .001269 .0050917 .0125771 .0014666 .001545 .0011336 .0014928 .0104866 .0021814 .0320255 .0013284 .0021147 .0012527 .001212 .0012263 .0230929 .002033 .0023069 .0017544 .0010401 .0029996 .00383 .0041579 .0042095 .0014005 .0080616 .0004493 .0093201 .00149 .0102323 .0014123 .0026515 .0006403 .0018852 .0009003 .0010448 .0017276 .0011977 .0016123 .0099528 .0011655 .002609 .000808 .0013072 .0007242 .0004765 .0022254 .0009924 .0004784 .0011728 .0038607 .0143469 .0006483 .0019194 .0012883 .0016505 .0012678 .0004488 .0026706 .0012718 .0007286 .0045184 .0028494 .0016375 .0005218 .0006207 .0015296 .0032378 .0010755 .0015245 .0004951 .0023297 .0021033 .0023238 .0106721 .0016322 .0013098 .000615 .0159897 .0008861 .0007364 .0156858 .0933066 .0026948 .0013753 .0023125 .1762316 .0009461 .0013191 .0007725 .0015487 .0010509 .0013962 .0039835 .0005265 .0040412 .0091052 .0267671 .0013989 .0015127 .0013373 .0017646 .0011245 .0017524 .0028118 .0004939 .0007408 .0008495 .0181804 .0018057 .0011698 .0014456 .001203 .0425842 .002367 .0008191 .0150297 .0239115 .0004643 .001025 .002038 .0017427 .0017315
20 .0033261 .0022052 .0013059 .0218172 .0014921 .0038959 .0022884 .0014361 .002329 .0025277 .0045847 .0050606 .000777 .0020041 .0013869 .009051 .0018135 .0078377 .0979306 0 .0257414 .0007866 .0028988 .0027985 .0024528 .0025221 .0159085 .0007345 .0061498 .0034704 .0018224 .0027111 .0258922 .0017817 .0102545 .0114183 .0022038 .0023253 .0016616 .0022111 .0134789 .0035857 .0214681 .0020179 .0033783 .0018164 .0017842 .0017476 .0119207 .0032161 .0037223 .0026382 .0015202 .0052523 .0071804 .007977 .0081094 .0021306 .0076816 .0005951 .0090028 .002264 .012606 .0021249 .0005901 .0008907 .0028528 .0013007 .0015364 .0024716 .001793 .0024827 .011242 .0017386 .002761 .001136 .0019128 .001014 .0006315 .0023111 .0014505 .0006483 .0017497 .0072151 .0236315 .000878 .0026567 .0018879 .0025071 .0018483 .000597 .0045259 .0017373 .0009907 .0044778 .0049697 .002553 .0007131 .0008235 .0021654 .0057988 .0014268 .0021904 .0006068 .0034417 .0034415 .0038468 .0101316 .0024609 .0018501 .0008542 .0098657 .0012721 .001041 .0144581 .035842 .0005118 .0020427 .0037357 .0877443 .0013733 .0019739 .0010249 .0023126 .0015445 .0021227 .0075494 .0006576 .0076799 .0085135 .0688001 .0020964 .0022978 .0019273 .0024505 .0016678 .002766 .0048512 .0006645 .0010438 .0012155 .0306122 .0028609 .0017393 .0021528 .0017723 .0321964 .0026334 .0011642 .0247256 .0323191 .0006254 .0014907 .0028515 .0025547 .00248
21 .0001549 .0001856 .0000903 .0004212 .0001183 .0002068 .0002091 .0001136 .0001235 .0002488 .0002735 .0003176 .0000571 .0001683 .0000975 .0026484 .0001652 .0012489 .0010941 .0016338 0 .0000595 .000127 .0001618 .0003245 .000236 .0003702 .0000615 .0003539 .0001966 .0001401 .0001423 .0038032 .0000905 .0008437 .0016981 .0002038 .0002225 .0001029 .0002191 .0070316 .0002842 .001744 .0001437 .0003244 .000173 .0001072 .0001726 .0005442 .0003121 .0001939 .0002781 .0001225 .0003043 .0004438 .0005459 .0005321 .0001741 .0011241 .0000486 .001454 .0002004 .0052331 .0001892 .0000354 .0000632 .0003108 .0000965 .0001147 .0002904 .0001329 .0002196 .0031748 .0001284 .0003301 .0000953 .0001067 .0000817 .0000448 .0002525 .0001048 .0000483 .0001325 .0004041 .4192595 .0000548 .0001124 .0001765 .0002431 .0001742 .0000485 .0004025 .0000839 .0000592 .0005712 .0003444 .0002087 .0000525 .0000722 .0001033 .0004456 .0000699 .0001076 .0000393 .0001457 .0002287 .0002292 .0016334 .0002438 .0001923 .0000638 .000291 .0000857 .0000766 .002343 .0014055 .0002101 .0001893 .0003741 .0007577 .0000959 .0001704 .0000956 .0001243 .0001067 .0001362 .0005255 .0000403 .0004538 .0012383 .0105958 .000189 .0002067 .0001937 .0001074 .0001272 .0001769 .0002841 .0000473 .0000821 .0000951 .0993895 .0002346 .0001381 .0001199 .0001544 .000473 .000332 .0000931 .3928507 .0127422 .0000465 .000096 .0001193 .0001227 .0001145
22 .0007296 .0014139 .0044925 .0001921 .0030775 .0010334 .0012771 .0034119 .001102 .0010787 .0006793 .0006424 .3731571 .0016324 .0037987 .0002971 .0017646 .0002609 .0001999 .0002374 .0002827 0 .0007244 .0009983 .0012239 .0011219 .0001832 .0225019 .0005679 .0008179 .0020078 .00095 .0002278 .0013296 .0004501 .0002363 .0013249 .0012068 .0021292 .0012317 .0002823 .0008354 .0002069 .0016758 .0008374 .0016462 .0018082 .0016164 .000682 .0008692 .0007434 .0009779 .0028929 .0006205 .0005289 .0005044 .0005006 .0015076 .0009999 .0098187 .0002522 .0013242 .0002793 .001435 .0030883 .0412829 .0008929 .0048001 .002932 .0009012 .0020817 .0011816 .0002707 .0022145 .0028525 .0063601 .0014681 .013066 .011945 .0044491 .0033985 .0208095 .0021819 .0005232 .0002819 .0100268 .0007047 .0016063 .0011004 .0016355 .0102223 .0006838 .0012011 .0057648 .0008214 .0006544 .0011804 .0684654 .0100535 .0009911 .0005933 .0014666 .0010373 .0053269 .0006416 .0008652 .0007693 .0002457 .0011021 .0013653 .1422944 .0004613 .0046772 .0137824 .000234 .0001945 .0040857 .001458 .0007611 .0002081 .0038894 .0016381 .0039436 .0011279 .0028149 .0014813 .0005175 .0056608 .000511 .000248 .0002634 .0014463 .0012851 .001401 .0007809 .0024102 .0010629 .0006525 .0192401 .0124058 .0059798 .0002694 .0010348 .0021725 .0012715 .0019384 .0002108 .0008517 .0068311 .0002789 .0002485 .0143899 .0028162 .0006741 .000893 .000855
23 .0409215 .0013584 .0018193 .0009319 .0012735 .0005746 .0011053 .0012441 .0140379 .0009776 .0037526 .0030105 .0008691 .0012946 .0018226 .0004697 .0009509 .0004009 .0008045 .0009999 .0006905 .0008281 0 .0065257 .0003522 .0011023 .0008435 .0005989 .0031827 .0061085 .0016251 .0146597 .0005708 .0117286 .0015006 .0004491 .001045 .0009914 .0036664 .0008751 .0005375 .0018522 .0005349 .0022729 .0012011 .0008355 .0045952 .0007269 .0003552 .0011516 .0090613 .0008599 .0012215 .0036201 .0024566 .0019898 .0020889 .0014569 .0003935 .0005626 .0004194 .0011961 .0005171 .0011325 .0006404 .0010968 .0008476 .0014208 .0016014 .0006311 .0018267 .0012595 .00048 .0018156 .0003668 .0008453 .0077632 .0008733 .000726 .0004215 .0017185 .0007044 .0016659 .0029191 .0006671 .0013687 .0774923 .0009095 .0010072 .0008746 .0005693 .0014908 .0117339 .0018152 .0003189 .0023982 .0015814 .0007918 .000557 .0373968 .0018761 .0054216 .0303528 .0007113 .1467961 .0030916 .004381 .0004352 .0009457 .0006572 .0009255 .000457 .0019348 .0011792 .000486 .0006183 .000518 .0009869 .0011551 .0009801 .0018448 .0011801 .0005267 .0123307 .0021423 .0036591 .0019922 .0008271 .002527 .000407 .0008111 .0010841 .0011548 .0007537 .0802985 .0015758 .0038128 .0037832 .0007691 .0009683 .0011231 .0006831 .0016292 .001414 .0088087 .0010687 .0011154 .0002888 .0010094 .0006679 .0006365 .0006812 .0027403 .1143274 .0604309 .1294181
24 .015846 .0048257 .0042607 .0007081 .0035687 .0004404 .0033704 .0033463 .0308975 .0027262 .0173949 .0112593 .0012161 .0043441 .0048031 .0006578 .0025716 .0005124 .0007575 .0010193 .0009284 .001205 .0068906 0 .0006083 .0033361 .0006332 .0008843 .0086331 .0964881 .0060552 .0580995 .0006661 .0066055 .0029167 .0005421 .0030657 .002809 .0114828 .0023 .000732 .0076914 .0005847 .0120921 .0036075 .0021133 .0158552 .0017106 .0002852 .0034123 .0457225 .0022028 .0034268 .0124248 .0058941 .0044668 .0046117 .0054412 .0004946 .0006987 .0005268 .0038598 .0006993 .0034991 .0006131 .0016528 .0021254 .0034686 .0049406 .0013846 .0071809 .0042214 .0006354 .0068538 .000503 .0017504 .0171709 .0016481 .0008343 .0005789 .0049236 .0008672 .0060632 .0065905 .0008982 .0016168 .0042356 .0024191 .002867 .0022708 .0007066 .0045148 .004304 .0020766 .0004243 .008671 .0064642 .0010359 .0008981 .0073033 .0053461 .0027921 .0099488 .0007316 .0069217 .0245742 .0362415 .0005387 .0025893 .0014857 .0014282 .0003103 .00416 .0021798 .0005838 .0006287 .000569 .0027789 .0032573 .0008486 .0047578 .0037017 .0009543 .0355438 .006858 .032997 .0046613 .0008328 .0056234 .000504 .0009985 .0032481 .0036333 .0018219 .0047625 .0053158 .0720901 .0152832 .00092 .0018667 .0025268 .0008857 .0067021 .0046842 .034164 .0030599 .000851 .0004517 .0021662 .000892 .0007826 .0008147 .0072777 .0044907 .0127162 .007804
25 .001823 .0053394 .0027568 .0023077 .0042464 .0029583 .0068389 .0041813 .0019136 .0084908 .0031069 .0034335 .0070893 .0052957 .0029381 .0145436 .0070402 .0116554 .003417 .0036048 .007513 .0079293 .0015007 .0024546 0 .0072007 .0022592 .0143532 .0032521 .0025895 .0040487 .0020225 .0063582 .0015296 .0049522 .0084666 .0071851 .0079649 .0022976 .0093191 .0106531 .0046848 .0055852 .0034022 .0070414 .0085019 .0022074 .0103059 .0037213 .0073501 .0023283 .0106465 .0045001 .0031196 .0036755 .0041583 .0040027 .0049034 .0109865 .0100713 .010403 .0061936 .0109589 .006359 .0047626 .002541 .0112859 .0033438 .0035767 .020473 .003659 .006113 .0111525 .0035943 .0340656 .0047715 .0019352 .0039269 .0063486 .0252817 .0032101 .0074651 .003855 .0033114 .007838 .0018894 .0013173 .0077587 .008102 .0080621 .0098917 .0056743 .0013483 .0017721 .0165201 .0039195 .0049506 .0072379 .0217263 .0014836 .0045746 .0012667 .0015879 .0052075 .0015784 .0033892 .0029226 .0095105 .0088041 .0135027 .0072707 .0021507 .0025538 .0029979 .007826 .004371 .007727 .0073696 .0074622 .0028435 .0028824 .0057811 .0323543 .0019571 .0029124 .0027222 .004198 .0045711 .0035647 .0100521 .0054419 .0066449 .0065008 .0107458 .00134 .0038841 .0029595 .0030824 .0064565 .0036637 .0038385 .0070123 .0050003 .0044041 .0020331 .0059601 .0023176 .0740861 .004055 .007679 .0066345 .0073113 .0024192 .0013565 .0016553 .0015033
26 .0004206 .0143705 .0008042 .0001353 .0020347 .0000847 .0893366 .0017911 .0005201 .0738387 .0010656 .0011861 .0003281 .0092982 .0009742 .0003133 .0073228 .0002221 .000181 .0002385 .0003516 .0003516 .0003022 .0008661 .0004633 0 .0001229 .0003274 .000895 .0008786 .0030695 .0005647 .0002272 .0003367 .0009009 .0002104 .0484846 .0728169 .0007258 .0175572 .0003172 .0040835 .0001892 .0021272 .0128207 .006041 .0006898 .0036515 .000072 .0181874 .0006641 .0144789 .0023256 .0009516 .0009444 .0009962 .0009416 .0085165 .0002107 .0002121 .0002201 .0423753 .0003041 .0257272 .000137 .0004024 .0099668 .0010619 .0016447 .0027739 .0022816 .0635363 .0002745 .0020777 .0002102 .0009875 .0005338 .0006935 .0002061 .0002295 .0012179 .0002324 .002494 .0008076 .0003469 .000285 .0002432 .0088965 .1381881 .0072914 .0002131 .0033041 .0002684 .0003016 .0002038 .0015573 .0107244 .0002766 .000409 .000318 .0016052 .000231 .0003611 .0001659 .000311 .0017335 .0010822 .0002182 .0474498 .0030145 .0004106 .0000537 .0006879 .000613 .0002192 .0001783 .0001575 .0185244 .007456 .0001763 .0009297 .0111547 .0006163 .0005458 .0011094 .0011755 .0010619 .0001738 .0008543 .0002084 .0003103 .0246089 .0710609 .0053806 .0002572 .0022998 .0014057 .0009965 .0002288 .0007184 .0010633 .0003204 .0092583 .0033753 .0005955 .0061342 .000155 .0002743 .0009931 .0003401 .0002725 .0002158 .000744 .0002506 .0003803 .000318
27 .0018867 .0009566 .0007216 .4162709 .0007271 .0072009 .0009645 .0007066 .0013431 .0010282 .0018122 .0018708 .0004974 .0008909 .0007431 .003256 .0008092 .003829 .0263672 .0126336 .0046316 .000482 .0019418 .0013806 .0012208 .0010324 0 .0004061 .0021717 .0015937 .000859 .0014802 .00724 .0012181 .0025881 .0051958 .0009358 .0009697 .0009345 .000932 .0039204 .0013777 .0092134 .0009636 .0012687 .0008063 .0010063 .0007836 .0184414 .001224 .0017732 .001058 .0007319 .0019875 .0022876 .002344 .0023928 .0009413 .0039626 .0016364 .0042376 .0009629 .0039136 .0009169 .0026458 .0005513 .0011185 .0006814 .0007683 .0010276 .0008646 .0010311 .0039859 .000847 .0017164 .0005709 .0011321 .0005329 .0005253 .0015694 .0007522 .0004896 .0008394 .0023888 .0045535 .0006357 .002006 .0008315 .0010234 .0008176 .0016274 .0015673 .0012963 .0007101 .0026974 .0017777 .0010751 .0004891 .0004351 .0014809 .001893 .0011421 .0014272 .0020353 .0022014 .0014373 .0016367 .0046184 .0010079 .0008224 .0005085 .1499184 .000725 .0005845 .0057004 .0152531 .002279 .0008837 .001354 .0376574 .0007413 .0008736 .0005259 .0013189 .0008125 .0010682 .0022639 .0006122 .00241 .0043075 .0064196 .0009053 .0009703 .0008428 .0018125 .0008071 .0012752 .0018908 .0005144 .0005546 .000625 .0052111 .0011656 .000817 .0012184 .0008025 .0695405 .0015106 .0005967 .0046801 .0061758 .0004989 .0008396 .0021028 .0015941 .0016654
28 .0013025 .0029431 .0059606 .0003965 .0056173 .0024599 .0028556 .0061259 .0018472 .0025292 .0013314 .0012895 .0388826 .0033765 .0054495 .0028839 .0040666 .0019688 .0004664 .0005377 .0007095 .0545976 .0012712 .0017776 .0031183 .0025349 .0003745 0 .0011441 .0015153 .0037157 .0016489 .0005966 .002094 .0009935 .00194 .0030076 .002803 .0032173 .0029829 .0007508 .001736 .0018231 .0029844 .0018852 .0040383 .0028102 .0042471 .0019107 .0019715 .0013705 .0023896 .0054806 .0012294 .0010955 .0010711 .0010572 .0030486 .0018617 .0413493 .0019831 .0028816 .0007494 .0031504 .0069839 .0186059 .0021919 .0070522 .0048988 .0024336 .0036889 .0025636 .0025677 .0038641 .015771 .0137532 .0023275 .0216168 .0203659 .0313267 .0052332 .0355672 .0039241 .0010663 .000713 .0090514 .0012349 .0037964 .002555 .0039292 .0416623 .0014937 .0019231 .0062132 .0016695 .0013427 .0024257 .0417525 .10971 .001649 .0012617 .0022726 .0017199 .0105163 .0011506 .0016767 .0014692 .0019903 .0026086 .0037365 .0331479 .0011654 .0058999 .0133967 .0020674 .0004984 .0127639 .0033543 .0017354 .0004548 .0054926 .0034933 .017408 .0018888 .0043147 .0025252 .001098 .00936 .0010567 .001864 .0006352 .0032197 .0028341 .0036024 .0013473 .0042986 .001949 .0012829 .0248744 .017216 .009549 .0006766 .0021487 .0041341 .002094 .0042047 .0004363 .0019888 .0115584 .000705 .0006334 .0288862 .0040273 .00119 .0015268 .0014608
29 .0030717 .0017306 .000804 .0005694 .0009226 .0001493 .0015122 .0008636 .0020707 .0014774 .0436753 .0796608 .0003341 .0014443 .0008957 .0005866 .0009989 .0004304 .0007084 .0011023 .0009995 .0003374 .0016538 .0042485 .0003966 .0016965 .0004902 .0002801 0 .0084944 .001407 .0029579 .0006284 .0010218 .0072316 .0004721 .0013664 .0013753 .0012546 .0011408 .000696 .0058976 .0005248 .0019102 .0026645 .0008954 .001421 .0007591 .0001037 .0023661 .0077323 .0013093 .0009309 .1518261 .0787864 .0223287 .0269806 .0017264 .0004126 .0002193 .0004497 .0016098 .0006529 .0014081 .0001882 .0004159 .0013656 .0007734 .0010453 .0008411 .0014254 .0019225 .0005738 .0013445 .0001863 .000534 .0014786 .000472 .0002435 .0002039 .0009618 .0002547 .0013231 .1863229 .0009498 .00039 .0011636 .0010062 .0015179 .0009499 .0002209 .0056732 .0008405 .0004605 .0003269 .0288792 .0025049 .0002936 .0003025 .0012509 .0157014 .0006095 .0014186 .0002169 .0020517 .0092089 .0152454 .0004655 .0013827 .0007221 .0003844 .0001338 .0007669 .0005306 .0005228 .0005701 .0001812 .001184 .0027601 .0007852 .0008809 .0013197 .0003589 .0021098 .001108 .0022291 .0233338 .000239 .0730548 .0004251 .001128 .001331 .0015876 .0008591 .0011545 .0011947 .0045707 .0666203 .0002636 .0005078 .0006552 .0009385 .0031684 .0012232 .0019329 .0010625 .0007222 .0003073 .0005948 .0009421 .0007875 .0002416 .0010278 .0012827 .0018428 .0014729
30 .0142931 .0038085 .0025709 .000709 .0024384 .0003381 .0028176 .0022813 .0132011 .0023955 .0405846 .0199639 .0008503 .0033067 .0028847 .0006535 .0020248 .0005034 .0007794 .0010842 .0009679 .0008468 .0055324 .0827601 .0005505 .0029028 .000627 .0006466 .0148051 0 .0040476 .0257507 .0006776 .0039403 .003537 .0005392 .0025455 .0023952 .0054703 .0019546 .0007401 .0083066 .0005893 .0070755 .0035116 .0017038 .0068863 .0013934 .0002229 .0032546 .1225213 .0019731 .0023852 .0251185 .0086565 .0059762 .0062739 .0041293 .0004855 .0005124 .0005202 .0031712 .000704 .0028238 .0004517 .0011187 .0019436 .0022334 .0031349 .0012346 .0045088 .0035959 .000635 .0042656 .0003859 .0012592 .0075742 .0011609 .0005996 .0004379 .0030171 .0006228 .0039382 .0102769 .0009324 .0010871 .003377 .0019457 .002507 .0018265 .0005176 .0050507 .0028341 .0013566 .0004063 .012721 .0054023 .0007336 .0006681 .004783 .0069273 .0018785 .0060661 .0005311 .0062386 .033389 .1358862 .0005341 .0022603 .0012419 .0009888 .0002554 .0024891 .0014514 .0005851 .000638 .0004214 .0022637 .0032599 .0008766 .0028489 .0028681 .0007335 .0139982 .0038897 .0126735 .0062553 .0005985 .0082411 .0004964 .0010585 .0026284 .0030227 .0015147 .0036122 .0034744 .0390919 .0342456 .0006561 .0012918 .0017191 .0009218 .0060593 .003247 .0122735 .002329 .0008668 .0004145 .0015036 .0009261 .0008066 .0005877 .0038918 .0036799 .0083911 .0055348
31 .0006705 .0114989 .0036151 .000124 .0147799 .0001292 .0046163 .0107335 .0011112 .00248 .001147 .0010871 .0006568 .0169401 .0054781 .0002 .0046858 .0001527 .0001476 .0001904 .0002305 .0006951 .0004922 .0017367 .0002878 .0033909 .000113 .0005302 .00082 .0013534 0 .0010859 .0001623 .0007179 .0005616 .0001479 .0042925 .0031416 .0026836 .0024138 .0002049 .0022948 .00014 .020036 .0019084 .0028455 .0022519 .0018764 .0000943 .0019986 .0009873 .0016724 .0145488 .0009552 .0007466 .0006964 .0006823 .019996 .0001465 .0003359 .0001521 .0062713 .0001977 .0065434 .0002217 .0009407 .0014235 .0053372 .0207795 .0009069 .1068124 .0050435 .0001818 .0703795 .0002631 .002069 .0013655 .001547 .00036 .0003086 .0092023 .0004067 .2728092 .0007049 .0002267 .0006277 .0003934 .0036715 .0027288 .0032771 .0003393 .0013298 .0005286 .0007015 .0001429 .0011973 .007028 .0005175 .0006069 .0006023 .0009853 .0004595 .0007085 .000281 .0004718 .0021679 .0014055 .0001516 .002415 .0013404 .0008869 .0000766 .002701 .0017572 .000154 .0001377 .0002405 .0042705 .0014951 .0001519 .004951 .0106831 .0007429 .0011941 .0076591 .0044222 .0007339 .0003073 .0006916 .0001456 .0002189 .0057408 .0052565 .0018989 .0004349 .0896978 .0029421 .001049 .0004128 .0018133 .0037044 .0002154 .0043578 .0919703 .0014454 .0084872 .0001429 .0001893 .0028257 .0002237 .0001892 .0003704 .0031045 .000397 .0006938 .0005633
32 .041992 .0026972 .0032712 .0006885 .0023432 .000456 .0020089 .0022445 .1350278 .0016796 .0086485 .006066 .0010736 .0025199 .0034717 .0005206 .0016447 .0004177 .0006853 .0008995 .0007439 .0010446 .0141009 .0529252 .0004566 .0019812 .0006184 .0007472 .0054752 .0273485 .003449 0 .0005597 .0110669 .0020462 .0004501 .001864 .0017273 .0092549 .0014655 .0005842 .0038359 .000502 .0058475 .0021174 .0013865 .0136383 .0011569 .0002866 .00202 .0360887 .001406 .0022334 .0071766 .0038568 .0029746 .0031001 .0029888 .0004053 .0006272 .0004318 .0022455 .0005595 .0020872 .0006011 .0014452 .0013647 .0025057 .0031828 .0009466 .0040595 .0023948 .0005121 .0039798 .0004273 .0012993 .02472 .0012843 .0007793 .0004944 .0033599 .0007904 .0035341 .0044913 .0007194 .0015688 .0071822 .0015513 .0017511 .0014727 .0006348 .0026166 .0067402 .002095 .0003418 .0046592 .0033263 .0009311 .0007292 .0153064 .0031917 .0037234 .0241515 .0007064 .0128331 .0086183 .0132811 .0004436 .0016107 .0010167 .00122 .0003279 .0033628 .0017634 .0004856 .0005535 .0005296 .0017298 .0019622 .0007902 .0034865 .0022118 .0007327 .1311469 .0046029 .0133169 .0030488 .0008161 .00381 .0004149 .0008252 .0019655 .002135 .0012116 .008515 .0032226 .0147563 .0081915 .0008511 .0014531 .0018487 .0007187 .0034019 .0028081 .0563395 .0019208 .0008263 .0003496 .0016056 .0007164 .0006464 .0007484 .0057538 .007682 .0408718 .0177087
33 .0008605 .0008924 .0004854 .0044986 .0006138 .0025171 .0009903 .0005935 .0006763 .0011467 .0012797 .0014297 .0003292 .0008246 .0005184 .016976 .0008245 .0174992 .0145662 .0117596 .0272149 .0003429 .0007515 .0008306 .0019649 .0010912 .0041407 .0003701 .0015923 .000985 .0007056 .0007662 0 .0005257 .0029112 .0454571 .0009731 .001048 .0005523 .0010463 .0311451 .0012592 .1183522 .0007228 .001394 .0008666 .0005763 .0008789 .0097415 .0013551 .0009975 .0012678 .0006335 .0014064 .001877 .0021619 .0021378 .0008459 .0168268 .0016206 .0242265 .0009534 .0318317 .000912 .0017885 .0003558 .0013851 .0005144 .0005957 .0013825 .0006753 .0010247 .0326842 .0006559 .0027328 .0005211 .0005859 .0004539 .0002699 .0021299 .0005514 .0002905 .0006735 .0017832 .0296455 .0003138 .0006947 .0008739 .0011236 .0008674 .0015959 .0016429 .000505 .0003394 .0059586 .0014972 .0009802 .0003077 .0004313 .0006063 .0018064 .0004285 .0006192 .0014453 .0008548 .0010791 .0011058 .0328069 .0011315 .0009771 .0003621 .0033335 .0004644 .0004217 .1025953 .0417491 .0021787 .00092 .0015557 .00764 .0005115 .0008358 .0005571 .0006768 .0005612 .0007 .0020916 .0002379 .0019305 .0212039 .0245134 .0009134 .0009791 .0009626 .0006555 .0006506 .0008759 .0013259 .0002807 .0004522 .000511 .0398565 .0010774 .0006981 .0006486 .0007736 .0044711 .0024637 .0005041 .0320765 .1246465 .000283 .0005159 .0007335 .0006989 .0006717
34 .0123517 .0024538 .0058094 .0008406 .0029624 .0011013 .0019077 .0029498 .0310821 .0015929 .0037484 .003083 .0024107 .0024648 .0054379 .0005397 .0018097 .0004513 .0007508 .0009074 .0007265 .0022439 .0173161 .0092358 .0005301 .0018132 .0007811 .0014566 .0029032 .0064233 .0034996 .0169866 .0005895 0 .0015364 .0004859 .0018266 .0016792 .0144112 .0014967 .0005946 .0025385 .0005481 .0048798 .0017407 .0015525 .0184612 .0013427 .0006246 .0017039 .0071468 .0013652 .0027612 .0033807 .0023432 .0019806 .0020365 .002719 .0004408 .0013594 .0004655 .0020943 .000574 .0020387 .0014939 .0032965 .0013058 .0038808 .0039974 .0010033 .0041442 .0021087 .0005342 .0042368 .0007974 .0019945 .0428053 .0022075 .0018787 .0009452 .0047076 .0018211 .0037468 .0025908 .0007067 .0046482 .0155318 .0016828 .0016507 .0016243 .0013803 .0018969 .1249594 .0072591 .0003796 .0026632 .0026457 .0021334 .0012928 .0886157 .0020923 .0317753 .0940522 .0017724 .0108661 .0040219 .0047111 .0004775 .001555 .0011676 .0025815 .0006913 .0066988 .0034173 .000519 .0006107 .0011972 .0017784 .0016132 .0008728 .0056135 .0022301 .0011281 .0284119 .0062193 .0083896 .0020126 .0021564 .002332 .0004509 .0008032 .0019538 .0019983 .0013423 .0232428 .0036269 .0059538 .0036336 .0020425 .0025261 .0028657 .0007101 .0025469 .0030346 .0269366 .0021094 .0009626 .0004081 .0025224 .0007051 .000657 .0017371 .0102479 .0136053 .0331702 .0353852
35 .00339 .0040712 .001573 .0020236 .0020677 .0003386 .0042471 .0019445 .0026255 .0048602 .0120925 .0176423 .0007712 .0034174 .0017454 .0033931 .0027754 .0022072 .0031423 .0054474 .0070614 .0007925 .0023109 .0042538 .00179 .0050609 .0017312 .0007208 .0214313 .0060141 .0028556 .003276 .003405 .0016025 0 .0024327 .0039215 .0042325 .0020238 .0037056 .0042739 .0111759 .002606 .0032455 .0093341 .0026835 .0021659 .0024042 .0015695 .0082508 .0055401 .0048676 .0021348 .0150821 .0440828 .1123857 .0921322 .0038197 .0020818 .0005485 .002323 .0042272 .0039018 .0037425 .0004327 .0009167 .0054587 .0016339 .0021263 .0034767 .0027305 .0050581 .0032505 .0025877 .0005483 .0013475 .002134 .001146 .0005664 .000572 .0019061 .0006036 .0026495 .0284448 .0065774 .0008115 .001828 .0029247 .0048518 .0027968 .0005509 .0211756 .0013857 .0009134 .001562 .0218734 .0053924 .0006852 .00082 .0018529 .0451971 .001085 .0020195 .0004971 .0027359 .0082459 .0082879 .002415 .0045735 .0024721 .0008856 .0013582 .00148 .0011676 .0027588 .0026973 .0004479 .0033979 .0113807 .003155 .0017116 .0033079 .001055 .0026679 .0020358 .0031517 .0973361 .0005332 .0430194 .0021525 .0074857 .0036274 .0043175 .00281 .0017886 .0024534 .0050136 .0130039 .0006104 .0011945 .0014981 .0062598 .0068113 .0026627 .0025556 .0027283 .0025395 .0013953 .0014066 .006459 .0047267 .0005736 .0017975 .001974 .002418 .0020916
36 .0002819 .0003418 .0001865 .001267 .0002438 .0012445 .0003878 .0002369 .000231 .0004533 .0004179 .0004644 .000142 .0003202 .0001989 .0117795 .0003362 .0422127 .002782 .002174 .005094 .0001491 .0002479 .0002834 .0010969 .0004236 .0012457 .0007261 .0005015 .0003286 .0002696 .0002583 .0190565 .0001817 .0008719 0 .0003855 .0004165 .0002 .0004264 .0118235 .0004425 .0189596 .0002665 .0005169 .0003608 .0002059 .0003762 .0038368 .0005087 .0003273 .0005107 .0002526 .0004511 .0005833 .0006669 .0006562 .0003225 .0437984 .0010289 .1035223 .0003699 .0147767 .0003584 .001064 .0001464 .0005555 .000203 .0002304 .0006018 .0002556 .0003914 .0270932 .0002489 .00194 .0002217 .0002048 .0001931 .0007582 .0014349 .0002124 .0007402 .0002575 .0005501 .0056784 .0001226 .0002307 .0003579 .0004424 .000358 .0010092 .0005692 .0001738 .0001275 .006023 .0004931 .0003641 .0006066 .0006804 .0002054 .0005896 .0001495 .0002102 .0008535 .0002777 .0003691 .0003677 .3378854 .0004509 .000426 .0001537 .0011225 .0001773 .0001714 .1649703 .006538 .0014502 .0003698 .0005723 .001734 .000196 .0003287 .0005647 .0002317 .0002114 .00025 .0006511 .0006997 .000593 .0858841 .0036736 .0003614 .000381 .0004071 .0002191 .0002508 .0003046 .0004294 .000679 .0001892 .0002082 .0059199 .0003941 .0002714 .0002246 .0003107 .0011823 .0016206 .0002087 .0058308 .0092609 .0007982 .0001909 .0002421 .0002342 .0002248
37 .000253 .0114958 .0006158 .0000794 .0018783 .0000595 .1866842 .001633 .0003273 .0205358 .0005652 .0006087 .0002497 .0102473 .0007535 .0001833 .0127407 .0001329 .0001048 .0001356 .0001975 .0002701 .0001863 .0005177 .0003007 .0315379 .0000725 .0002527 .0004689 .0005012 .0025275 .0003456 .0001318 .0002206 .0004541 .0001245 0 .0828621 .0005007 .0199325 .0001827 .0017423 .0001109 .0014638 .0036375 .0084661 .0004641 .0038719 .0000506 .0045703 .0003834 .0067492 .0022396 .0005032 .0004832 .0005007 .0004773 .0067808 .0001264 .000158 .0001311 .0437001 .000176 .0699659 .0000986 .0003075 .0043624 .0008705 .0013557 .0017904 .001769 .0183003 .0001605 .0016258 .0001556 .000869 .0003493 .0005756 .000152 .0001717 .0009659 .0001733 .0020357 .0004235 .0001955 .0002082 .0001517 .016701 .0273567 .0117036 .0001588 .0013622 .0001756 .000217 .0001256 .0007614 .0050964 .0002082 .0003224 .0002026 .000759 .0001545 .0002297 .0001205 .0001886 .0009132 .0005916 .0001294 .0212193 .0026816 .0003183 .0000373 .0005174 .0004861 .0001287 .000104 .0001151 .0790261 .0025179 .000102 .0007157 .0170876 .0005029 .0003438 .0008311 .0007616 .0005299 .0001258 .0004419 .0001246 .0001742 .1151974 .0738587 .0057054 .0001616 .0019396 .0008184 .0005291 .0001697 .0005936 .0009127 .000181 .0037228 .0031245 .0003806 .0088851 .0000903 .0001761 .0008576 .0001918 .0001559 .0001601 .0005339 .0001553 .0002369 .0001992
38 .0002993 .008453 .0006506 .0001025 .0017781 .0000709 .0661853 .0015771 .0003744 .0910413 .0006888 .0007563 .0002837 .0071016 .0007829 .0002513 .0099859 .0001797 .0001376 .0001783 .0002688 .0003066 .0002204 .0005913 .0004155 .0590398 .0000936 .0002935 .0005883 .0005878 .0023058 .0003991 .0001769 .0002528 .0006109 .0001677 .1032856 0 .0005439 .0513586 .0002497 .002165 .000148 .0014724 .0056995 .0091927 .0005097 .0049008 .0000619 .0075857 .0004542 .0164492 .0020763 .0006215 .00062 .0006557 .0006221 .0054447 .0001706 .0001856 .0001771 .0231158 .0002404 .0241793 .0001161 .0003433 .0091473 .0008948 .0013285 .0029301 .0016979 .0172176 .0002186 .0015716 .000189 .0009345 .0003926 .0006299 .0001766 .000206 .0009809 .0002009 .001908 .000537 .0002662 .0002357 .0001797 .0146609 .1302378 .0115308 .0001864 .0018745 .000203 .0002448 .0001693 .0009618 .0050836 .000239 .0003765 .0002353 .0009985 .0001783 .0002657 .0001408 .0002249 .0010696 .0007034 .0001747 .1082545 .003811 .0003571 .0000451 .000554 .0005271 .0001734 .0001379 .0001363 .037588 .0039534 .0001328 .000747 .0100752 .0005976 .0003922 .0008591 .0008214 .0006939 .0001464 .0005665 .000168 .0002338 .0303339 .0363209 .0082095 .0001904 .0018216 .0009174 .0006483 .0001962 .0006426 .0009456 .0002452 .0042038 .0027329 .0004296 .0065641 .0001164 .0002382 .0009018 .000261 .0002101 .0001863 .0005731 .0001844 .0002761 .0002332
39 .0039954 .00381 .0175638 .0003864 .0058324 .0005099 .0025795 .0057277 .0123238 .001936 .003051 .0025464 .0021857 .0040164 .0182954 .0003908 .0025402 .0003115 .000397 .0005009 .0004887 .0021271 .0032042 .0095038 .0004713 .0023138 .0003548 .0013247 .00211 .0052785 .0077441 .0084087 .0003666 .0085306 .0011485 .0003166 .0024539 .0021387 0 .0018441 .000415 .0028837 .0003265 .013254 .0019446 .0020178 .2609742 .0016404 .0003173 .0019337 .0043948 .0015539 .0051573 .0025514 .001736 .0014979 .001512 .004557 .0003011 .0010129 .0003152 .0029678 .0004004 .0029229 .0008375 .0034962 .0014351 .0086967 .010509 .0010509 .0109363 .0028744 .0003702 .0116836 .0006297 .0027266 .032354 .0028714 .0012929 .0007598 .0144133 .0013634 .0090315 .0018048 .0004776 .0033438 .0025143 .0022604 .002038 .002152 .0010284 .0018732 .0048467 .004812 .0002799 .0023714 .003883 .0017441 .0012661 .0053633 .0018103 .0038325 .0069132 .0010685 .0027039 .0045036 .0041488 .0003183 .001889 .0013411 .0027146 .0002987 .019363 .0050365 .0003343 .0003426 .000779 .0024123 .0017055 .0004368 .0190769 .0034439 .0011917 .0137668 .0305011 .0284066 .0015509 .0012586 .0016667 .0003031 .0005031 .0027546 .0027543 .0016227 .003015 .008601 .0086356 .0028345 .0014812 .0035176 .0049151 .0004669 .0034052 .0060517 .0225148 .0032408 .0004459 .0003411 .0039037 .0004739 .0004197 .0012527 .116324 .0024545 .0056131 .0043303
40 .0004841 .0086721 .0011043 .0001836 .0029832 .0001343 .0297257 .0027048 .0006013 .0586388 .0010421 .0011411 .000538 .0084505 .0013064 .0004881 .0201415 .0003504 .000249 .0003175 .0004957 .0005861 .0003643 .0009067 .0009105 .0266609 .0001685 .000585 .0009139 .0008984 .0033179 .0006342 .0003308 .000422 .0010017 .0003216 .0465321 .0961877 .0008784 0 .0004752 .0028368 .0002776 .0021196 .0069194 .0296104 .0008183 .0167168 .000122 .0087978 .0007107 .0391948 .003492 .000954 .0009712 .0010376 .0009859 .0063261 .0003325 .0003639 .0003431 .0168782 .0004593 .02053 .0002212 .0006351 .0192349 .0015458 .0021368 .0083186 .0025128 .0129705 .0004201 .0023687 .000388 .0018595 .0006363 .0012206 .0003369 .0004193 .001614 .000386 .0028406 .0008463 .000493 .0004277 .0003009 .0371874 .0515126 .0334115 .0003649 .0026673 .0003429 .0004354 .0003387 .0014235 .0055408 .000456 .000773 .0003905 .0015091 .0003064 .0004376 .0002675 .0003707 .0015306 .0010567 .0003367 .0979623 .0133461 .0006751 .0000873 .000945 .0009632 .0003298 .0002548 .0002659 .0508607 .0054229 .0002372 .0012499 .0120227 .00131 .000628 .0013827 .001244 .0010911 .0002748 .0008946 .0003259 .0004232 .0265754 .0214945 .0392723 .0003184 .0027948 .0013425 .0009882 .0003734 .0012177 .0017256 .0004523 .0047651 .0040516 .000686 .0105859 .0002065 .0004992 .0016965 .0004831 .0003897 .0003582 .0009411 .0003081 .0004513 .0003855
41 .000316 .0004398 .0002168 .0009025 .0002925 .0006364 .0005088 .0002824 .0002635 .000613 .0005359 .0006127 .0001509 .0004056 .0002333 .0446778 .0004212 .0088849 .0020631 .0022826 .0187608 .0001584 .0002639 .0003403 .0012275 .000568 .000836 .0001737 .0006575 .0004011 .0003321 .0002982 .0116127 .0001977 .0013624 .010516 .0005029 .0005515 .0002331 .0005604 0 .0006019 .0055984 .0003279 .0007341 .0004524 .0002395 .0004661 .0015849 .0007182 .0003904 .0007039 .0003043 .000582 .0007979 .0009549 .0009286 .0004107 .0072602 .0006549 .0105358 .000482 .6223328 .0004621 .0005813 .0001611 .0007836 .0002375 .0002761 .000817 .0003123 .0005181 .0632856 .0003027 .0014285 .0002525 .0002338 .0002157 .0001224 .0010238 .0002515 .0001327 .0003147 .0007285 .0247529 .0001346 .0002363 .0004526 .0005959 .0004507 .0006434 .0008267 .0001831 .0001412 .0029453 .0006704 .0004764 .0001409 .0002063 .0002208 .0008443 .0001551 .00023 .0005033 .0002973 .0004744 .000462 .0115715 .0006068 .0005329 .000167 .0007057 .0002048 .0001936 .013762 .0033469 .0007921 .0004753 .0008359 .0014016 .0002295 .0004167 .0002766 .0002656 .0002505 .0003015 .0009315 .0001061 .0008055 .0079563 .0063725 .0004656 .0004991 .0005172 .0002271 .0003048 .0003775 .0005508 .0001276 .0002131 .0002413 .0178006 .0005244 .0003336 .0002592 .0003866 .0009366 .0014043 .0002399 .0239684 .0171728 .0001288 .0002223 .0002493 .0002579 .0002413
42 .0029325 .0145647 .0025254 .0006656 .0040321 .0002868 .011813 .0036284 .0032206 .0106398 .0157753 .0200845 .0009112 .00991 .0030052 .0011072 .0054563 .0007823 .0008647 .0012235 .0015276 .0009446 .0018321 .0072051 .0010876 .0147344 .000592 .000809 .0112263 .0090721 .0074953 .0039447 .000946 .0017007 .0071785 .000793 .0096648 .0096348 .0032638 .0067408 .0012128 0 .0007822 .0092448 .0312711 .004574 .0033991 .0034965 .0002129 .0250032 .0059871 .0078073 .0042158 .0128329 .0113412 .0108478 .0101735 .0134313 .0007439 .0005765 .0007951 .0133318 .001147 .0101547 .0004258 .0011524 .0078333 .0027499 .0042927 .0035163 .0068167 .0198533 .0010151 .0061353 .0005185 .0019322 .0028553 .0015624 .0006051 .0005695 .0035218 .000658 .0064632 .0090182 .0014805 .000938 .0013753 .0055591 .0113995 .0050448 .0005803 .0561922 .0013274 .0010647 .000651 .0362267 .0339499 .0007775 .000926 .0017574 .0267106 .0010436 .0020404 .0005085 .0019832 .0352126 .0145925 .0008043 .0093857 .0031638 .0011016 .000202 .0022622 .0016369 .0008518 .0007829 .0004485 .0073981 .024882 .000886 .0029023 .008678 .0011964 .0033907 .0038162 .0069116 .0122128 .0005495 .0094975 .0007502 .0014774 .0091546 .0130401 .004209 .0014376 .005578 .0140987 .013946 .0006668 .0016779 .0023754 .0013989 .0767027 .0064263 .0035363 .0058829 .0007934 .0007368 .0021327 .0014565 .0011689 .0006159 .0029027 .0014503 .0023269 .001854
43 .0009919 .0009572 .0005446 .0069407 .0006766 .0043586 .0010535 .0006558 .0007739 .0012059 .001373 .0015122 .0003784 .0008898 .0005791 .013756 .0008924 .0205763 .0214055 .0123513 .0158088 .0003944 .0008921 .0009236 .0021864 .0011511 .0066749 .0015922 .0016843 .0010852 .0007709 .0008704 .1499239 .0006192 .0028224 .0572906 .0010374 .0011108 .0006231 .0011122 .0190202 .0013189 0 .0007919 .0014371 .0009372 .0006517 .0009546 .0239262 .0014008 .0011116 .0013243 .0006969 .0015025 .0019423 .0021882 .0021738 .0009113 .0214775 .0022506 .0280967 .0010171 .0202332 .0009768 .0027613 .0004051 .0014348 .0005736 .0006584 .0014533 .000741 .0010865 .0236425 .0007211 .0034091 .0005844 .0006703 .0005129 .0018234 .0027412 .000613 .0017336 .0007384 .0018724 .0166864 .0003622 .0008426 .0009423 .0011832 .0009368 .0022175 .0016729 .0006061 .0003942 .0077463 .001563 .0010445 .0003572 .0014732 .0007178 .0018412 .0005205 .0007258 .0021426 .0010098 .0011591 .0012 .0376157 .0011921 .0010573 .0004133 .0055545 .0005232 .0004757 .0905686 .1155985 .0032215 .0009862 .0015863 .0105266 .000572 .0009012 .0006399 .0007724 .0006251 .000776 .0021205 .0018089 .0020011 .0276065 .016486 .0009785 .0010423 .001036 .0007907 .0007147 .0009581 .0014216 .0003295 .0005096 .0005704 .0204716 .0011399 .0007628 .0007375 .0008399 .0063235 .0029339 .000564 .0175921 .0393977 .0018688 .0005811 .0008867 .0008153 .0007948
44 .0025763 .0151561 .0085899 .0003586 .012248 .0003301 .0071068 .0104742 .0047643 .004457 .0044163 .00392 .001445 .015202 .0123612 .0004937 .0057919 .0003774 .0004136 .0005408 .0006066 .0014883 .0017658 .0088968 .0006204 .0060284 .0003252 .0010924 .002856 .0060694 .0513991 .0047229 .0004265 .0025678 .0016373 .0003751 .0063776 .0051465 .0117823 .0039557 .000519 .0072611 .0003689 0 .0044379 .0040639 .0104916 .0029287 .0002288 .0044492 .0040942 .0031629 .0114542 .0035001 .0024455 .0021694 .002147 .0222351 .0003623 .0007472 .0003795 .0092001 .0004989 .0085711 .0005399 .0020895 .0028253 .00874 .0226265 .0017631 .095041 .0089259 .0004564 .0717679 .0005601 .0032296 .0058019 .0027287 .0008392 .0006548 .0167714 .0009225 .0516828 .0023712 .0005935 .001586 .0013491 .0049923 .0048458 .004544 .0007554 .0037291 .0017906 .0018893 .00034 .0040942 .0161684 .0011592 .0011854 .0021819 .003055 .0014561 .0026608 .0006765 .0016885 .0096197 .0059845 .000381 .0042563 .0022783 .0018713 .0002016 .0069533 .0035075 .000395 .0003725 .0005554 .0059029 .0035727 .0004359 .0115186 .0108849 .0013537 .0052317 .0234 .0384591 .0022915 .0007536 .0022632 .0003627 .0005962 .0076001 .0080381 .0030505 .0015069 .0332454 .0181615 .0039575 .0009543 .0032064 .0055487 .0005695 .01167 .0238928 .0066154 .0083592 .0004177 .0004234 .0043572 .0005865 .0004997 .0008468 .011058 .0013692 .0026527 .002051
45 .0006578 .0064242 .0008017 .000232 .0015446 .000102 .009541 .0013954 .000728 .0145857 .0021464 .0026371 .000343 .0044072 .0009455 .0005384 .0032816 .000365 .0003208 .0004412 .0006675 .0003624 .0004547 .0012934 .0006257 .0177048 .0002086 .0003362 .0019412 .0014678 .0023857 .0008334 .0004008 .0004464 .0022946 .0003546 .0077226 .0097075 .0008424 .0062926 .0005661 .0119682 .0003262 .0021625 0 .0030427 .000837 .0023302 .0000865 .4845315 .0011095 .0106616 .0016807 .0019771 .0022259 .0025129 .0023115 .0049407 .0003447 .0002303 .0003658 .0086387 .0005364 .0064089 .0001574 .0004161 .0116846 .0009598 .0014142 .0030081 .0019875 .0142905 .0004736 .001821 .0002309 .000839 .000692 .0006367 .0002271 .0002477 .0011263 .0002517 .0020336 .0017732 .0006535 .0003169 .0003599 .0037093 .0150124 .0033493 .0002313 .0168398 .00036 .0003427 .0003144 .0039504 .0094167 .0002945 .000407 .0004463 .0047934 .0002991 .0005052 .0001875 .0004849 .0031959 .0019754 .0003656 .0116614 .0022485 .0004165 .0000668 .0007086 .0005954 .0003757 .0003107 .0001765 .0052969 .1402018 .0003125 .0009109 .00446 .000582 .00076 .0011064 .0014414 .0027282 .0001975 .0019602 .0003437 .0005911 .0060723 .0096382 .0031497 .0003742 .0018461 .0020759 .0020244 .0002496 .0006613 .0009184 .0006004 .0140162 .0023491 .0008009 .0030215 .0002696 .0003866 .0008575 .0006395 .0004965 .0002356 .0008125 .0003758 .0005541 .0004616
46 .0002922 .0046492 .0009144 .0001031 .0030356 .0001005 .0087972 .0027902 .0003845 .0071372 .0005466 .0005768 .000461 .0058673 .001083 .0002607 .0523624 .0001952 .0001363 .0001702 .0002554 .0005111 .0002269 .0005436 .0005419 .0059847 .0000951 .0005167 .000468 .0005109 .0025517 .0003915 .0001787 .0002856 .0004732 .0001775 .012894 .0112322 .0006271 .0193179 .0002503 .0012558 .0001526 .0014206 .0021828 0 .0005663 .0435909 .0000897 .0025553 .0004088 .0056377 .0037296 .0004962 .0004811 .0004996 .0004796 .0038283 .0001862 .0003003 .0001901 .0068718 .0002435 .010176 .0001723 .0005451 .0039344 .001411 .0018418 .0032801 .0018965 .004606 .0002261 .0018313 .0003144 .0021167 .0004275 .0012257 .0002736 .0003478 .0013623 .0003194 .002248 .0004311 .0002546 .0003412 .0001904 .123817 .0071964 .4337454 .0003012 .0010875 .000232 .0003386 .0001964 .0006865 .0025988 .0003838 .0007141 .0002543 .0006925 .0002142 .0002843 .0002117 .0002257 .0008054 .0005741 .000186 .0084858 .0121815 .0005965 .0000634 .0007675 .0008712 .0001804 .00014 .0002117 .0270253 .0017852 .0001305 .0010323 .0090266 .001315 .0004019 .0010793 .0008098 .0005226 .0002166 .0004475 .0001818 .0002205 .0132548 .0074439 .042172 .0002036 .0023454 .0007793 .0005177 .0003064 .0011987 .0017554 .0002353 .0020734 .0035109 .0004466 .0140928 .0001152 .0003024 .0017869 .00025 .0002064 .0002939 .0007084 .0001931 .000285 .0002455
47 .0054139 .0036629 .0115314 .0004342 .0048492 .0005165 .0025059 .0047223 .0209273 .0019142 .003672 .0029872 .0019382 .0037517 .0120764 .0004137 .0023629 .00033 .0004419 .00056 .0005301 .0018807 .0041809 .0136617 .0004714 .0022894 .0003977 .0012046 .002488 .0069179 .0067653 .0129004 .0003983 .0113769 .0012796 .0003393 .0023679 .0020863 .2716953 .0017884 .0004439 .0031266 .0003555 .012287 .0020117 .0018972 0 .0015485 .0003195 .0019845 .0058298 .0015447 .0043719 .0030495 .0020023 .0016989 .0017226 .0043302 .0003192 .0009462 .0003353 .0028747 .0004276 .0027918 .0008138 .0029728 .0014394 .0065575 .0081388 .00104 .009221 .0028432 .0003946 .0095842 .0005963 .0023576 .0727951 .002451 .001208 .0007135 .0102406 .0012592 .0076288 .0021122 .0005171 .0030036 .003148 .0021279 .0020128 .0020231 .0009602 .0020231 .0059698 .0043309 .0002909 .0027098 .0039087 .0015799 .0011521 .0072413 .0020252 .0043144 .0098486 .0010212 .0034828 .0052839 .0051347 .0003398 .0018603 .001284 .0023452 .0003118 .0125249 .0040477 .0003598 .0003768 .0007444 .0022965 .001778 .0004903 .0124223 .0032197 .0010951 .0241529 .0189404 .0347249 .0017574 .0012022 .0019282 .0003224 .000553 .0026267 .0026774 .0015506 .003824 .007123 .0107045 .0034089 .0013688 .0029419 .0039969 .0005076 .0035225 .0052761 .0469718 .0029634 .0005036 .0003441 .0032517 .0005134 .0004565 .0011654 .0436505 .0030852 .0079479 .0058111
48 .0006398 .0068084 .0019191 .0002549 .0054052 .0002601 .0115433 .0051506 .0008242 .0118786 .0011546 .0012241 .0011506 .0080453 .0022072 .0007026 .0314112 .0005305 .0003418 .0004193 .0006523 .0012852 .0005056 .0011268 .0016825 .0092648 .0002367 .0013918 .0010161 .0010701 .0043095 .0008366 .0004643 .0006325 .0010859 .0004741 .0151029 .0153362 .0013056 .0279316 .0006604 .0024586 .0003981 .002622 .0042813 .1116403 .0011838 0 .0002438 .0049375 .0008739 .011907 .0063851 .0010632 .0010574 .0011112 .0010668 .0058368 .0005062 .0007986 .0005133 .0093247 .0006455 .0120873 .0004448 .0013036 .0088617 .0028893 .00344 .0108165 .0033876 .0070868 .0006039 .0033095 .0009017 .0051223 .0009136 .0029869 .0007006 .0009813 .0026831 .0008226 .0039207 .0009486 .000653 .000812 .0004293 .0444763 .0114891 .0645695 .0007997 .0022764 .0005219 .0007875 .0005501 .001446 .0043808 .0009731 .00201 .0005642 .0014931 .0004895 .0006255 .0005419 .0005032 .0016193 .0011961 .0004994 .0139902 .103211 .0014648 .0001691 .0016397 .0019914 .0004774 .0003594 .0005623 .0229485 .0036962 .0003222 .002118 .0109205 .0041762 .0008583 .0021449 .0016109 .0011569 .0005459 .000989 .0004919 .0005529 .0144735 .0100653 .1830775 .0004575 .0041148 .0015549 .0011012 .0007794 .0028172 .0037422 .0006014 .003702 .0056372 .0009463 .0153461 .0002818 .0008943 .0039797 .0006409 .0005308 .0007596 .0014774 .0004347 .0006253 .0005445
49 .0035669 .0032869 .0050045 .0060299 .0043183 .0826 .0032835 .0044616 .003869 .0031935 .0025401 .0023965 .0095712 .0034907 .004697 .0035075 .0038411 .0030014 .0050836 .0058615 .004605 .0092826 .0042292 .0032154 .0036946 .0031274 .0057364 .0107176 .0023768 .0029296 .0037053 .0035475 .0038958 .0050366 .0087156 .003246 .0033776 .0033144 .0043229 .0034902 .003837 .0025628 .0037078 .0035061 .0027211 .0039333 .0041815 .0041724 0 .002794 .0030214 .0032354 .0042568 .0024708 .0022222 .0021041 .0021399 .0033447 .0029448 .0166395 .0030968 .0032712 .0037181 .0034096 .028516 .0078155 .003152 .004907 .0042308 .0065262 .0037645 .0030992 .0034893 .0038519 .018084 .0056902 .0042367 .0064251 .015325 .0161549 .004473 .0137458 .0038197 .0023352 .0044914 .0089219 .0048236 .0037763 .0031862 .0038542 .0164758 .0023746 .005603 .0078257 .0025496 .0023175 .0030129 .0112384 .0092163 .0046685 .0021623 .0067938 .0044319 .0199733 .003945 .0026997 .0027156 .003179 .0032563 .0041702 .0081492 .1013531 .0052054 .0062503 .0034509 .0041618 .0264914 .0035547 .0026462 .0059146 .0047507 .0035474 .007205 .0038365 .0043083 .0035423 .0020929 .0171435 .0022521 .003015 .0050939 .0034544 .0032579 .0039011 .0048469 .0039553 .0030448 .0025183 .013427 .0061817 .0052206 .0045299 .0028419 .0038289 .0038934 .0038385 .0066865 .0028754 .0054698 .0044859 .0042551 .0150429 .0046097 .0046296 .0040717 .0044001
50 .0006328 .0072411 .0008335 .0002264 .0016702 .0001049 .0122375 .0015064 .0007118 .0215599 .0019448 .002343 .0003599 .0049698 .0009849 .0005397 .0038601 .0003671 .0003128 .0004259 .0006511 .0003815 .0004421 .0012407 .0006623 .0254712 .0002041 .0003566 .0017482 .0013796 .0025336 .0008062 .0003952 .0004431 .002057 .0003538 .0098399 .0131027 .0008495 .0081139 .0005616 .0097046 .0003225 .0021987 .4913833 .0036123 .0008374 .0027254 .0000901 0 .0010481 .0146484 .0018307 .0017881 .0019806 .0022189 .0020516 .0054038 .0003467 .000242 .0003668 .0105119 .0005334 .0077456 .0001632 .0004355 .0156635 .0010148 .0014945 .0034905 .0020783 .0175374 .0004725 .0019058 .0002446 .0009099 .000686 .0006816 .0002369 .0002624 .00118 .0002635 .0021502 .001601 .0006389 .0003273 .0003517 .0044483 .0221011 .0039947 .000243 .0121374 .0003575 .0003517 .0003203 .0033986 .0097264 .0003086 .0004353 .0004388 .0040215 .0002994 .0004962 .0001948 .0004687 .0029114 .0018203 .0003657 .016535 .0026241 .0004386 .000068 .0007335 .0006275 .0003735 .0003054 .0001846 .0065212 .0801622 .0003035 .0009478 .0051568 .000632 .0007433 .0011426 .0014278 .002395 .0002046 .0017577 .000345 .0005721 .0074043 .0120937 .0037782 .0003665 .0019624 .0019803 .001835 .0002606 .0007055 .0009837 .0005863 .0132687 .0025443 .0007874 .0034629 .000262 .0004024 .0009218 .0006252 .0004868 .0002464 .0008293 .0003664 .0005401 .0004512
51 .0378835 .0035693 .0027904 .0010268 .0024866 .0004545 .00276 .0023515 .0191984 .0024112 .0331799 .0185382 .0010105 .0031678 .0030475 .0008151 .0020623 .0006394 .0010858 .001508 .0012379 .0009981 .0106421 .0508556 .0006418 .0028451 .0009046 .0007583 .0174764 .1588816 .0038289 .0440646 .0008898 .0056853 .0042252 .0006964 .002525 .0023999 .0059061 .0020051 .0009339 .0071087 .0007828 .0061894 .0034421 .0017679 .0075254 .0014756 .000298 .0032062 0 .0020414 .0024265 .0266105 .0101405 .0069527 .007415 .0038271 .0006186 .0006214 .0006643 .0030538 .0008888 .0027605 .0005772 .0013135 .0020261 .0023747 .003152 .0013404 .0042501 .0034105 .0008041 .004075 .0004584 .0013765 .0094517 .0012967 .0007393 .0005203 .0031106 .0007576 .00377 .0130048 .0011902 .0013404 .005912 .00199 .0025068 .0018812 .0006278 .0049499 .0042153 .0016885 .0005083 .0116761 .0047925 .0008826 .0007699 .0077867 .0070969 .0026626 .0097808 .0006692 .0130507 .0194493 .0546967 .0006851 .0022888 .0013313 .001153 .0003586 .0027596 .001636 .0007586 .0008653 .0005232 .0022757 .0032714 .0012516 .0030272 .0027995 .0008262 .0194205 .0039635 .0107692 .0071365 .0007576 .0100888 .0006354 .0013957 .0025936 .0029322 .0015926 .0062116 .0033937 .0214261 .0321584 .0008031 .0014378 .0018509 .0011895 .0053071 .0031588 .0150343 .0023381 .0012677 .000497 .0016337 .0011848 .0010514 .0007188 .0042191 .0066283 .0154215 .0098324
52 .0005735 .0067349 .0010084 .0002485 .0022717 .0001425 .0172023 .0020833 .000668 .0810686 .0013533 .0015413 .0005125 .0057853 .0011749 .0007236 .008246 .0004979 .0003479 .0004504 .0007481 .0005532 .0004255 .0010324 .0012366 .0261379 .0002274 .0005572 .0012469 .0010781 .0027328 .0007234 .0004765 .0004576 .0015642 .0004579 .0187309 .036624 .0008799 .0465955 .0007096 .0039061 .0003929 .0020148 .0139372 .0102732 .0008402 .0084718 .0001345 .0188819 .0008602 0 .0025623 .0012662 .0013853 .0015424 .0014494 .0050752 .0004698 .0003622 .0004887 .0114544 .0006818 .0110148 .0002276 .0005968 .2541575 .0013205 .001794 .015114 .0021833 .0119884 .0006152 .0020523 .0003991 .0014913 .0006782 .0010484 .0003355 .0004222 .0014111 .00038 .002371 .0011748 .0007435 .0004217 .0003497 .0113917 .0545854 .0107506 .0003629 .0044577 .0003754 .0004336 .0004663 .0019961 .0056829 .0004417 .0007209 .0004376 .0022898 .0003292 .0004886 .0002713 .000442 .0018791 .0013115 .0004803 .0967897 .009463 .0006275 .0000968 .0008808 .000863 .0004726 .0003583 .0002716 .0149235 .0119217 .0003276 .0011303 .007064 .0011761 .0006952 .0012703 .0012856 .0016242 .0002783 .0012701 .0004613 .0006244 .0121933 .0141255 .0152355 .0003657 .0022836 .0015121 .0012934 .0003685 .0010476 .0014154 .0006749 .0056625 .0030712 .0007449 .0057515 .0002801 .0006659 .0013862 .0007267 .0005715 .0003551 .0009102 .0003606 .000515 .0004405
53 .0005327 .0061509 .0045519 .0001194 .4020204 .0001626 .0041243 .1478755 .0008462 .0024465 .0008001 .0007757 .0010375 .0103669 .0064226 .0002149 .0080164 .0001674 .0001437 .0001807 .0002296 .0011398 .000421 .0011186 .000364 .0029239 .0001096 .00089 .0006175 .0009077 .0165578 .0008003 .0001658 .0006446 .0004778 .0001577 .0043288 .0032197 .0020339 .0028912 .0002136 .001469 .000144 .0050816 .0015301 .0047332 .0016562 .003164 .0001232 .0016435 .0007121 .0017845 0 .0006941 .0005807 .0005579 .0005457 .0074917 .0001608 .0005042 .0001649 .0048314 .0002076 .0059579 .0002975 .0014831 .0014851 .0114263 .0225893 .0011216 .0116928 .0035422 .0001932 .012705 .0003991 .0059952 .0010711 .0035563 .0005162 .0004777 .0107339 .0006048 .0181226 .0005477 .0002271 .0008308 .0003523 .005606 .002623 .0052815 .0005091 .001016 .0004961 .0008606 .0001651 .0008532 .0034618 .0007905 .0010829 .000525 .0007529 .0004634 .0005999 .000385 .0003986 .001294 .0009313 .0001629 .0024923 .0020356 .0015007 .0000935 .003261 .003255 .0001619 .0001383 .0003412 .0051897 .0012472 .0001452 .0058094 .0098974 .0013945 .0008962 .00577 .0022935 .0005834 .0004136 .0005437 .0001585 .0002124 .0058203 .004332 .002812 .0003885 .0284108 .0016005 .0007461 .0006011 .0041973 .0122457 .0002147 .0024575 .03791 .0010626 .0159452 .0001357 .0002347 .0088694 .0002239 .0001904 .0005434 .0026826 .0003518 .00057 .0004828
54 .0025143 .0013064 .0006218 .000347 .0006988 .0001056 .0010938 .0006526 .0017473 .0010319 .1259442 .100729 .0002453 .0010878 .0006962 .0003533 .0007229 .000262 .0004189 .0006314 .0005764 .0002472 .0012617 .0041008 .0002552 .0012098 .0003009 .0002019 .1018269 .0096656 .0010992 .0026002 .0003723 .000798 .0034132 .0002848 .0009834 .0009745 .0010175 .0007987 .0004131 .0045214 .000314 .0015701 .0018201 .0006367 .0011681 .0005327 .0000723 .0016231 .0078964 .0008917 .0007019 0 .0193685 .0084951 .009515 .0013236 .0002514 .0001579 .0002727 .0011828 .000389 .0010315 .0001356 .000309 .0009169 .0005899 .0008103 .0005595 .001129 .0014109 .0003442 .0010621 .0001308 .0003907 .0012145 .000347 .0001769 .0001444 .0007473 .000185 .0010355 .0284738 .0005501 .0002902 .0008613 .0007211 .0010666 .0006784 .0001591 .0036312 .0006403 .0003459 .0002025 .0204116 .0019321 .0002144 .0002165 .0009738 .008304 .0004574 .0011257 .0001571 .0015467 .0097026 .0218136 .0002815 .0009647 .0004983 .0002834 .0000899 .0005929 .0003974 .0003135 .0003398 .00013 .0008517 .0018235 .0004652 .0006845 .0009797 .0002535 .0017911 .0008774 .0019222 .0090676 .0001738 .0173188 .0002583 .0006414 .0009692 .0011569 .0005996 .0008667 .0009275 .0044066 .3825778 .0001921 .0003759 .0004904 .0005427 .0024318 .0009377 .0016366 .0007829 .0004357 .0001953 .0004415 .0005457 .0004602 .0001753 .0008163 .0009483 .0014795 .0011442
55 .0013364 .0010437 .0004397 .0003731 .0005331 .000085 .0009637 .0004989 .0009555 .0009882 .0102668 .0208261 .0001917 .0008651 .0004902 .0004351 .0006235 .0003099 .0004943 .0007976 .0007767 .0001947 .0007911 .0017975 .0002778 .0011093 .00032 .0001662 .0488253 .0030779 .0007939 .0012912 .0004591 .0005111 .0092182 .0003403 .0008726 .0008983 .0006397 .0007513 .0005234 .0036922 .000375 .0010137 .0018934 .0005705 .0007087 .0004896 .0000601 .0016613 .0027804 .0009015 .0005426 .0178967 0 .0626692 .0967196 .0010172 .0002959 .0001286 .0003244 .001006 .0004878 .0008778 .0001075 .0002354 .0009605 .0004352 .0005842 .0005855 .000786 .0012145 .0004233 .0007412 .0001147 .0003178 .0007193 .0002767 .0001397 .0001238 .0005308 .0001471 .0007407 .0954439 .0007346 .0002161 .0005818 .0006374 .001008 .000603 .0001295 .0046031 .0004279 .0002511 .0002313 .0177164 .001495 .0001689 .0001827 .0006117 .0181789 .0003192 .0006834 .0001238 .0009654 .004024 .0049998 .0003361 .0009233 .0004758 .0002207 .0002535 .0004167 .000301 .0003791 .0004029 .0001057 .0007515 .0020599 .0005352 .0004814 .0008038 .0002229 .0009732 .0005955 .0010931 .0643655 .0001353 .4180947 .0003051 .0008688 .0008347 .0010034 .0005614 .0005741 .0006731 .0020594 .0124354 .0001511 .0002948 .0003782 .0007204 .0019286 .0007054 .0009094 .0006472 .0004738 .000215 .0003468 .0007271 .0005899 .0001395 .0005399 .0006367 .0008597 .0007085
56 .0004613 .0004644 .0001817 .0001733 .0002304 .0000358 .0004509 .0002157 .0003467 .0004839 .0025241 .0044741 .0000824 .0003838 .0002027 .0002335 .0002878 .000161 .0002432 .0004016 .0004329 .0000841 .0002904 .0006173 .0001424 .0005303 .0001486 .0000736 .0062707 .0009629 .0003356 .0004513 .0002396 .0001958 .0106499 .0001763 .0004097 .0004305 .0002501 .0003637 .0002839 .0016004 .0001915 .0004075 .0009687 .0002685 .0002725 .0002331 .0000258 .0008434 .0008639 .0004548 .0002362 .0035572 .0283996 0 .3637426 .000444 .000153 .0000564 .0001686 .0004621 .0002629 .0004032 .0000458 .0001 .0004948 .0001842 .0002456 .0002995 .0003263 .0005612 .0002252 .0003078 .0000525 .0001411 .0002711 .0001213 .00006 .000056 .000221 .0000635 .0003114 .0094089 .0004079 .00009 .0002203 .0002981 .0004899 .0002827 .0000567 .0025673 .0001656 .0001032 .0001185 .0054699 .0006538 .0000727 .0000822 .0002297 .0114424 .0001263 .0002544 .0000528 .0003485 .0013618 .0014657 .0001747 .0004518 .0002311 .000095 .0001174 .0001713 .0001283 .0001973 .0002025 .0000461 .0003515 .0011089 .000256 .0001988 .0003622 .0001028 .0003532 .0002426 .0004149 .4829264 .0000573 .0219214 .0001578 .0004734 .0003857 .0004656 .0002704 .000217 .0002846 .0007324 .0028286 .0000648 .0001281 .0001636 .0003955 .00085 .0003039 .0003349 .0002923 .0002189 .0001097 .0001513 .0004026 .0003156 .0000603 .000216 .0002394 .0003123 .0002623
57 .000711 .0006502 .0002635 .0002581 .0003288 .0000529 .000625 .0003081 .0005219 .0006641 .0039416 .0069464 .0001192 .0005397 .0002934 .0003298 .0004032 .0002295 .0003584 .0005942 .0006143 .0001216 .0004437 .0009278 .0001996 .0007296 .0002208 .0001058 .0110297 .0014715 .0004786 .0006846 .0003449 .000293 .0127089 .0002525 .0005686 .0005946 .0003675 .0005031 .0004018 .0021848 .0002769 .000587 .001297 .0003752 .0004022 .0003258 .0000382 .0011352 .0013412 .0006221 .0003363 .0057997 .063802 .5294881 0 .0006249 .0002184 .0000814 .0002406 .0006426 .0003725 .0005622 .0000669 .0001449 .0006736 .0002652 .0003527 .0004128 .0004679 .0007764 .0003199 .0004418 .0000751 .0002013 .0004039 .0001738 .0000871 .0000803 .0003188 .000092 .0004454 .0186518 .0005785 .0001316 .000335 .0004164 .0006731 .000395 .0000819 .0032725 .0002483 .0001513 .0001687 .0077092 .0009124 .0001053 .0001176 .0003467 .013267 .0001883 .0003838 .000077 .0005367 .0019901 .0022365 .0002497 .0006211 .000322 .0001372 .0001741 .0002491 .0001852 .0002829 .0002951 .0000668 .0004896 .0014665 .0003809 .000288 .0005081 .000146 .0005311 .0003517 .0006083 .202843 .0000837 .0532474 .0002254 .0006826 .0005376 .000646 .0003763 .0003293 .000407 .0010787 .0044973 .0000941 .0001839 .0002345 .000564 .0011768 .0004321 .0005007 .0004113 .0003277 .0001549 .0002166 .0005717 .0004525 .0000874 .0003158 .0003651 .0004745 .0003983
58 .0007817 .2222101 .0022391 .0001715 .0072826 .0001398 .0182653 .0058313 .0011315 .0069307 .0017262 .0017381 .0006175 .1246887 .002969 .0003104 .0093888 .0002305 .0002137 .0002799 .0003602 .0006563 .0005548 .0019623 .0004383 .0118301 .0001557 .0005469 .0012652 .0017362 .0251431 .0011832 .0002446 .0007013 .0009445 .0002225 .0144805 .009328 .0019856 .0057868 .0003186 .0051707 .0002081 .0108986 .0049698 .0053679 .0018123 .0031955 .000107 .0053598 .0012409 .0039052 .0082771 .0014462 .0012028 .0011585 .0011203 0 .0002201 .0003512 .0002296 .0347084 .0003063 .0286663 .0002318 .0008216 .0032064 .0030644 .0065761 .0016736 .0135313 .0254803 .0002794 .0110985 .0003028 .0019268 .0012483 .0013793 .000362 .0003449 .0041239 .0004076 .0155713 .0010901 .0003542 .000571 .0004395 .0078439 .0080509 .0065336 .0003539 .0027924 .0005326 .0006258 .0002123 .0020752 .0371646 .0005026 .0006503 .0006286 .0017774 .0004549 .0007317 .0002875 .0005516 .0034227 .0019916 .0002287 .0064884 .0023083 .0008026 .0000855 .0018162 .0013789 .0002324 .0002022 .0002561 .0117504 .003524 .0002161 .0027761 .0429602 .0008731 .001206 .0037489 .0036559 .001232 .0003092 .0010965 .0002187 .0003353 .0209164 .024229 .0036059 .0004763 .0122843 .0036063 .0015749 .0004087 .0015199 .0026423 .0003336 .0148559 .0232481 .0013866 .0153995 .000198 .0002792 .0022476 .0003487 .000289 .0003747 .0020825 .0004489 .0007492 .0006099
59 .0001477 .0002021 .0001106 .0005651 .0001477 .0007201 .0002327 .000144 .0001248 .0002736 .000222 .0002464 .000384 .0001911 .0001177 .0074661 .0002072 .3711585 .0010622 .0008712 .0020088 .0003909 .0001294 .000154 .0008479 .0002527 .000566 .0005679 .000261 .0001762 .000159 .0001386 .0042021 .0000982 .0004445 .0260905 .000233 .0002523 .0001133 .0002626 .0048626 .0002473 .004234 .0001534 .0002994 .0002254 .0001153 .0002393 .0016355 .0002969 .0001732 .0003121 .0001534 .0002372 .0003021 .0003447 .000338 .0001901 0 .0008263 .1306904 .0002205 .0060954 .0002155 .0007554 .0000914 .0003385 .0001226 .0001371 .0003871 .0001498 .000231 .0111165 .0001461 .0018487 .0001404 .0001126 .0001224 .0005651 .0012738 .0001261 .0005606 .0001519 .0002831 .0022199 .0000747 .0001201 .0002211 .0002663 .0002223 .0008074 .0003157 .000093 .000075 .0090365 .0002644 .0002109 .000452 .0005288 .0001092 .0003151 .0000804 .0001123 .0006194 .0001438 .0002022 .0001973 .0516745 .0002736 .0002743 .0000976 .0005335 .0001047 .0001058 .0118485 .0020697 .0011648 .0002258 .0003297 .000721 .000116 .0001977 .0004226 .0001255 .0001235 .0001404 .0003383 .0004959 .0003049 .3039714 .0014037 .0002184 .0002277 .0002569 .0001148 .0001489 .0001682 .000227 .0005042 .0001187 .0001283 .0021665 .000226 .000162 .0001228 .0001895 .0005239 .001445 .00013 .0022402 .0028329 .0006065 .0001099 .0001257 .0001242 .0001186
60 .0000328 .0000541 .0001116 .0000119 .0000918 .000123 .0000519 .0000981 .000045 .0000468 .0000296 .0000284 .0006878 .0000604 .0001005 .0000576 .0000681 .0000419 .000011 .0000125 .0000161 .0006835 .0000343 .0000403 .0000551 .0000471 .0000366 .0011863 .0000257 .0000344 .0000675 .0000397 .0000521 .0000561 .0000217 .0000431 .000054 .0000509 .0000706 .0000532 .0000635 .0000355 .0000437 .0000586 .000037 .0000673 .0000633 .0000699 .0000851 .0000384 .0000322 .0000446 .0000891 .0000276 .0000243 .0000235 .0000233 .0000562 .00004 0 .0000427 .0000526 .0000602 .0000563 .0005411 .0003293 .0000415 .0001167 .0000863 .0000456 .0000685 .000048 .0000537 .0000714 .0005117 .0001635 .0000559 .0002283 .0019497 .0009891 .000094 .0030294 .0000712 .000024 .0000162 .0002659 .000035 .0000644 .0000472 .000066 .9710541 .0000308 .0000547 .0001742 .0000347 .0000289 .0000467 .0012343 .0004913 .0000445 .000027 .0000689 .0000451 .0009138 .0000306 .0000358 .0000327 .0000434 .0000479 .0000637 .0004287 .000048 .0001154 .0002014 .0000464 .0000448 .0018242 .0000587 .0000345 .0000111 .000102 .0000615 .0001945 .0000456 .0000831 .0000536 .000024 .0006131 .0000236 .0000405 .0000144 .0000571 .0000518 .0000616 .0000379 .0000764 .0000419 .0000287 .0016071 .0002072 .0001378 .0000154 .0000422 .0000723 .0000496 .0000706 .000012 .0000385 .0001536 .000016 .0000635 .003808 .0000846 .0000334 .0000395 .0000392
61 .0001418 .000189 .0001021 .0005492 .0001359 .0006105 .0002171 .0001322 .0001188 .0002557 .0002151 .0002395 .0000808 .0001779 .0001089 .0090397 .0001906 .1669282 .0011014 .0009158 .0023303 .000085 .0001237 .0001471 .00072 .0002368 .0005428 .0004517 .0002552 .0001694 .0001481 .0001324 .005426 .000093 .0004448 .055307 .0002168 .0002349 .0001063 .000243 .0063286 .000237 .0049676 .000144 .000285 .0002065 .0001087 .0002176 .0015301 .0002817 .0001668 .0002912 .0001411 .0002307 .000297 .0003407 .0003341 .0001778 .11721 .000636 0 .000206 .0082809 .0002005 .0005962 .0000823 .0003169 .0001126 .0001269 .000355 .0001397 .0002169 .017763 .0001361 .0013752 .0001265 .0001065 .0001099 .0004468 .0009638 .0001166 .0004429 .0001414 .0002781 .0026079 .0000677 .0001144 .0002035 .000249 .0002041 .0006225 .0003054 .000088 .000069 .0052382 .0002569 .000199 .0003616 .000427 .0001038 .0003081 .0000758 .0001068 .0004899 .0001379 .000194 .0001902 .2561195 .0002551 .0002488 .0000872 .0004994 .0000968 .0000959 .0200682 .0022311 .0008762 .000209 .0003153 .0007291 .0001073 .0001836 .0003517 .0001194 .0001149 .0001327 .0003337 .0003975 .0003003 .2723625 .0015666 .0002028 .0002127 .000235 .0001092 .0001382 .0001603 .0002203 .000401 .000107 .0001169 .0025546 .0002143 .0001503 .0001166 .0001748 .0005159 .0011307 .0001179 .0026404 .0034904 .0004769 .0001026 .00012 .0001185 .000113
62 .0002535 .0370443 .0006023 .0000702 .0018223 .0000514 .0948928 .0015448 .0003351 .0089761 .000595 .0006341 .0002154 .0183002 .0007533 .0001479 .0064884 .0001076 .0000912 .0001192 .0001662 .0002311 .0001826 .000558 .0002219 .0235975 .0000638 .0002073 .0004729 .0005345 .0031613 .0003564 .0001105 .0002165 .000419 .0001023 .0374117 .0158763 .0005184 .0061896 .0001499 .0020575 .0000931 .0018078 .0034835 .0038627 .0004823 .0020466 .0000419 .0041798 .0003969 .0035334 .0021399 .0005181 .0004769 .0004834 .0004618 .0139143 .0001024 .0001319 .0001066 0 .0001441 .0957901 .0000847 .0002723 .002612 .0008307 .0014204 .0010944 .0021104 .0559559 .000131 .0018827 .0001239 .0007027 .0003565 .0004826 .0001304 .000138 .0009832 .0001476 .0024025 .0004191 .0001639 .0001881 .0001466 .0065224 .0117967 .0049951 .0001326 .001366 .0001698 .0002003 .0000998 .0007971 .0097058 .0001786 .0002566 .0001991 .0007571 .0001468 .0002279 .0001038 .0001847 .0010441 .000637 .0001058 .0080714 .0014811 .0002753 .0000319 .0005029 .0004355 .0001064 .0000886 .0000965 .0155331 .0022669 .00009 .000713 .0226987 .0003763 .0003536 .0008716 .0008551 .0005142 .0001097 .0004335 .0001014 .0001498 .0472389 .3568494 .0026594 .0001568 .0021751 .0009396 .0005512 .000146 .0005097 .0008119 .0001527 .005659 .0036453 .0003942 .006993 .0000805 .0001348 .0007371 .000161 .0001313 .0001363 .0005431 .0001503 .0002362 .000196
63 .0002786 .0003894 .0001939 .0008232 .0002618 .0006143 .0004508 .000253 .0002331 .0005422 .000466 .0005308 .0001374 .0003602 .0002085 .060572 .0003766 .0105483 .0018544 .0019665 .0128621 .0001444 .0002338 .0002995 .0011632 .0005016 .0007688 .0001597 .0005682 .0003515 .0002952 .0002631 .0109336 .0001758 .0011458 .0121071 .0004464 .0004891 .0002072 .0004989 .573301 .0005244 .0054862 .0002904 .0006408 .0004055 .0002126 .0004197 .0015282 .0006283 .0003422 .000623 .0002723 .0005048 .0006851 .0008148 .0007931 .0003638 .0083838 .000643 .0126997 .0004268 0 .0004103 .000569 .0001458 .0006917 .0002129 .0002464 .0007323 .0002776 .0004573 .1244118 .0002693 .0014267 .0002286 .0002074 .0001956 .0001124 .0010124 .0002247 .0001219 .00028 .0006274 .016299 .0001214 .0002102 .0004046 .000527 .0004034 .0006313 .0007137 .0001632 .0001267 .0031147 .0005798 .0004195 .0001288 .0001897 .0001961 .0007249 .0001385 .000204 .0004912 .000263 .0004146 .0004035 .0138961 .0005375 .0004806 .0001516 .000656 .0001832 .0001746 .0153886 .0031203 .0007847 .0004233 .0007266 .0012527 .0002052 .0003706 .000254 .0002349 .0002233 .0002666 .0007957 .0000972 .0006914 .0092263 .0050662 .0004138 .0004419 .000464 .0002019 .0002716 .0003318 .0004786 .0001169 .0001928 .0002172 .0127566 .0004602 .0002972 .0002294 .0003452 .0008432 .0013822 .0002164 .0160031 .013752 .0001185 .0001981 .0002215 .0002283 .000214
64 .0002324 .022541 .0006272 .0000657 .0021433 .0000523 .0637714 .0018065 .0003117 .007775 .0005083 .0005363 .0002286 .0226885 .0007856 .0001412 .0116225 .0001035 .0000851 .0001103 .0001547 .0002468 .0001704 .0004986 .0002245 .0141192 .0000599 .0002233 .0004077 .0004691 .0032506 .0003265 .0001042 .0002078 .0003656 .0000977 .0590303 .0163662 .0005032 .0074197 .0001416 .0015445 .0000881 .0016598 .002547 .0056372 .0004616 .0026145 .0000431 .0030352 .0003536 .0033486 .0026007 .0004453 .0004101 .0004157 .0003981 .0113256 .0000986 .0001392 .0001023 .0944027 .0001365 0 .0000874 .0002884 .0024016 .000905 .0015263 .0011281 .0021097 .0178963 .0001247 .0019093 .0001314 .0008157 .0003382 .0005394 .0001362 .0001469 .001037 .0001553 .0024944 .0003636 .0001528 .0001939 .0001381 .0110385 .0097194 .0078137 .0001399 .0010832 .0001634 .000204 .0000976 .0006603 .0058638 .0001886 .0002807 .0001885 .0006299 .0001434 .000215 .0001076 .0001711 .0008629 .0005468 .0001012 .0076146 .0017421 .000295 .0000323 .0005191 .00047 .0001012 .0000834 .0001008 .0333956 .0017675 .0000838 .000742 .0500197 .0004219 .0003286 .0008825 .0007842 .0004403 .0001132 .0003751 .0000974 .0001386 .3454221 .0746126 .003342 .000148 .0023397 .0008111 .0004727 .0001529 .0005666 .0009193 .0001423 .0036524 .0041732 .0003681 .0122038 .000075 .0001351 .000841 .0001502 .000123 .0001431 .0005408 .0001411 .0002203 .0001841
65 .0018047 .0018848 .0040068 .0029621 .002901 .0213941 .0017528 .0030499 .0023234 .0015781 .0013391 .0012535 .0129137 .0020453 .0035843 .0022599 .0021213 .0017797 .0031084 .0006592 .0006225 .011433 .0020739 .0018803 .0017352 .0016182 .0026039 .0106557 .0011728 .001615 .0023711 .0020239 .0025052 .0032768 .00091 .0019488 .0017909 .001692 .0031035 .001721 .0026004 .0013942 .0022088 .0022505 .0013462 .0020548 .0028966 .002071 .0077566 .001377 .0015916 .0014896 .002795 .0012599 .001081 .0010173 .0010203 .0019717 .0017233 .0287775 .0018526 .0017968 .0024745 .0018815 0 .0089523 .0014053 .0037377 .0029461 .0014686 .0024734 .0016802 .0022392 .0025652 .0090742 .0040093 .0028014 .0051934 .0473215 .0111553 .0032732 .0291582 .0025009 .0011041 .0006256 .0123958 .0022815 .0020133 .0015975 .0020393 .0291238 .0011958 .0035162 .0090123 .0014066 .0012288 .0017106 .0184181 .0069065 .0026676 .0011174 .0048146 .0025899 .1893635 .0018255 .001525 .0014819 .0019134 .0016007 .0019065 .0090576 .0045273 .0043109 .005665 .0021262 .0024563 .0780805 .0018969 .001262 .0007442 .0036598 .0020375 .0040504 .0023231 .0031262 .0022826 .0010335 .0912887 .0010644 .0017727 .0005917 .0018883 .0017618 .0018896 .0024354 .0026243 .0018091 .0013074 .0316129 .0050987 .0039191 .0006008 .0015788 .0024328 .0024517 .002235 .0008486 .0013555 .0040951 .0006203 .0029574 .0373965 .0034956 .0021449 .0022344 .0023468
66 .0015554 .0027705 .0142114 .0003546 .0066444 .0014778 .0023613 .007432 .0025212 .0019242 .0013762 .0012787 .0798279 .0032101 .0108388 .0004715 .003163 .0004007 .00036 .000431 .0004816 .0662038 .0015386 .0021959 .0008367 .0020595 .0003359 .0122973 .0011227 .0017328 .0043576 .0021078 .0003791 .0031323 .000835 .0003722 .0024192 .0021665 .0056121 .0021404 .0004604 .0016343 .0003408 .0037731 .0015418 .0028158 .0045836 .0026292 .0009209 .0015914 .0015689 .0016916 .0060367 .0012436 .0010253 .0009612 .0009572 .0030269 .0003901 .0075866 .0003913 .002502 .0004523 .0026889 .003878 0 .0015399 .0129311 .0070035 .0014492 .0047131 .0022397 .0004322 .0050895 .002871 .0104302 .003572 .0211128 .0112688 .0040459 .0088872 .0145421 .0048638 .001024 .0004776 .0327132 .0014762 .0028297 .0019776 .002843 .0078327 .0012856 .0027201 .0188871 .0016332 .0012847 .0023388 .0309911 .0082609 .0022096 .0011338 .0033239 .0023425 .0063298 .0013415 .0017835 .001594 .0003843 .0019516 .0021656 .1751769 .0006777 .0159174 .0570844 .0003756 .0003337 .0042245 .0026297 .0013874 .0003828 .0113263 .0031375 .0046051 .0025896 .0074355 .0034497 .0009873 .0075502 .0009906 .0003819 .0004615 .0026791 .0024026 .0023228 .001662 .0054045 .0023006 .0013169 .0163794 .0256708 .0137066 .0004592 .0020314 .0045805 .0029865 .0036416 .000392 .0015252 .0140502 .0004729 .0004203 .0114844 .0080101 .0014075 .0019676 .0018627
67 .0007371 .0069977 .001175 .0003419 .0024865 .0001769 .0152411 .0022922 .0008351 .0513638 .0017874 .0020686 .0006103 .005929 .0013597 .0010443 .0077038 .0007037 .0004861 .0006331 .0010869 .0006567 .0005453 .001295 .0017043 .0233918 .0003126 .0006644 .0016909 .0013807 .0030242 .0009128 .0006769 .000569 .0022806 .0006476 .0157401 .0264781 .0010565 .0297289 .001027 .0050952 .0005535 .0023398 .0198583 .0093209 .0010179 .0081972 .0001703 .0262493 .0011099 .330429 .0027723 .0016928 .001919 .0021815 .0020401 .0054175 .0006623 .000439 .0006914 .0110086 .0009841 .0102706 .0002792 .0007063 0 .0015048 .0020209 .0209863 .002467 .0122199 .000882 .0023215 .0004907 .0016744 .0008348 .0012038 .0004063 .0005146 .001615 .0004583 .0026453 .0016096 .0010801 .0005076 .0004479 .0100871 .0392032 .0096298 .0004398 .0064552 .0004692 .0005235 .0006498 .0027105 .0064306 .0005293 .0008534 .0005514 .0032351 .000409 .0006141 .0003309 .0005712 .0023983 .0016976 .0006799 .0526149 .0096504 .0007404 .0001236 .0010344 .0010034 .0006702 .0005028 .0003325 .0127021 .0190233 .0004549 .001311 .0069582 .0013726 .0008676 .0014766 .0015499 .0022958 .000339 .0017585 .0006507 .0008958 .0110344 .0131383 .0134718 .0004661 .0025379 .0018741 .0017165 .0004447 .0012026 .0015959 .0009749 .0067485 .0033209 .0009221 .0056928 .0003856 .0009137 .0015632 .0010543 .0008188 .0004294 .0010801 .0004633 .0006526 .0005593
68 .0011848 .0047377 .051199 .0002257 .0331903 .000417 .0033845 .0432851 .0021057 .0023637 .0013701 .0012738 .0035946 .0061516 .0723919 .0003398 .0048711 .0002719 .0002538 .0003156 .0003691 .0038602 .0009995 .0023109 .0005521 .002725 .0002082 .0023374 .0010471 .0017348 .0123979 .0018326 .0002749 .0018492 .0007464 .0002588 .0034343 .002832 .0070005 .0026123 .0003403 .0019557 .0002419 .0079141 .0017835 .003655 .0050702 .0029223 .0002899 .0018594 .0014224 .0018772 .0233219 .0011908 .0009508 .0008878 .0008781 .0056611 .0002623 .0013485 .0002686 .0038279 .0003312 .0042317 .0008119 .0064846 .0016454 0 .0489581 .0013358 .0143513 .0032236 .0003101 .0173082 .0008736 .0113282 .0030373 .0113579 .0015249 .0010955 .0888831 .0017895 .0161577 .0009283 .0003646 .0031417 .0008595 .0039751 .0024878 .0038654 .0013686 .0013746 .0013975 .0033344 .0002701 .0013223 .0035508 .0025192 .0024743 .0013701 .0011304 .0013754 .0015615 .0010988 .0009054 .0020746 .0016466 .000266 .0023815 .0021449 .0057575 .0002266 .026352 .0222994 .0002659 .0002374 .0008894 .0037877 .0015215 .0002638 .0641029 .0056492 .0024181 .0022281 .0265902 .0050557 .0009222 .0012267 .000902 .000259 .0003517 .0041181 .0035368 .0026166 .0009689 .0216676 .0028714 .0012843 .0018383 .017464 .064203 .0003484 .0027942 .0136883 .0027376 .0068417 .0002562 .0003781 .0287022 .0003603 .0003125 .0015764 .0122238 .0008433 .0013923 .0011991
69 .0009606 .0061404 .0152228 .0001716 .0481763 .0002368 .0036364 .041664 .0017198 .0022973 .0012899 .0011974 .0014904 .0084083 .0307381 .000261 .0047224 .0002042 .0001973 .0002497 .0002936 .0015792 .0007546 .0022046 .0003955 .0028269 .0001573 .0010875 .0009478 .0016309 .0323295 .0015591 .0002132 .0012757 .0006506 .0001967 .0035821 .0028162 .0056659 .0024186 .000265 .0020448 .000186 .0137227 .0017601 .0031954 .0042148 .0023303 .0001674 .0018341 .0012645 .0017081 .0308809 .0010955 .0008548 .0007931 .0007824 .0081369 .0001965 .0006675 .0002028 .0043842 .0002567 .00478 .0004286 .0023523 .0014799 .0327908 0 .0010808 .0449588 .0036311 .0002383 .0676274 .000476 .0047635 .0023695 .0038803 .0007387 .000576 .1049835 .0008447 .0587994 .0008263 .0002893 .0014194 .0006223 .003739 .0024603 .0035094 .0006757 .0013211 .0009345 .0015842 .0001961 .0012634 .0043725 .001121 .0011989 .0009931 .0010527 .0008541 .0011591 .0005591 .0006988 .0021552 .0015842 .0002016 .002284 .0016775 .0021404 .0001347 .009356 .0053252 .0002037 .0001834 .0004629 .0038262 .0014539 .0002047 .025294 .0069416 .0013261 .0018419 .0321819 .0057657 .0008288 .0006196 .0008032 .0001948 .0002806 .004493 .003916 .0021942 .000698 .1129967 .0031037 .0011945 .000865 .0049955 .0131504 .0002761 .0031985 .0305759 .0022923 .0075813 .0001964 .000266 .0082713 .0002857 .0002453 .000759 .0084225 .0006186 .0010751 .0008925
70 .0014397 .0092353 .0025747 .000848 .0051925 .0005137 .0159086 .0049371 .0016337 .0275224 .0029477 .003314 .0016717 .008907 .002894 .0032164 .0146668 .002213 .001224 .0015074 .0027903 .0018215 .0011158 .0023184 .008496 .0178904 .0007892 .0020272 .002862 .0024102 .0052949 .0017399 .0018565 .0012015 .0039916 .0019276 .0177523 .0233074 .0021261 .0353315 .0029425 .0062853 .0015407 .0040124 .0140489 .0213542 .0020211 .027495 .0010004 .0160743 .0020179 .0539975 .0057537 .0028386 .0032144 .0036292 .0034354 .0077703 .0020814 .0013243 .0021283 .0126753 .002863 .0132575 .0008018 .0018264 .0576708 .0033571 .0040557 0 .0044446 .0122655 .0026308 .0042801 .0016804 .0045775 .0016741 .0032698 .0011512 .0017045 .0033574 .0013124 .0048129 .0027835 .0028124 .0012766 .0009416 .0187796 .0242613 .0197534 .0013228 .0075681 .0010121 .0012625 .0022262 .0040704 .0078685 .0014804 .002739 .0011447 .004755 .0009161 .0012576 .0009356 .0011573 .0036941 .0028289 .0020579 .0307532 .0516779 .0019934 .0006983 .00229 .0024932 .0019427 .0013432 .0010062 .0181194 .0142207 .0011078 .0028039 .0105397 .0049156 .0016893 .0029741 .0027982 .0037572 .0009317 .0030118 .0020127 .0021921 .014538 .0141485 .0401807 .0009786 .0047885 .0031187 .0028607 .0012474 .0031395 .0038337 .0025177 .007785 .0060126 .001795 .0104351 .0009277 .0037048 .003936 .0027443 .002171 .0012363 .0022424 .0009679 .0013113 .0011484
71 .0004959 .0045719 .0031279 .000082 .0076237 .0000888 .0021192 .0060114 .0008808 .0012486 .0007816 .0007207 .0004525 .0057711 .005073 .0001228 .00212 .0000944 .0000955 .0001231 .0001438 .0004737 .0003636 .0013537 .0001709 .0016567 .0000748 .000346 .000546 .0009909 .070205 .0008401 .0001021 .0005587 .0003529 .0000922 .0019747 .0015206 .0024909 .0012015 .0001266 .0013718 .0000884 .0243508 .001045 .00139 .0020173 .0009695 .0000629 .0010775 .0007203 .0008782 .0067529 .0006449 .0004859 .0004451 .0004384 .0070731 .0000907 .0002241 .0000943 .0027518 .0001222 .0027913 .000152 .0006687 .0007632 .0040607 .0189932 .0005004 0 .0023738 .0001124 .4653963 .0001681 .0012432 .0011312 .0009972 .0002469 .0001986 .008888 .0002768 .1626838 .0004662 .0001413 .0004581 .0002889 .0017211 .0013591 .001566 .0002265 .0007892 .0004016 .0005262 .0000878 .0007703 .0034824 .0003546 .0003838 .0004583 .0006168 .0003457 .0005452 .0001934 .0003441 .0014811 .000989 .0000942 .0012143 .0007149 .0006106 .0000525 .0022932 .001254 .0000962 .0000879 .0001613 .0019505 .0008377 .0000994 .0045349 .00406 .0004454 .000953 .0087264 .0041811 .0004682 .0002139 .0004519 .0000903 .0001385 .0024993 .0023751 .0009732 .0003222 .0507911 .0022557 .0007131 .0002838 .001197 .0024092 .0001349 .002353 .0187402 .001187 .0034471 .0000947 .0001146 .0017846 .0001395 .0001188 .0002519 .0029151 .0002906 .0005269 .0004233
72 .0005866 .0473517 .0011524 .0001623 .0029731 .0001054 .0713965 .0025608 .0007513 .0205289 .001532 .0016693 .0004163 .0193123 .0014269 .0003381 .00791 .0002427 .0002122 .0002812 .0003919 .0004435 .0004136 .0013128 .0004712 .076108 .0001471 .0003966 .0012149 .0013038 .0054687 .0008176 .0002556 .000469 .0010786 .0002329 .0337006 .0254371 .0010801 .0102316 .0003466 .0065909 .0002139 .0037728 .0123958 .0055693 .0010262 .0033458 .0000855 .0150001 .0009536 .0079549 .0033748 .0013294 .0012385 .0012629 .0012002 .0219728 .0002307 .0002587 .0002416 .1203651 .000332 .0390619 .0001704 .0005243 .0062369 .0015047 .0025306 .0022781 .003916 0 .0002999 .0034751 .0002436 .0012262 .0007748 .0008762 .0002577 .0002695 .0018195 .0002894 .0042396 .0010703 .0003855 .0003747 .0003288 .0083108 .0272604 .0067849 .0002601 .0041201 .0003677 .0004035 .0002205 .002179 .0356215 .0003478 .0004842 .0004405 .0020833 .0003126 .0005052 .0002075 .0004235 .0027658 .001611 .0002403 .0166984 .0026408 .0005248 .0000661 .0009767 .0008148 .0002436 .0002047 .0001919 .0160999 .0071577 .00021 .0013562 .0190189 .0006952 .0007925 .0016915 .001886 .0013519 .0002198 .0011153 .000229 .0003546 .0291109 .12045 .0044073 .0003499 .0037501 .0022844 .0014142 .0002873 .0009267 .0014281 .0003589 .0227184 .0056736 .0008741 .008244 .0001872 .0002894 .0012958 .0003786 .0003063 .0002682 .001095 .0003388 .0005322 .0004391
73 .0004735 .0006566 .0003357 .0015264 .0004517 .0012823 .0007593 .0004376 .0003971 .0009077 .000767 .0008667 .0002465 .0006112 .00036 .1226547 .0006458 .0386968 .0033418 .0032492 .014457 .0002592 .0004022 .0005042 .0021932 .000839 .0014506 .0010714 .0009251 .0005874 .0005031 .0004461 .0207991 .0003032 .0017685 .0411268 .0007544 .0008239 .0003549 .0008456 .1080109 .0008599 .0118769 .0004922 .0010481 .0006976 .0003634 .0007274 .0032108 .0010312 .0005736 .0010415 .0004697 .0008274 .0011014 .001293 .0012616 .0006147 .0283275 .0013619 .0504703 .0007189 .2304963 .0006943 .0012125 .0002581 .0011486 .0003693 .0004237 .0012467 .0004733 .0007653 0 .0004598 .003076 .0004034 .0003546 .0003466 .0009745 .0021508 .0003871 .0009826 .0004781 .0010161 .0172955 .0002139 .0003647 .0006926 .0008824 .0006923 .0013357 .0011476 .0002829 .0002215 .007822 .0009413 .0007011 .0002329 .0010693 .0003378 .0011596 .0002413 .0003503 .0010351 .0004508 .0006869 .0006693 .054894 .0009022 .000834 .0002702 .0012658 .0003174 .0003068 .04562 .0060701 .0017097 .0007197 .0011781 .002229 .0003543 .0006299 .0004604 .0003999 .0003833 .0004517 .0012645 .0008626 .0011118 .0320558 .0072079 .0007013 .0007438 .0007979 .0003498 .0004651 .0005561 .0007867 .0002128 .0003402 .0003793 .0152245 .0007637 .0005081 .0003907 .0005915 .0015205 .0028548 .0003796 .0172894 .0191135 .0010419 .0003405 .0003836 .0003907 .0003682
74 .0004976 .0039985 .0037813 .0000821 .0088772 .0000933 .0019697 .0070575 .0008971 .0011839 .0007486 .0006887 .0004925 .005128 .0064421 .000122 .0020746 .0000942 .0000951 .0001221 .0001421 .0005156 .0003698 .0013219 .0001718 .0015436 .0000749 .0003708 .0005269 .0009592 .0473298 .0008426 .0001015 .0005844 .0003422 .0000918 .0018569 .00144 .0027227 .0011589 .0001256 .0012632 .0000881 .0188137 .0009796 .0013733 .0021454 .000969 .0000659 .001011 .0007066 .0008446 .0075074 .0006207 .0004687 .0004295 .0004235 .0059358 .0000905 .0002389 .000094 .0025117 .0001213 .0025847 .0001613 .0007389 .0007349 .0050108 .0292312 .000493 .4761731 .0021552 .0001118 0 .0001766 .0013573 .0011799 .0011005 .0002645 .0002097 .0122438 .0002972 .1441933 .0004514 .0001397 .0004988 .0002955 .0016788 .0012835 .001538 .0002416 .0007449 .0004194 .0005733 .000088 .000731 .0030302 .0003832 .0004091 .0004725 .0005882 .0003644 .0005613 .0002062 .0003477 .0013793 .0009455 .0000938 .0011564 .0007132 .0006707 .0000548 .0026931 .0014231 .0000958 .0000875 .0001711 .0018628 .0007919 .0000991 .0056804 .0037462 .000468 .00097 .0113667 .004097 .0004511 .0002286 .0004372 .0000901 .0001369 .0023399 .0021871 .0009609 .0003305 .0679624 .0021109 .000685 .0003051 .0013381 .0027788 .0001334 .0021004 .0177223 .0012155 .0033555 .0000947 .0001155 .0020103 .0001379 .0001178 .0002699 .0033451 .0002965 .0005368 .0004332
75 .0013953 .002987 .0040934 .0015477 .0043529 .005128 .0031192 .0045767 .0018204 .0030068 .0014995 .0014917 .0112563 .0032891 .0039099 .0026286 .0041116 .001996 .0018716 .0024157 .0030009 .0122881 .0013821 .001795 .0038611 .002889 .0014102 .0279999 .0013512 .0016055 .0032744 .001674 .0020981 .0020354 .0013418 .0019233 .003288 .0032035 .0027154 .0035125 .0026821 .0019754 .0018038 .0027165 .0022988 .0043628 .0024698 .0048851 .0057239 .0024007 .0014709 .0030393 .0043636 .0014143 .0013419 .0013567 .0013326 .0029968 .0019124 .0316673 .001985 .0030583 .0025881 .0032908 .0105589 .0077121 .0028742 .0046796 .0038068 .0035816 .0031819 .0027954 .0023786 .0032684 0 .0079096 .0021574 .0089401 .0138646 .3063613 .0038744 .016414 .0033558 .0012874 .0029537 .0057912 .0013775 .0040268 .0029948 .0041906 .0303356 .0018457 .0019547 .00448 .0018733 .0015776 .0025503 .0133351 .0277893 .001698 .0015582 .0022939 .00174 .0113861 .0012717 .0018045 .0015968 .001975 .0031091 .0047916 .0098571 .0028466 .0040408 .0064909 .0020004 .0017613 .0242819 .0036001 .0021894 .00191 .0039175 .0034549 .0166884 .0018509 .003373 .002335 .0013838 .0089698 .0012987 .0018979 .0028213 .0033864 .0030598 .0042913 .0014716 .0035705 .0019668 .0014567 .0131231 .0077603 .0057973 .0027972 .002341 .0035964 .0019979 .0039881 .0017808 .002504 .0065885 .002912 .0024498 .0169868 .003163 .0013302 .001582 .0015416
76 .0011919 .005843 .0096019 .000326 .0211179 .0007356 .0054608 .0256228 .0017931 .0042475 .0015197 .0014868 .0072405 .0075997 .010087 .0006575 .0106427 .0005391 .000395 .000478 .0006321 .0088696 .0010312 .0020223 .0013663 .0043945 .0003025 .0079048 .0012536 .0016962 .0083346 .0016479 .0004828 .0016481 .0010675 .00049 .0059451 .005129 .0038062 .0054493 .0006275 .0023831 .0004275 .0050714 .0027036 .0095084 .0031612 .0089841 .0005831 .0028912 .0014298 .0036764 .0212202 .0013677 .0012038 .0011794 .001156 .0061728 .0005211 .0032748 .0005233 .0056151 .0006167 .0066142 .0015103 .0090704 .0031748 .0196449 .0123334 .0031585 .0076194 .0045556 .0005873 .0081304 .0025606 0 .0022865 .0936797 .0029925 .0032802 .0114322 .0038125 .0089046 .0011456 .0006305 .0037596 .000917 .0089262 .0043628 .0093334 .0033046 .0019093 .0013603 .0033245 .0005788 .0016043 .0041103 .0052295 .0115918 .0013109 .0014882 .0014055 .0014407 .0020328 .0009596 .0021359 .0017036 .0005109 .0044344 .0063155 .0118682 .0004055 .0079277 .0199502 .0004915 .0003979 .0019413 .0072195 .0023623 .0003905 .0097699 .0081576 .0144785 .0018675 .0073982 .0033869 .0012208 .0020967 .0011432 .0005078 .0005704 .0068476 .0054227 .0068996 .0010077 .0106648 .0025098 .0014434 .0035859 .0666583 .0582806 .0005947 .0033588 .0108766 .0021476 .01202 .0003638 .0008982 .134317 .000622 .0005384 .0033267 .0051186 .0009027 .0013256 .0011838
77 .0096597 .0028901 .0068813 .0005412 .0033989 .0005947 .0020902 .0033242 .0702959 .0016699 .0041439 .0032837 .0017676 .0028842 .0068827 .0004403 .0019176 .0003558 .0005282 .0006653 .0005848 .0016921 .007827 .0163953 .0004579 .0019631 .0004958 .0011056 .0028688 .0084316 .0045459 .0259109 .0004486 .0292315 .0013971 .000374 .0019752 .0017809 .0373253 .0015411 .0004802 .0029103 .0004052 .0075294 .001843 .0015869 .0806666 .0013243 .0003588 .0018015 .0081138 .0013817 .0031334 .0035136 .0022519 .0018733 .001917 .003305 .0003452 .0009257 .0003643 .0023542 .0004623 .0022666 .0008722 .0025672 .0013081 .004353 .0050703 .0009546 .0057296 .0023788 .0004267 .0058412 .0005772 .0018896 0 .0019894 .0012076 .0006852 .0060167 .0012257 .0049329 .0024524 .000569 .0029359 .0055554 .0017604 .0017454 .001681 .0009392 .0019779 .0116492 .004343 .000305 .0028448 .0031957 .001492 .001036 .0170753 .0021163 .0067627 .0272973 .0010663 .0060001 .005164 .0057579 .0003714 .0016206 .0011269 .002036 .0003739 .0076427 .0031265 .0003989 .0004392 .0007617 .0019005 .0016668 .0005986 .0070657 .002527 .0009679 .0799451 .0092136 .018442 .0019249 .0012653 .002199 .0003508 .0006277 .0021446 .0022179 .0013371 .0071321 .0046345 .0095475 .0039038 .0013442 .0023272 .002937 .0005641 .0030166 .0037001 .1819493 .002317 .0006298 .0003423 .0024833 .000566 .0005112 .0011487 .0167643 .0053928 .0186453 .01242
78 .0009243 .0032176 .0087901 .0002372 .0104625 .0006864 .0028963 .0125553 .0014254 .0023055 .0010528 .0010133 .0108119 .0039999 .0082903 .0004378 .0047931 .0003658 .0002766 .0003334 .0004234 .0142347 .0008323 .0014875 .0008784 .0024108 .0002206 .0097061 .0008657 .0012216 .0048684 .0012725 .0003286 .001425 .0007092 .0003334 .0030761 .0027008 .0031313 .0027944 .0004188 .0015053 .0002931 .0033474 .001603 .004301 .0025674 .0040927 .0005143 .0016919 .0010522 .002019 .0098336 .0009488 .0008188 .0007918 .0007799 .0034521 .0003548 .0035737 .0003552 .0030129 .0004122 .0034171 .0015283 .014343 .0017832 .0153869 .0078485 .0017625 .0047744 .0025429 .0003942 .00515 .002261 .0731829 .0018805 0 .0034136 .0030815 .0083747 .0045448 .0053385 .000791 .000422 .0044303 .0007575 .0041487 .0023663 .0042662 .0036248 .0012016 .0011928 .0036456 .000397 .0010686 .0024271 .0069027 .0117803 .0010961 .0009765 .0012891 .0011925 .0021628 .0007596 .0014422 .0011929 .000347 .0023805 .0031199 .0223409 .0003581 .0076733 .0346637 .0003339 .0002749 .0019646 .0035638 .0014183 .0002778 .008219 .0041208 .0087339 .0014792 .005651 .0024665 .0008174 .0022609 .0007819 .0003458 .0003875 .0034815 .0029037 .0033362 .0008379 .0062757 .0017515 .0010023 .0042797 .3277957 .0374806 .0004002 .0020279 .0058316 .0017059 .0054659 .0002649 .0016626 .0716752 .0004167 .0003643 .0038333 .0043691 .0007386 .0010685 .0009705
79 .0005608 .0007527 .0018942 .0001883 .001309 .0019756 .0006922 .0014002 .0007855 .0006085 .0004566 .0004291 .0143955 .0008355 .0016479 .0008975 .0008792 .0006529 .0001593 .0001818 .000203 .0113946 .0006058 .0006594 .0006776 .0006273 .0001904 .0080069 .000391 .0005525 .000992 .0006761 .0001711 .0010618 .0003069 .0007002 .0007113 .000663 .0012345 .0006753 .000208 .0005105 .0007526 .0009014 .0005006 .0008408 .001108 .0008406 .0010741 .000515 .0005253 .0005657 .0012498 .0004236 .000362 .000343 .0003422 .0007933 .0006246 .0267191 .0006767 .0007126 .0002075 .0007557 .0121937 .0067032 .000527 .0018088 .0013083 .0005434 .001035 .0006549 .0008621 .0010839 .0030702 .002047 .0009995 .002989 0 .0046384 .0014831 .131242 .0010586 .0003642 .0002029 .0076933 .0006309 .0008222 .0006178 .0008345 .0290491 .0004297 .0010573 .0043203 .0005096 .0004279 .0006623 .0335149 .0039109 .0008159 .0003887 .0014143 .0008185 .0446596 .000531 .0005464 .0005113 .0006959 .000619 .00075 .0073092 .0006811 .0020422 .0033109 .0007682 .0001466 .0147449 .000764 .0004636 .000176 .0016878 .0008342 .0018518 .0007932 .0013563 .0008721 .00035 .0350386 .0003532 .0006396 .0001909 .0007595 .0006961 .000752 .0006891 .0011308 .0006598 .0004424 .2271056 .0029088 .0019789 .0001947 .0005992 .0010356 .000863 .0009399 .0001938 .0005061 .0021162 .0002009 .000182 .2643879 .0014824 .000596 .0006987 .0007049
80 .0012771 .0026937 .0041056 .0014195 .0041935 .004223 .0027532 .0044454 .0017001 .0025916 .0013309 .001311 .0137674 .002996 .0038734 .002459 .0036991 .0018215 .0017591 .0023221 .0029274 .0153167 .0012693 .0016511 .0032885 .0025211 .0012855 .0444476 .0011818 .0014561 .0030691 .001548 .0019771 .0019279 .0011185 .0017747 .0029002 .0027912 .0026182 .0030337 .002549 .001734 .0016797 .0025384 .0019706 .0038565 .0023617 .0042487 .0040864 .002058 .001334 .0025692 .0041741 .0012477 .0011579 .0011564 .0011382 .0027274 .0017401 .0489177 .0018207 .0027221 .0024466 .0029397 .0103736 .0086853 .0024086 .0046897 .0036815 .0029032 .0030046 .0024716 .0022246 .0031015 .2448325 .0080974 .0020465 .0097375 .0167393 0 .0037996 .0214282 .0031707 .001118 .0028721 .0061901 .0012625 .0035773 .0025918 .0037171 .0463107 .0015795 .0018407 .0046201 .0016539 .0013767 .0022827 .0169223 .0368486 .001584 .0013369 .0021795 .0016262 .0122826 .0011606 .0016179 .0014334 .0018184 .0026773 .0040457 .0116073 .0021354 .0040712 .0069563 .0018609 .0016458 .0263066 .0031897 .0018584 .0017909 .0038891 .0031315 .0159897 .0017296 .0032799 .0021882 .0011813 .009572 .0011201 .0017334 .0027545 .0030184 .0027102 .0036949 .001356 .0033951 .0017992 .0012902 .0161042 .0083417 .005888 .0027124 .0020763 .0033746 .0018772 .0036498 .0016467 .0021247 .0067651 .0028288 .0023444 .0218601 .003096 .0012171 .0014662 .0014273
81 .0010211 .0041234 .0401809 .000171 .0210953 .0002639 .002642 .0219256 .0019361 .0017808 .0012098 .0011049 .0017899 .0052334 .1489583 .0002421 .0033332 .0001914 .0001913 .0002407 .0002739 .0018688 .0008266 .002243 .0003624 .0021372 .0001572 .001186 .0008903 .0016025 .0146169 .0016803 .0002015 .0015338 .0005954 .0001851 .0026056 .0021228 .0079335 .001865 .0002464 .0017127 .0001768 .0103845 .0014311 .002413 .0054143 .0018556 .0001807 .0014784 .0012741 .0013716 .0149809 .0010315 .000793 .0007285 .0007219 .0052095 .0001844 .0007425 .0001903 .0030981 .000239 .0033156 .0004862 .0030474 .0012074 .0607775 .1071808 .0009134 .0214792 .0026654 .0002223 .0289192 .0004946 .0045078 .0028707 .0042271 .0008549 .0006069 0 .0009731 .0218571 .0007777 .0002697 .0018264 .0006894 .0027329 .0018907 .0026019 .000753 .0011322 .0011074 .0020973 .0001842 .0011375 .0032204 .0013183 .0012459 .0011389 .0009407 .0010306 .0013302 .000643 .00075 .001936 .0015007 .0001894 .001771 .0013801 .0026123 .0001474 .0193997 .0073726 .0001918 .0001759 .0005137 .0027604 .0012064 .0002007 .0995829 .0044843 .0012686 .0020733 .0758093 .0059526 .0007588 .000724 .0007498 .000183 .0002647 .0031493 .0028162 .0017359 .0007815 .0287761 .0029029 .0011246 .0010109 .0057331 .0138493 .0002585 .0024858 .0131818 .0026341 .0048745 .0001955 .0002486 .0084192 .0002666 .0002308 .0008702 .0145635 .00068 .0011959 .0009995
82 .0004244 .0006448 .0016243 .0001345 .0011638 .0012153 .0005968 .0012531 .0006022 .0005234 .0003639 .0003438 .018559 .0007221 .0014153 .0007448 .000777 .0005291 .0001216 .0001418 .0001664 .0150814 .0004466 .0005207 .000593 .0005375 .0001348 .0106237 .0003108 .000436 .0008514 .000521 .0001399 .000782 .0002485 .0005576 .0006161 .000573 .0009891 .0005878 .0001714 .0004217 .0005808 .0007528 .0004215 .0007455 .0008775 .0007498 .000732 .0004352 .000409 .0004868 .0011124 .0003366 .0002895 .000276 .0002747 .0006786 .0005042 .0315409 .0005454 .0006129 .0001709 .0006543 .0057082 .006572 .0004516 .0016127 .0011366 .0004706 .0008816 .0005588 .0007027 .0009251 .0027615 .0019813 .0007707 .0030233 .0997095 .004511 .0012826 0 .0009092 .0002891 .0001665 .0055884 .0004561 .0007247 .0005311 .0007378 .0353775 .0003553 .0007588 .0031389 .0004178 .0003462 .0005586 .0646589 .0043167 .0005999 .0003162 .000984 .0006088 .0138364 .0003937 .0004424 .0004072 .0005582 .0005337 .0006648 .0081656 .00046 .0017269 .0031365 .0006092 .0001192 .0089755 .000667 .0003894 .0001309 .0014468 .0007251 .001809 .0006103 .0011431 .0007067 .0002821 .0117873 .0002816 .000514 .0001545 .0006595 .0005989 .0006638 .0004992 .0009784 .0005324 .0003519 .1890203 .0028714 .0018368 .0001593 .0005021 .0009003 .0006693 .0008288 .0001407 .0004294 .0020075 .0001648 .000149 .3673737 .0012109 .0004328 .000523 .0005199
83 .0004685 .0054775 .003189 .0000836 .0123614 .0000932 .0025258 .009022 .0008041 .0014391 .0007451 .000698 .0004941 .0077381 .005137 .000131 .0027512 .0001007 .0000983 .0001263 .0001507 .0005218 .0003485 .0012014 .0001893 .0019034 .0000763 .0003868 .0005327 .0009098 .1884725 .0007687 .000107 .000531 .00036 .0000976 .0023885 .001796 .0021622 .0014277 .0001341 .0013671 .0000926 .0139185 .0011239 .0017318 .0017543 .0011794 .0000671 .0011718 .0006716 .0010024 .011001 .0006217 .0004813 .0004464 .0004386 .0085554 .0000967 .0002446 .0001003 .0032926 .0001295 .0034688 .0001616 .0007254 .0008602 .0048054 .0261094 .0005695 .1709964 .0027012 .0001194 .1481309 .0001863 .0015272 .0010236 .001172 .0002654 .0002203 .0095065 .0003001 0 .0004586 .0001482 .0004781 .0002799 .0021669 .0015694 .0019648 .0002472 .0008117 .000388 .0005377 .0000946 .0007556 .0036548 .0003855 .0004369 .0004363 .0006194 .0003397 .000514 .0002061 .0003307 .001371 .0009212 .0000999 .0014088 .0008474 .0006749 .0000548 .0023008 .0014029 .0001016 .0000914 .0001742 .0024234 .0008964 .0001016 .0045683 .0054037 .0005188 .0008653 .0074717 .0032644 .0004694 .0002265 .0004477 .0000961 .0001438 .0031146 .0028238 .0011704 .000311 .1938687 .0019474 .0006828 .0003057 .0014036 .0029997 .0001411 .0024146 .0427311 .001062 .0047948 .0000962 .0001256 .0022006 .0001463 .0001243 .0002725 .0026237 .0002814 .0004961 .0004034
84 .0025313 .0014273 .0006721 .0005988 .0007747 .0001365 .0012872 .0007274 .0016552 .0012902 .0188179 .0301018 .000292 .0012003 .0007443 .000607 .0008604 .000443 .0007627 .001227 .0010827 .0002949 .0014391 .003077 .0003832 .0014523 .0005115 .0002477 .1767713 .0055941 .0011475 .0023019 .0006677 .0008651 .0091061 .0004913 .0011708 .001191 .0010181 .0010022 .0007315 .0044947 .0005535 .0015047 .0023092 .0007826 .0011445 .0006724 .0000967 .0020558 .0054589 .0011703 .0007834 .0402786 .1461171 .031786 .0432866 .0014113 .0004245 .0001947 .0004649 .0013533 .000684 .0011913 .0001681 .0003599 .0012333 .0006506 .0008646 .0007761 .0011546 .0016068 .0005979 .0010928 .0001684 .000463 .0011992 .0004092 .0002151 .000183 .0007971 .0002248 .0010806 0 .0010243 .0003388 .0010368 .0008723 .0013183 .0008265 .0001961 .0049174 .0007267 .0003978 .0003304 .0178971 .002009 .0002578 .0002684 .0010663 .0140646 .0005321 .0011906 .0001926 .0018053 .0059348 .008775 .0004829 .001211 .0006484 .0003342 .0004039 .0006425 .0004547 .0005477 .0006058 .0001617 .0010192 .0024527 .0008477 .0007326 .0011094 .0003204 .0016776 .0009072 .0017184 .0305148 .0002117 .2571298 .0004387 .0012493 .0011326 .0013425 .0007621 .0010158 .000983 .0032425 .0248943 .0002323 .0004379 .0005585 .0010166 .002518 .0010121 .0015349 .000903 .0007686 .0003019 .0005104 .0010165 .0008463 .0002136 .0008451 .0011449 .0015367 .0012605
85 .0000592 .0000724 .0000353 .0001631 .0000464 .0000838 .0000819 .0000446 .0000475 .0000977 .0001039 .0001204 .0000226 .0000658 .0000381 .0012368 .0000651 .0005516 .0004196 .0005949 .1662971 .0000235 .0000487 .0000621 .0001343 .0000923 .0001444 .0000245 .0001334 .0000751 .0000546 .0000546 .0016433 .0000349 .0003117 .0007508 .00008 .0000874 .0000399 .0000864 .0036799 .0001092 .0007302 .0000558 .000126 .0000684 .0000415 .0000685 .0002204 .0001215 .000074 .0001096 .0000481 .0001152 .0001665 .000204 .0001988 .0000679 .0004927 .0000194 .0006454 .0000784 .0026303 .0000741 .0000141 .0000248 .0001225 .0000378 .0000448 .0001161 .0000518 .0000857 .0015065 .00005 .0001385 .0000377 .0000412 .0000323 .0000177 .0001052 .0000409 .0000192 .0000517 .0001516 0 .0000215 .0000432 .0000696 .0000954 .0000688 .0000194 .0001542 .0000324 .0000231 .0002441 .0001308 .000081 .0000208 .0000288 .0000398 .0001686 .000027 .0000414 .0000156 .0000557 .0000876 .0000874 .0007268 .0000958 .0000766 .0000252 .0001145 .0000334 .0000301 .0010453 .0005628 .000087 .0000745 .0001451 .0002879 .0000375 .0000668 .0000383 .0000478 .0000415 .0000526 .0001968 .0000159 .0001699 .0005439 .0033127 .0000742 .0000809 .0000768 .0000413 .0000497 .000068 .0001078 .0000187 .0000324 .0000374 .0335951 .0000909 .000054 .0000462 .0000607 .000181 .000139 .0000367 .7631272 .0055395 .0000185 .0000373 .0000458 .0000471 .000044
86 .0027996 .0030539 .0134226 .0006356 .0058296 .0031624 .0025748 .0062559 .004511 .0021421 .0020301 .0018478 .0349973 .0033903 .0104491 .0006092 .0031223 .0005184 .0005774 .0006731 .0006625 .0254732 .0030418 .0034028 .0009856 .0023107 .0006136 .0094772 .0016679 .0026676 .0046062 .0036246 .0005297 .0069969 .0011712 .0004936 .0025947 .0023571 .0085032 .0022835 .0006095 .0021076 .0004826 .004537 .0018605 .0027923 .0073368 .0025944 .0016654 .0018948 .0025364 .0018936 .0053572 .0018506 .0014916 .0013712 .0013767 .0033327 .000505 .0097028 .0005102 .0027389 .0005965 .0028639 .0085066 .0518241 .0017534 .0099251 .0066946 .0016046 .0051148 .0025358 .0005673 .0054433 .0034153 .0068489 .0064715 .0103312 .0204887 .004568 .0084379 .0195899 .005078 .0015273 .0006537 0 .0030953 .0028466 .0022006 .0028358 .0100315 .0016634 .0065654 .1752842 .0021677 .001794 .0027546 .029188 .006381 .0046511 .001556 .0095 .0047463 .0143448 .0025575 .0024809 .0023628 .0005047 .0021535 .0022097 .0279238 .0013276 .016525 .019829 .0005055 .0005035 .0069709 .0027358 .0016962 .0006396 .0109915 .0032567 .0039243 .0045678 .0082665 .0048059 .0014017 .0213277 .0014563 .0004973 .0006649 .0028293 .0026336 .0023741 .0035263 .0054141 .0032508 .0019557 .0268953 .0117666 .0089322 .0006373 .0024674 .0045799 .0051474 .0035602 .0006895 .0017941 .0086289 .0006488 .0005871 .0172047 .010879 .0028894 .0037884 .0037727
87 .0093246 .0007326 .0010624 .0006434 .0007236 .0004546 .000606 .0007123 .0053706 .0005394 .0017154 .0014325 .0005791 .000707 .0010433 .0002858 .0005365 .0002511 .0005217 .0006215 .0004143 .0005464 .0525566 .0027205 .0002097 .0006016 .000591 .0003946 .0015187 .0025288 .0008811 .0050641 .0003579 .0071349 .000805 .0002835 .000577 .0005484 .0019512 .0004903 .0003265 .000943 .0003426 .0011778 .0006447 .0004755 .0023466 .0004186 .0002748 .0006213 .003414 .0004792 .0006932 .0016762 .0012254 .0010236 .0010697 .0007828 .0002478 .0003898 .0002632 .0006515 .0003153 .0006225 .0004778 .0007137 .0004721 .0008286 .0008958 .0003612 .0009843 .000679 .0002952 .0009841 .0002479 .0005098 .003737 .000539 .0005127 .0002843 .000972 .0004879 .0009073 .0014263 .000401 .0009446 0 .0005131 .0005545 .0004956 .0003945 .0007804 .0096175 .0012483 .0002004 .00118 .000831 .0005382 .0003577 .0188856 .0009591 .0046052 .0123839 .0005192 .0241406 .0014595 .0019394 .0002735 .0005239 .0003794 .0006004 .0003636 .0011443 .0007298 .0003057 .0004 .0003724 .0005502 .0006222 .0006414 .0010593 .0006503 .0003261 .0048532 .0011843 .0017825 .0010219 .0006062 .0012619 .0002568 .0004901 .0005987 .0006305 .0004302 .2137994 .0008684 .0017625 .0017313 .0005365 .0005947 .0006664 .0004132 .0008483 .0007797 .0038297 .0005994 .0007546 .0001752 .0006049 .0004022 .0003913 .000476 .0015327 .4726995 .0142527 .0324926
88 .0002366 .0052454 .0007317 .0000783 .0025963 .0000725 .0112802 .0023176 .0003139 .0070236 .0004581 .0004831 .0003323 .0068708 .0008827 .0001889 .1205406 .0001405 .0001029 .0001298 .0001911 .0003659 .0001812 .0004565 .0003628 .0064661 .000072 .0003564 .0003858 .0004281 .0024156 .0003213 .0001322 .0002271 .0003784 .0001292 .0186612 .0131424 .0005153 .0177993 .0001837 .0011198 .0001126 .0012804 .0019522 .0908387 .000466 .0127407 .0000632 .0023086 .0003376 .0045865 .0032408 .0004122 .0003944 .000407 .0003905 .0041042 .000134 .0002107 .0001375 .0085129 .0001782 .0146191 .0001239 .0004019 .0031238 .0011259 .0015811 .0021163 .0017228 .0050427 .0001647 .0016424 .0002129 .0014579 .0003479 .0008674 .0001963 .0002367 .001132 .0002277 .0020636 .0003526 .00019 .0002552 .0001507 0 .0073993 .4110324 .0002115 .0009271 .0001828 .0002574 .0001388 .0005793 .0025998 .0002752 .0004784 .0002028 .0005767 .0001666 .000228 .0001525 .0001805 .000698 .0004845 .0001349 .0082553 .0055471 .0004314 .0000453 .0006093 .0006522 .000132 .0001042 .0001494 .0628994 .0015354 .0000993 .0008383 .0120682 .0008223 .0003289 .0009033 .0006938 .0004271 .0001574 .0003653 .0001313 .0001667 .0212811 .0092696 .0158313 .0001613 .0021198 .0006738 .000432 .0002202 .0008686 .001334 .000176 .0019849 .0033871 .0003667 .017828 .000088 .0002072 .0013129 .0001866 .0001537 .0002095 .0005775 .0001531 .0002296 .0001961
89 .0001876 .0043736 .0003606 .0000662 .0009016 .0000414 .0224544 .0008045 .0002286 .4641693 .0004579 .0005124 .0001587 .0033356 .0004313 .0001647 .0037446 .0001161 .0000898 .0001174 .0001794 .0001707 .0001367 .0003686 .0002581 .0684226 .0000603 .0001634 .0003965 .0003757 .0012231 .0002471 .0001158 .0001518 .0004277 .0001088 .020824 .0795341 .0003165 .0167967 .0001648 .0015643 .0000963 .0008466 .0053827 .0035967 .0003003 .0022421 .0000363 .0078138 .0002897 .0149717 .001033 .0004154 .0004249 .0004557 .0004301 .0028697 .00011 .0001053 .0001146 .0104891 .0001582 .008769 .000067 .0001914 .0082707 .00048 .0007088 .0018626 .0009268 .0112682 .000143 .0008554 .0001079 .0004854 .000235 .000337 .0001005 .0001168 .0005335 .0001137 .0010182 .000363 .0001774 .0001344 .000111 .0050407 0 .0042358 .0001057 .0014363 .0001221 .0001405 .0001076 .0006674 .0032482 .0001345 .0002074 .0001434 .0007124 .0001062 .0001618 .0000808 .0001408 .000704 .0004588 .0001132 .1325839 .0019378 .0001978 .0000266 .0003099 .0002881 .0001129 .0000898 .0000781 .0097887 .0035167 .0000865 .0004126 .0042298 .0003235 .0002393 .0004796 .0004898 .0004836 .000084 .0003863 .0001085 .0001556 .0095621 .0156192 .0036499 .0001171 .0009596 .0005749 .0004315 .0001113 .0003444 .0004968 .000163 .0029502 .001381 .0002599 .0027512 .0000754 .0001484 .0004726 .0001738 .0001387 .0001057 .0003274 .0001143 .00017 .0001434
90 .0002021 .0037947 .0006334 .0000687 .0021983 .0000655 .0075594 .0019898 .0002674 .0053978 .000384 .0004048 .0003016 .0049086 .0007578 .0001692 .0685883 .0001263 .0000905 .0001136 .0001687 .0003332 .0001559 .0003832 .0003372 .0047397 .0000633 .0003299 .0003257 .0003594 .0019283 .0002728 .0001174 .000196 .0003236 .0001156 .0116959 .0092446 .0004388 .0143028 .0001636 .0009088 .0001001 .0010423 .0015766 .2846047 .0003962 .0165428 .0000577 .0018541 .0002854 .0038712 .0027307 .0003469 .0003337 .0003452 .0003314 .0030575 .0001205 .0001932 .0001234 .0058308 .000159 .0092551 .0001122 .0003611 .0026672 .0009792 .0013273 .0019909 .001402 .003682 .0001472 .0013457 .0001982 .0013633 .0002971 .0007977 .0001782 .0002199 .0009639 .0002074 .0016735 .0002988 .0001679 .0002274 .0001302 .3676143 .0055609 0 .0001939 .000768 .0001585 .0002275 .0001259 .0004833 .0019954 .0002502 .0004489 .0001747 .0004838 .0001454 .0001959 .0001381 .0001551 .0005759 .0004051 .0001209 .0063851 .0060644 .0003913 .0000411 .000529 .0005832 .0001178 .0000923 .0001365 .0299069 .001264 .0000871 .0007208 .0080498 .0007962 .0002799 .0007647 .0005781 .0003617 .000142 .0003097 .0001179 .0001465 .0126403 .0063193 .0188165 .0001393 .0017354 .0005576 .0003628 .0001998 .0007902 .0011906 .0001554 .0015555 .002691 .0003117 .0126823 .0000771 .0001907 .0011907 .0001649 .000136 .0001908 .0004943 .0001321 .0001967 .0001687
91 .0000332 .0000544 .0001134 .000012 .0000926 .0001228 .0000521 .0000991 .0000455 .0000469 .0000299 .0000286 .0007191 .0000607 .000102 .0000581 .0000683 .0000422 .0000109 .0000125 .000016 .0007106 .0000346 .0000407 .0000551 .0000473 .000037 .0011936 .0000259 .0000348 .0000681 .0000401 .0000527 .0000569 .0000218 .0000435 .0000541 .000051 .0000716 .0000533 .0000643 .0000357 .0000442 .0000591 .0000372 .0000674 .0000642 .0000699 .0000842 .0000385 .0000325 .0000446 .0000898 .0000278 .0000244 .0000236 .0000234 .0000565 .0000403 .9697541 .0000431 .0000528 .0000609 .0000566 .0005469 .0003395 .0000416 .0001183 .0000872 .0000455 .0000692 .0000482 .0000543 .0000721 .0004895 .0001647 .0000567 .0002313 .0021169 .0009351 .0000952 .0033934 .0000719 .0000242 .0000161 .0002745 .0000354 .0000646 .0000473 .0000662 0 .0000309 .0000555 .0001787 .0000349 .0000291 .0000469 .0013182 .0004884 .000045 .0000271 .00007 .0000457 .0009462 .0000309 .0000361 .000033 .0000438 .000048 .0000636 .000442 .0000478 .0001174 .0002054 .0000469 .0000453 .0017739 .0000589 .0000346 .0000112 .0001035 .0000618 .0001932 .0000461 .0000842 .0000542 .0000241 .0006363 .0000238 .0000408 .0000144 .0000574 .000052 .0000616 .0000383 .0000771 .0000423 .0000289 .0017433 .0002103 .0001395 .0000154 .0000424 .0000729 .0000502 .0000709 .0000121 .0000386 .0001553 .000016 .0000146 .0043104 .0000859 .0000337 .0000399 .0000397
92 .0025875 .0094637 .0020107 .0008736 .0031784 .0002871 .0100967 .0029111 .0025436 .0117628 .0122117 .0179069 .0008534 .0070145 .0023283 .0017191 .0049508 .0011547 .0012161 .001774 .0024858 .0008883 .001694 .0048585 .0015134 .0136957 .0007736 .0007997 .012406 .0063369 .0049895 .0030911 .0014179 .0014599 .015625 .0011717 .0086805 .009583 .0024356 .0072809 .0019135 .0645522 .0011398 .0054543 .0505461 .00455 .0025267 .0037189 .0002266 .0359235 .0047891 .0102354 .0033496 .0118394 .0162428 .0199903 .0175053 .0083326 .001091 .0005742 .0011767 .0101678 .0017932 .008181 .0004196 .0010414 .0114008 .0022203 .0031859 .004864 .0045054 .0142569 .0015564 .0041562 .0005565 .0017784 .0022292 .0014327 .0005851 .000596 .0026745 .0006368 .0044084 .0113343 .0024008 .0008505 .0013074 .0052874 .0120236 .0048973 .000577 0 .001186 .0009465 .0009309 .035304 .0154699 .0007398 .0009322 .0015479 .0653731 .0009461 .0017515 .0004949 .0018773 .014863 .009595 .0011919 .0104319 .0036358 .0010156 .00022 .0018239 .001429 .0012686 .0011226 .0004512 .0067886 .0653602 .0012121 .0022589 .0066736 .001248 .0026417 .0027972 .0043663 .0229267 .0005282 .0134131 .0011017 .0023256 .0077125 .0105015 .0046073 .0013387 .0039669 .0075073 .011689 .0006395 .0015047 .0020265 .002232 .0248986 .0046058 .0026843 .0048932 .0010424 .0010214 .0018736 .0023525 .0018071 .000599 .0022176 .0013851 .0020095 .0016589
93 .0118365 .0023129 .0051271 .0010855 .0027748 .0015517 .0018516 .0027764 .0187665 .0015766 .0035906 .0030145 .0026946 .0023238 .0047588 .0006086 .001773 .0005212 .0009219 .001084 .0008252 .0024836 .0212257 .0073732 .0005724 .0017708 .0010186 .0016389 .0029258 .0056605 .0031574 .0126756 .0006939 .1531042 .0016277 .0005695 .0017814 .0016522 .0100321 .00149 .0006748 .0024275 .0006574 .0041691 .0017203 .0015454 .011869 .0013572 .0008513 .0016843 .0064925 .0013721 .0026038 .0033236 .0024037 .0020533 .0021143 .0025301 .0005116 .0016262 .00054 .0020115 .0006526 .0019645 .0019641 .0035075 .0013191 .0035936 .0035877 .0010355 .0036492 .0020254 .0006107 .0037254 .0009383 .002017 .0209008 .0022639 .0022919 .0011056 .0041642 .002165 .0033545 .0026664 .0008028 .0053439 .0256515 .0016593 .0016277 .0016085 .0016508 .001888 0 .0081222 .0004329 .0026124 .002476 .0024615 .0014227 .0846506 .0021067 .0893888 .055005 .0022639 .0129046 .0036644 .0043232 .0005561 .0015424 .0011933 .0027754 .0009816 .0058749 .0033992 .0006083 .0007429 .0014995 .0017406 .0016116 .0010848 .0049034 .0021288 .0012081 .0172863 .0052125 .0064936 .0020758 .002772 .0024115 .0005254 .000927 .001892 .0019296 .001353 .0399158 .0032734 .0050265 .0035196 .0024454 .0025524 .0027753 .000813 .0024039 .0027991 .0158273 .0020335 .0012282 .0004477 .0024909 .0008023 .000762 .0020913 .0079372 .0206208 .0271451 .0390209
94 .0039286 .0035661 .0175243 .0007703 .0065525 .0029961 .0029201 .0069516 .0067556 .0024034 .0026182 .002346 .01943 .0039125 .0133782 .0006715 .0033974 .0005616 .0006987 .0008178 .0007703 .0157693 .0043436 .004706 .0009953 .0026329 .0007381 .0070047 .0021206 .0035842 .0055425 .0052118 .0006169 .0117653 .0014193 .0005529 .0029124 .0026359 .0131756 .0025028 .0006881 .0025757 .0005656 .0058191 .002166 .002983 .0113905 .0027093 .0015729 .002192 .0034403 .0020966 .005975 .0023747 .001866 .001692 .0017047 .0039326 .0005458 .0068467 .0005596 .00314 .0006706 .003245 .0066592 .0322166 .0019471 .0113418 .0080453 .0017087 .0063255 .0029404 .0006327 .0067359 .0028448 .0065209 .0103076 .0091535 .0123885 .0036711 .0104327 .0118476 .0061494 .0019307 .0007575 .1887332 .0044042 .0030908 .0024773 .0030549 .0070335 .0019931 .0107443 0 .0005654 .0022415 .0032998 .0160962 .0051837 .0071451 .0019074 .0163295 .007315 .0099294 .0035624 .0031865 .003096 .0005594 .002402 .0022982 .0185458 .0013472 .023028 .0185688 .0005746 .0006013 .0052972 .0030284 .0019719 .00078 .0142045 .0036967 .0035306 .0068288 .011005 .0066414 .0017291 .0140198 .0018252 .0005429 .0007896 .003182 .0030061 .0025204 .0051286 .0064713 .0043199 .0025199 .0149782 .0107282 .0092325 .0007433 .0029698 .0053408 .0077818 .0039376 .0008434 .0020466 .0085301 .0007526 .000685 .0107593 .0165558 .0040781 .005594 .0055788
95 .0010407 .0016899 .0009625 .0032607 .0013098 .0057128 .0019783 .0012861 .0009245 .0023252 .0015749 .0017373 .0051296 .0016276 .0010178 .0277323 .0018566 .0730841 .005155 .0043974 .0088376 .0053012 .000908 .0011439 .0110388 .0021162 .0033357 .0087409 .0017907 .0012773 .0013435 .0010118 .012884 .000732 .0028875 .0310654 .002006 .0021689 .0009117 .0023162 .0170803 .0018736 .0132224 .001246 .0023644 .0020591 .0009103 .0022516 .008361 .0023749 .001232 .0026825 .0013634 .0016543 .0020452 .0023126 .0022609 .0015872 .0782421 .0135954 .0505715 .0018612 .0196075 .001847 .0088441 .0037121 .0028752 .001093 .001185 .0035847 .0012557 .001912 .0265778 .0012303 .0503957 .0013508 .0008611 .0011859 .0076976 .0282274 .00109 .0079683 .0012876 .0019078 .0095229 .0032733 .0008411 .0019836 .0022573 .0020119 .0131476 .0023322 .0006813 .0006726 0 .0018836 .0017031 .0061983 .0079063 .0007899 .0022147 .0005968 .0008184 .0078208 .0009964 .001502 .0014256 .039128 .0023458 .0026182 .0043766 .00332 .0009089 .0009871 .022314 .0083999 .0180957 .0019799 .0025661 .0038309 .0010027 .0017049 .005646 .0009335 .0010403 .0011027 .0022862 .0060046 .0020458 .0574664 .0064644 .001885 .0019245 .0023711 .0008105 .0012758 .0012758 .001598 .0068399 .001132 .0011824 .0090419 .0017888 .0013948 .0009278 .0016778 .0029997 .0289434 .001219 .009506 .0103973 .0086643 .000912 .0008766 .0008925 .0008459
96 .0031895 .004283 .0014254 .0006765 .0018536 .0002127 .0037196 .0017112 .0027606 .0036337 .0455545 .1456491 .0005605 .0033685 .0016303 .0009081 .0021918 .0006457 .0008742 .0013124 .0014332 .0005727 .001836 .0062869 .0007043 .0043492 .0005912 .0004843 .0425483 .0107532 .0030267 .0037084 .0008706 .001381 .0108742 .0006839 .003269 .0033128 .0020774 .002618 .0010456 .028039 .0007174 .0040346 .007989 .0019351 .0022802 .0015916 .000149 .0067773 .0076112 .0030881 .0018951 .0448391 .0421192 .0286962 .0277839 .0041721 .0006156 .0003638 .0006669 .0039975 .0009815 .0033601 .0002905 .0007011 .0032253 .001439 .0020529 .0017625 .0029626 .0050802 .0008601 .0027478 .0003205 .0010068 .0021602 .0008584 .0003925 .00035 .0018104 .0004181 .0027648 .027793 .0013719 .000618 .0013321 .002226 .0037645 .0020764 .0003663 .023786 .0011056 .0007171 .0005065 0 .0069963 .0004867 .0005374 .0015621 .0837466 .0008307 .0017965 .0003404 .0021228 .0275047 .0222857 .0006835 .0033369 .0015001 .0006582 .0001738 .0013255 .0009346 .0007489 .0007473 .0002925 .0027234 .0081389 .000926 .001592 .0030475 .0006632 .002862 .0020423 .0040697 .0350385 .0003715 .0295251 .0006284 .001493 .0031383 .0039481 .0018484 .0013565 .002456 .0091587 .043151 .0004282 .0009213 .0012303 .0013218 .0099908 .0026168 .0027822 .002327 .0008322 .0005143 .0011138 .001354 .0010951 .0003943 .0017518 .0014364 .0021968 .0017446
97 .0013147 .065616 .0023257 .0002907 .0051988 .0001862 .0225396 .0044411 .0017507 .0115318 .0037819 .0039749 .0007202 .0263349 .002939 .0005201 .0076546 .0003779 .0003684 .0004944 .0006366 .0007575 .0008878 .0034368 .0006523 .0219625 .0002622 .0006416 .0027062 .0033487 .0130284 .0019414 .0004179 .0010061 .0019658 .0003704 .0160452 .0128401 .0024944 .0074724 .0005447 .0192686 .0003516 .0116836 .0139645 .0053721 .0024118 .0035359 .0001421 .0142227 .0022908 .0064468 .0056388 .0031123 .0026062 .0025151 .0024114 .0547911 .0003602 .0004302 .0003789 .0356932 .0005208 .0218813 .0002965 .000936 .0056111 .0028337 .0052098 .0024985 .0098218 .0608993 .0004697 .0083528 .0003799 .0018915 .0017795 .0014298 .0004455 .0004255 .0037584 .0004947 .0098068 .0022877 .0006233 .0006958 .0006879 .0073252 .0134347 .0062864 .0004333 .007643 .0007684 .0007742 .0003359 .0051303 0 .0005986 .0007527 .0009499 .0042915 .0006342 .0011083 .000362 .0009084 .0084709 .0042254 .0003792 .010114 .0028379 .0009065 .000118 .0019741 .0014564 .0003904 .0003444 .0003223 .011151 .0089703 .0003733 .0027901 .0189483 .0010023 .0018624 .0037823 .0052093 .002711 .0003897 .0023275 .0003595 .0005971 .0173012 .0294883 .0042408 .0007368 .0079867 .0070002 .0034059 .0004978 .0015539 .0024412 .0005866 .1613695 .0109568 .0020757 .0094382 .0003389 .0004206 .0021362 .0006133 .0005016 .0004583 .0024134 .0007108 .0011806 .0009496
98 .0008771 .001422 .0041233 .0002485 .0027701 .0017551 .0012933 .0030147 .001289 .0011127 .0007651 .0007208 .1543588 .0016099 .0035123 .0003473 .0017122 .0011513 .000239 .0002812 .0003263 .0894691 .0009051 .0011215 .001249 .0011533 .0002429 .0224869 .0006458 .0009259 .0019535 .0011066 .0002671 .0016518 .0005087 .0012122 .0013348 .0012291 .0022814 .0012522 .0003282 .0008986 .0002448 .0017056 .0008893 .0016155 .001985 .0015993 .0010791 .0009189 .000859 .0010202 .0026218 .0007034 .0005994 .0005696 .0005668 .0015089 .0010916 .0231713 .0011885 .0013372 .0003256 .0014331 .0065014 .0252538 .0009405 .0040936 .0027198 .0009572 .0020364 .0012107 .0003177 .0021508 .0040452 .0049003 .0016917 .0082797 .0459117 .0064235 .0031328 .1165869 .0021061 .0005977 .0003255 .0150136 .0009071 .001579 .0011327 .0016047 .0247802 .0007443 .0015555 .0076895 .0008905 .0007267 .0012188 0 .0090952 .0012383 .0006588 .0019912 .0012722 .0133831 .000796 .0009475 .0008631 .001217 .0011342 .0013869 .0346588 .0007148 .0044083 .009284 .0002771 .0002291 .0086046 .001451 .0008154 .0002544 .0036024 .00161 .0037493 .0013112 .0027374 .001581 .000583 .0140875 .0005817 .0011133 .0003056 .001442 .0013014 .0014082 .001001 .0022872 .0011579 .0007377 .1135318 .0080073 .0047117 .0003118 .0010847 .0020726 .0014567 .0018576 .0002669 .000901 .0051708 .0003222 .0002892 .0586194 .0028906 .0008621 .0010869 .0010651
99 .0014777 .0041637 .006733 .000496 .0078359 .0022391 .0042087 .0085364 .0020675 .003779 .001671 .0016448 .0214593 .0048292 .0064182 .0011453 .0063567 .0024588 .0006188 .0007068 .0009763 .028592 .0013857 .0021161 .004981 .0037113 .0004702 .1285938 .0014484 .0018351 .0049857 .0018861 .000815 .0021785 .0013248 .0023264 .0044976 .0042137 .0036044 .0046195 .0010457 .0023289 .0020674 .003796 .0026749 .0065415 .0031503 .0071893 .0019259 .002821 .0016309 .0036239 .0078163 .0015453 .0014114 .0014018 .0013771 .0042487 .0023196 .0200718 .00244 .0041824 .0010438 .0046421 .0053058 .0146503 .0033 .0087504 .0063302 .0038542 .0047971 .0036687 .003126 .004998 .0183465 .0236395 .0025563 .0307523 .0116598 .0304411 .0064434 .0169394 .0051948 .0013544 .000983 .0071433 .0013122 .005973 .0038014 .0062677 .0199792 .0020409 .0019567 .0053895 .0021986 .0017463 .0033356 .0197943 0 .0017519 .0016731 .0022109 .0018498 .0072118 .0012758 .002133 .001822 .0024193 .0039304 .0063238 .0238895 .001179 .0064034 .0141511 .0024355 .0006717 .0090095 .0051186 .002461 .0005877 .0064039 .0051139 .0559578 .0021221 .0051496 .0030349 .0014388 .0065748 .0013561 .0022963 .0008595 .0047958 .0041394 .005892 .0014264 .0057195 .0024103 .0016087 .0134793 .0221585 .0129237 .0009283 .0029392 .0057235 .0023555 .006356 .0005392 .0028928 .016505 .0009711 .0008672 .0148043 .0044862 .0012757 .0016768 .0015753
100 .0144703 .0013091 .0023323 .0006055 .0013974 .0005811 .0010354 .0013777 .0211046 .0008856 .0026294 .0021246 .0010433 .0012819 .0022669 .0003478 .0009371 .000294 .0005314 .0006475 .0004867 .0009821 .0324164 .0059954 .0003018 .0010056 .0005576 .0006734 .0020867 .0045778 .0017239 .0137937 .0003992 .0520281 .001043 .0003225 .0009848 .0009177 .0053197 .0008131 .0003899 .00154 .000373 .0024345 .001022 .0008118 .0068989 .0007031 .0003399 .0009908 .005747 .0007666 .0013204 .0024221 .0016464 .0013644 .0014149 .0014309 .0002879 .0006335 .0003053 .0011307 .0003758 .0010858 .000714 .0013653 .0007429 .0016882 .001827 .0005612 .0019958 .0011629 .0003495 .0020111 .0003906 .0009314 .0146805 .0009969 .0008476 .0004559 .0020523 .0008203 .0018075 .0018748 .0004721 .0018141 .0241375 .0008823 .0009157 .0008499 .0006421 .0011808 .0405638 .0025883 .0002405 .0017686 .0014666 .000939 .0006104 0 .0013789 .0104268 .2649891 .0008181 .0147655 .0025382 .0032496 .0003149 .0008607 .0006218 .0011116 .0004041 .002573 .0014395 .0003464 .0004224 .0005723 .0009448 .0009616 .0006295 .0023156 .001162 .0005522 .0179493 .0026455 .0041678 .0013788 .0009739 .001659 .000296 .0005523 .0010393 .001084 .0007149 .0471459 .0017271 .0035336 .0025838 .0009082 .0011228 .0012884 .0004784 .001456 .0014926 .013391 .0010753 .0007043 .0002379 .0011454 .0004718 .0004444 .0007886 .0038144 .0206446 .0671569 .1471142
101 .0027168 .0044767 .0013904 .0008496 .0019043 .0002269 .0043224 .001764 .0023276 .004631 .0187842 .0373974 .0005942 .0035354 .0015808 .0013295 .0025067 .0009101 .0011687 .0018017 .0021814 .0006108 .0016898 .0045603 .0009671 .0052741 .0007406 .0005354 .0272159 .0068892 .0029303 .0029887 .0012358 .0012765 .0264349 .0009622 .003834 .0040464 .0018658 .0032652 .001549 .0243222 .0009943 .0035418 .0114046 .0022967 .0020048 .0019336 .0001636 .0094347 .0054426 .0041675 .0019675 .0214614 .0508461 .0706236 .0562528 .0042041 .0008632 .0003991 .0009409 .0044669 .0014438 .0037712 .0003108 .000728 .0045289 .0014473 .0020123 .0024224 .0027908 .0057142 .0012465 .0026015 .0003724 .0010988 .0018906 .0009229 .0004196 .0003999 .0017614 .0004493 .0026665 .0256961 .002081 .0006306 .0012737 .0026071 .004727 .0024453 .0004014 .0518183 .001049 .0007179 .0007007 .0985267 .0068851 .0005191 .0006057 .0014328 0 .0008086 .0016154 .0003628 .0019527 .0138149 .0114552 .0009647 .0042472 .0018873 .0006956 .0005989 .0012896 .0009645 .0010593 .0010193 .0003204 .0031803 .0130915 .0012048 .0015431 .0033046 .0007723 .0023987 .0019186 .0033324 .0980695 .0003919 .0354853 .0008814 .0022133 .0035696 .0045061 .0022884 .0012831 .0024059 .0062779 .0191526 .0004563 .0009769 .0012837 .0019791 .0098033 .002634 .002344 .0025547 .0010432 .0007026 .0011808 .0020472 .0015957 .0004244 .0016283 .0013693 .0019364 .0015915
102 .0104333 .0032455 .0082798 .0015401 .0042597 .0033233 .0026416 .0043194 .0157784 .0022494 .0041831 .0036076 .0055192 .0033279 .0074021 .0008533 .0026564 .0007372 .0012774 .0014587 .0011254 .0049688 .0160686 .007837 .0008812 .0024976 .0014703 .0031734 .0034762 .0061474 .0044968 .011473 .0009647 .0637883 .0020881 .0008025 .0025681 .0023771 .0129974 .0021815 .0009365 .0031269 .0009249 .0055548 .0023417 .0023373 .0140542 .0020858 .0016912 .0023116 .0067193 .0019718 .0039853 .0038896 .0029375 .0025648 .0026272 .0035409 .0007249 .0033537 .0007622 .0028509 .000908 .0028249 .0044063 .0070224 .001884 .0057946 .0053726 .0015356 .0051477 .0028218 .0008537 .0053023 .0018041 .0034146 .01988 .0040088 .0050232 .002145 .0063497 .0046003 .0048122 .0031992 .0010976 .0126695 .0201249 .0024778 .0023179 .0024176 .0034099 .0024677 .146459 .0202255 .0006213 .0032159 .0033481 .0051625 .0026338 .0356512 .0026608 0 .0291085 .0051201 .0113116 .0044065 .0049337 .0007838 .002214 .0018298 .0054341 .0018776 .0097178 .0061442 .0008531 .0010431 .0031697 .0025499 .0021882 .0014915 .0076681 .0030848 .0021018 .0150712 .0075989 .0078613 .0025938 .0065027 .0029377 .0007436 .0012526 .0027375 .0027393 .0020427 .0259552 .0047839 .0058988 .0040964 .0053197 .0044986 .0046026 .0011103 .0032008 .0040887 .0149391 .0030316 .0017001 .0006892 .0041948 .0010969 .0010478 .0044752 .0115339 .0169052 .0185907 .0232859
103 .0171523 .001468 .0026083 .0005683 .0015512 .0005285 .0011421 .0015235 .0395032 .000967 .0030028 .002383 .001053 .0014334 .0025626 .0003522 .0010241 .0002938 .0005134 .000635 .0004916 .0009965 .0255089 .0079183 .0003132 .0011069 .000521 .000681 .0022944 .005629 .0019661 .0211017 .0003952 .0535379 .0011021 .00032 .0010826 .0010045 .006648 .0008834 .0003937 .0017336 .0003657 .0028784 .0011214 .0008799 .0090971 .0007557 .0003128 .0010862 .0069989 .0008297 .0014627 .0027147 .0017836 .001465 .0015184 .001615 .000287 .0006225 .0003044 .0012547 .0003791 .001201 .0006721 .0014033 .0008021 .0018654 .0020674 .0005978 .0023018 .001293 .0003514 .0023163 .0003881 .0009925 .022754 .0010516 .0008243 .0004538 .0023239 .0008071 .0020647 .0020296 .0004768 .0017948 .0153455 .0009617 .0010021 .0009239 .000631 .0012954 .025555 .0025691 .0002416 .0019721 .0016591 .0009353 .0006249 .2569168 .0015073 .0082539 0 .0007801 .0133751 .0029763 .0038367 .0003134 .0009383 .0006649 .0011414 .0003641 .0028647 .0015291 .0003438 .0004107 .0005507 .0010353 .0010489 .0006034 .0026155 .0012899 .0005742 .0317377 .0030728 .0052701 .0014854 .0009259 .0017879 .0002946 .0005529 .0011461 .0011995 .0007703 .0248207 .0019599 .0043543 .0029285 .0008902 .0011909 .0013973 .000481 .0016434 .0016799 .0214912 .0011844 .0006644 .0002443 .0012315 .000476 .0004435 .0007717 .0044974 .0142558 .1140905 .0889472
104 .0011449 .0012987 .0030435 .0004509 .0021093 .0068211 .001195 .002233 .0015409 .0010613 .0008728 .0008164 .0130987 .0014218 .0026785 .0015789 .0014699 .0012015 .0003589 .0003786 .0003863 .0110146 .0012867 .0012532 .0011642 .0010944 .0015346 .008962 .000755 .0010607 .0016785 .0013284 .0017068 .0021715 .0005838 .0013119 .001222 .0011462 .0022115 .0011621 .001836 .0009298 .0014662 .001575 .0008961 .0014099 .0020303 .0014092 .0030345 .0009179 .0010306 .0009916 .0020204 .0008154 .0006954 .0006548 .0006556 .0013658 .0011574 .0271449 .0012512 .00123 .0017363 .0012932 .105768 .0081616 .0009302 .0028253 .0021465 .0009572 .0017579 .0011429 .0015508 .0018318 .0054653 .0030141 .001913 .0041049 .0968046 .0073774 .0024179 .0394766 .001782 .0007067 .0003859 .0116754 .0013847 .0013843 .0010766 .0014015 .0281434 .0007879 .0022638 .0075057 .0009362 .0008042 .0011665 .0211765 .0052434 .0017072 .0007286 .0031248 .0016789 0 .0011251 .0010153 .0009733 .0012923 .0010768 .001276 .0082391 .0019021 .0032999 .0046259 .0014395 .001608 .0423037 .0013 .000835 .0003989 .002742 .001414 .0028395 .0015466 .0022813 .0015789 .0006666 .2441544 .0006822 .0011903 .0003694 .001297 .0012029 .0012771 .0014983 .0018825 .00122 .0008491 .0490528 .0040471 .0029804 .0003714 .0010675 .0017284 .0016551 .0015645 .0004509 .0009003 .0031261 .0003825 .0003488 .0560799 .0025582 .0013016 .0014329 .0014816
105 .0813278 .0019643 .0023039 .0015432 .0017265 .0007477 .0016183 .0016782 .0156505 .0014539 .0064445 .0051512 .001102 .0018465 .0023416 .0007554 .0013553 .0006425 .0013459 .0017116 .0011413 .0010573 .2116271 .0094501 .0005341 .0016353 .0013785 .0007815 .0056922 .0099304 .0022461 .0192338 .0009359 .0106103 .0025612 .0007253 .0015246 .0014589 .0044603 .0012839 .0008731 .0028905 .0008729 .0031333 .0018464 .0011979 .0055185 .0010429 .0004777 .0017598 .0160196 .0012876 .0016673 .0063979 .004322 .0034431 .003642 .0020883 .0006304 .0007244 .0006742 .0017444 .0008383 .0016393 .0008126 .0013786 .0012798 .0018555 .0021379 .0009436 .0024925 .0018594 .0007757 .0024614 .0004865 .001134 .0085794 .001149 .0009174 .0005556 .0022477 .0008953 .0022785 .0052792 .0011 .001659 .051314 .001306 .0014956 .0012544 .0007326 .0023817 .0102845 .0021462 .0005046 .0039973 .0023328 .0010038 .0007393 .0245571 .0031254 .0055021 .0229436 .0008967 0 .0048546 .0072508 .0007014 .0014028 .0009527 .0011803 .0006308 .0024119 .0015086 .0007886 .0010168 .0006659 .0014278 .0017945 .0016598 .0023607 .0016863 .0007191 .0141156 .0027694 .004898 .0034304 .0010321 .0045002 .0006534 .0013621 .0015687 .0016897 .0010927 .0418209 .0021438 .0056052 .0066 .0009707 .0012669 .0014848 .0011305 .0024487 .0019563 .0102772 .0015094 .001887 .0004448 .0013385 .001102 .0010503 .0008659 .0033777 .0807234 .0447508 .0526128
106 .0056608 .0082912 .0029904 .0006915 .003674 .0003242 .0057972 .0033498 .006383 .004798 .0499066 .0376725 .0009549 .0065116 .0035217 .0008515 .0035419 .0006301 .0008274 .0011653 .0012203 .0009708 .0030347 .0228447 .0007809 .006207 .0006129 .0007754 .0173959 .0361879 .0070268 .008795 .0008045 .002674 .0052561 .0006565 .0050267 .0047237 .0050585 .0036093 .0009486 .034944 .0006822 .0121544 .0082866 .0029109 .0057007 .0022852 .0002226 .0074437 .0162555 .0037272 .0036854 .0273281 .0122659 .0091602 .0091961 .0088228 .0006035 .0005778 .0006456 .0067137 .0009 .0056299 .0004622 .001248 .003659 .0028947 .00449 .0020509 .0073037 .0082678 .0008048 .0066478 .0004701 .0017186 .0050277 .0014855 .0006427 .0005274 .0039507 .000685 .0064325 .0118168 .0011785 .0010958 .0021124 .0034389 .0050911 .0031722 .0005829 .0128394 .0019885 .0013071 .0005179 .0352654 .0148113 .0008136 .0008416 .0028743 .0150557 .0014594 .0034763 .000551 .0033055 0 .0854328 .0006579 .0044272 .0020211 .0011418 .0002347 .0027544 .0017282 .0007087 .0007109 .0004587 .0042338 .0073013 .000889 .0034277 .0054928 .000995 .0068196 .0047936 .0137805 .0100246 .0006094 .0106605 .0006128 .0012613 .0051267 .0063565 .0025741 .0022399 .0054732 .0644226 .0366674 .0007084 .0016372 .0022961 .0011408 .0192289 .0055256 .0069578 .0040795 .0008357 .0005594 .0020091 .0011653 .0009759 .0006421 .0040102 .0022491 .0041808 .0030986
107 .0074521 .0038181 .0019748 .0006248 .0021069 .0002627 .0028763 .001956 .0066158 .0024971 .1309289 .0420145 .000677 .0031904 .0022459 .0006404 .0019324 .0004829 .0007203 .0010264 .0009635 .0006802 .0033886 .0265472 .0005306 .0030535 .0005499 .0005354 .0226925 .1160489 .0035896 .0106796 .0006496 .0024681 .0041627 .0005153 .002566 .0024477 .0036719 .0019635 .0007279 .0114106 .0005565 .0059581 .004036 .0016352 .0043651 .00133 .0001764 .0036673 .0360218 .0020498 .0020899 .0484122 .0120089 .0077687 .0081431 .0040453 .0004642 .0004155 .0004988 .0032274 .0006901 .0028112 .0003539 .0008788 .0020408 .0018104 .0026006 .0012376 .003843 .0037947 .0006178 .003591 .0003277 .0010801 .0044173 .0009682 .0004739 .0003681 .002413 .0004967 .0034057 .0137673 .0009266 .0008224 .0022118 .0018809 .0026145 .0017581 .0004193 .0065311 .0018485 .0010007 .0003873 .0225151 .0058215 .000584 .0005665 .0028996 .0098371 .0012876 .0035311 .0004162 .0038902 .067318 0 .0005117 .0023356 .0011982 .0007921 .0002021 .001877 .001159 .0005604 .0005962 .0003384 .002232 .0037714 .0007975 .0022062 .0027738 .000646 .0069632 .0029856 .0085559 .0082984 .0004643 .0109332 .0004744 .0010416 .0026076 .0030923 .0014739 .0023182 .0029855 .0304009 .083362 .0005185 .0010669 .0014338 .0009101 .0070064 .0029088 .0064813 .0021883 .0007669 .0003956 .0012637 .0009188 .000785 .0004683 .0027819 .0024033 .0046279 .0033068
108 .0001833 .0002347 .000127 .0007506 .0001677 .0007786 .0002683 .0001631 .000152 .0003151 .0002763 .0003076 .0000983 .0002203 .0001354 .0103781 .0002337 .063805 .0015744 .0012866 .003268 .0001034 .0001602 .0001878 .0008217 .000293 .0007385 .0005213 .0003298 .0002171 .0001842 .0001698 .0091726 .0001191 .0005773 .2253494 .0002672 .0002893 .0001341 .0002978 .0086771 .0002993 .0083024 .0001805 .0003555 .0002521 .0001375 .0002643 .0021336 .0003507 .0002147 .0003573 .000174 .0002973 .0003842 .0004407 .0004327 .000221 .0578547 .0007324 .3197303 .0002551 .0113114 .0002477 .0007158 .0001008 .000389 .0001392 .0001575 .0004285 .0001741 .0002694 .0241183 .0001696 .001491 .0001542 .0001356 .000134 .0005261 .0010709 .0001449 .0005184 .0001759 .0003606 .0036659 .0000836 .0001485 .0002493 .0003071 .0002497 .0007176 .0003861 .0001132 .0000861 .0050595 .0003287 .0002486 .0004247 .0004922 .0001337 .0003943 .0000973 .0001373 .0005829 .0001791 .0002467 .0002436 0 .0003139 .0003009 .0001063 .0006713 .0001205 .0001179 .0478448 .003375 .0010149 .0002569 .0003938 .0010156 .0001335 .0002268 .0004086 .0001527 .0001434 .0001676 .000431 .0004758 .0003894 .136363 .0022265 .0002502 .0002631 .0002859 .0001414 .0001716 .0002035 .0002834 .0004723 .0001309 .0001436 .0036747 .0002685 .0001862 .0001486 .0002151 .0007055 .0012426 .0001444 .0037339 .0053293 .0005582 .0001287 .0001557 .0001527 .0001459
109 .0002149 .0041268 .000422 .0000802 .001054 .000051 .0172418 .0009486 .0002606 .419291 .0005065 .0005661 .0001953 .0034279 .0005011 .0002088 .0047943 .0001471 .0001095 .0001421 .0002218 .0002109 .0001583 .0004104 .0003459 .0289712 .0000733 .0002057 .0004454 .0004177 .0013347 .0002803 .0001438 .0001763 .0004971 .0001367 .0199175 .0815201 .0003618 .0393887 .0002069 .0015882 .0001196 .000917 .0051559 .0052298 .0003422 .0033666 .0000458 .0072087 .0003262 .0327361 .0012103 .0004633 .0004799 .0005182 .0004894 .002852 .0001393 .0001317 .0001448 .0088497 .0001989 .0084715 .0000827 .0002329 .0136877 .0005666 .0008114 .0029113 .0010211 .0085113 .0001802 .0009504 .0001381 .0006084 .000269 .0004181 .0001242 .0001488 .0006162 .0001409 .0011271 .0004111 .0002198 .0001622 .0001293 .0069349 .1634907 .0059973 .0001321 .0015366 .0001427 .000168 .0001379 .0007295 .0030154 .0001661 .0002644 .0001662 .0007893 .000125 .0001869 .0000996 .0001629 .0007549 .0005054 .0001427 0 .0030176 .000243 .0000331 .0003635 .0003485 .0001414 .0001107 .0000976 .012095 .0037085 .0001047 .0004798 .0044588 .0004238 .0002724 .000548 .0005424 .000548 .0001031 .0004384 .0001371 .0001902 .0097664 .0122497 .006009 .0001362 .0010774 .0006247 .0004793 .0001373 .0004231 .0006006 .0002014 .0027553 .0015347 .0002954 .0032332 .0000909 .0001943 .0005787 .0002153 .0001717 .0001311 .0003772 .000133 .0001956 .0001659
110 .0008567 .0073106 .0022036 .0003949 .0053187 .0003648 .0125152 .0051037 .001062 .0157977 .0015773 .0016983 .0014476 .0080066 .0024939 .0012111 .0210634 .0009039 .0005413 .0006581 .0010777 .0016093 .0006776 .0014509 .003268 .011339 .0003683 .0018153 .0014328 .001414 .004564 .00109 .0007652 .0008155 .0016553 .0007958 .0155069 .01768 .0015824 .0330589 .0011192 .0032981 .0006537 .0030239 .0061243 .0462507 .0014552 .1530095 .0003612 .0070478 .0011689 .0197173 .0060899 .0014744 .0015234 .0016333 .0015632 .0062504 .0008602 .0010784 .0008701 .0100043 .0010959 .0119399 .0006071 .0015918 .0154664 .0031439 .0036711 .0301391 .0037034 .0082926 .0010265 .0036107 .0013111 .0053381 .0011525 .0033757 .0009267 .0013852 .0029585 .0010812 .0041764 .0013563 .0010827 .0010253 .0005769 .0287072 .0147207 .0350915 .0010782 .0032993 .0006802 .0009903 .0009483 .0020205 .0052125 .001251 .002621 .0007397 .0021606 .0006366 .0008158 .0007274 .0006814 .0021232 .0015973 .0008429 .0185901 0 .0017914 .0002496 .0019173 .002303 .0007975 .0005813 .0007763 .0200198 .0055291 .0005018 .002405 .0102463 .0055301 .0011026 .0024476 .001961 .0016956 .000725 .0014282 .0008327 .0008921 .013823 .0109537 .1543441 .0006103 .0043127 .0019685 .0015137 .0010195 .0031611 .0039436 .0009901 .0046441 .0056459 .0012012 .012427 .0004329 .0016071 .0041963 .0010613 .0008735 .0010061 .0017564 .000586 .0008233 .0007208
111 .001076 .0022159 .0085696 .0002649 .0053365 .001174 .0019535 .0060092 .0016784 .0016127 .0010156 .0009565 .1199281 .0025901 .0070293 .0004011 .0027335 .000345 .0002794 .000334 .000393 .1843786 .001049 .0015332 .0017973 .0016978 .0002504 .017702 .0008385 .0012375 .0033197 .0014377 .0003117 .0019819 .0006518 .0003156 .0020233 .0018209 .0035208 .0018382 .0003855 .0012624 .0002809 .0027303 .001247 .0024896 .0029217 .0023871 .0007758 .0012948 .0011128 .0014373 .0049355 .0009216 .0007768 .0007376 .0007321 .0023891 .0003363 .007981 .000335 .0020444 .00038 .0022225 .0031703 .1415425 .0013044 .0092768 .0051491 .0012779 .0034772 .0018117 .0003655 .0037327 .002965 .0110271 .002289 .0265715 .0099283 .0043688 .0061554 .0145993 .0036563 .0007684 .000391 .0142422 .0010034 .0024541 .0016515 .0024887 .0082381 .0010131 .0017391 .008785 .0012431 .0009745 .0018302 .0343664 .0108843 .0014535 .0008753 .0020782 .0015395 .005163 .000928 .0013185 .0011608 .0003274 .0016455 .0019692 0 .0005439 .0088927 .0375721 .0003154 .0002679 .0038894 .0022317 .0011243 .0002913 .0072258 .0025803 .0051205 .0017245 .0049355 .0023749 .0007579 .005711 .0007491 .0003279 .0003688 .002233 .0019735 .0020669 .0011186 .0040894 .0016495 .0009726 .0146523 .0280426 .0116818 .000374 .0015866 .0036007 .0019702 .0030771 .000293 .0012583 .0132426 .0003868 .0003432 .0110663 .0048642 .0009617 .0013215 .0012481
112 .0051384 .0029782 .0047576 .0091907 .0038083 .063619 .0028233 .0039113 .0049604 .0026771 .0034972 .0033389 .0075686 .0031136 .004467 .0036322 .0031978 .0034866 .006762 .0071093 .0048531 .0072365 .0062716 .0040323 .0030033 .0026868 .0090465 .0075347 .0035321 .003869 .0034732 .0046773 .004666 .0064252 .0075299 .0039245 .0028681 .0027852 .0046903 .0028773 .0040572 .0028026 .0047419 .0035612 .002421 .0032054 .0047022 .0033361 .1168194 .0024291 .0041898 .0026847 .0037216 .0035412 .0099727 .0088683 .0091177 .0030813 .003501 .0108247 .0036389 .0028682 .0039646 .0029475 .0191838 .0066292 .0026365 .0044207 .0039244 .0048226 .003617 .0027619 .0038157 .0036894 .010366 .0045617 .0050894 .0051563 .0112009 .0097305 .004205 .0099569 .0035924 .010937 .004738 .0081978 .0073574 .0031212 .0026846 .0031641 .0107817 .0026562 .0074465 .0077258 .0029537 .0031151 .0028834 .0085807 .0065029 .006398 .0086534 .0086934 .0059446 .01443 .0060043 .0032807 .0035858 .0037695 .0027162 .0033222 .0065845 0 .0050174 .0053906 .0041335 .0054884 .0154243 .0029836 .0067721 .0080461 .0045292 .0030937 .0052256 .004872 .004243 .0039306 .0088753 .0135134 .0101305 .0036202 .0056257 .0029564 .0028315 .0031487 .0071709 .0036669 .0035836 .0035341 .0100966 .0050869 .0044605 .0049026 .0027933 .0034706 .0047754 .0032699 .0097291 .0024281 .0045597 .0047601 .0048215 .0106902 .0047526 .0071127 .0056314 .0062443
113 .0016048 .0029968 .2957704 .0002511 .0084524 .0005098 .0021681 .0091691 .0032723 .0016129 .0014491 .0012963 .0040212 .0034895 .0726938 .0003018 .0026181 .0002437 .0002627 .0003246 .0003445 .0039548 .0014311 .0029141 .0004434 .0018562 .0002329 .002056 .0010916 .0020329 .0065969 .0025859 .0002609 .0033561 .0007108 .0002377 .0021463 .0018436 .0163883 .0016792 .0003086 .0016916 .000232 .0066202 .0013844 .0020903 .0101824 .0017437 .0003234 .0014132 .001738 .0013166 .0069984 .0012583 .0009572 .0008682 .0008673 .0035278 .0002356 .0014021 .0002427 .0024365 .0002997 .0025521 .0009846 .0083927 .0011892 .0277076 .0146874 .000958 .0085214 .0022001 .0002802 .0097811 .0007932 .0048067 .005607 .0059555 .0018102 .0009999 .0298302 .0020148 .0081342 .000964 .000339 .0055 .001248 .002262 .0016887 .0021957 .0014283 .0011873 .0024023 .0071182 .0002361 .0012807 .002601 .0028524 .0019038 .0021956 .001059 .0024252 .0025213 .0013494 .0012375 .0020756 .001795 .0002421 .0016063 .0013753 .005803 .0002705 0 .0175547 .0002465 .0002356 .0009763 .0022489 .0012093 .0002821 .0949257 .003146 .0016249 .0034606 .0319533 .0063514 .0008976 .0015933 .0009175 .0002342 .0003406 .0024621 .0022732 .001623 .0014468 .0090381 .003131 .0013632 .0021892 .0083003 .0115237 .0003278 .002178 .0060903 .0044411 .0033827 .0002848 .0003171 .0083687 .0003357 .0002959 .0017865 .0463568 .0012048 .0020889 .0018131
114 .0016053 .0040661 .0317553 .0003415 .0136849 .0009804 .0033236 .0162627 .002707 .0025717 .0016053 .0014979 .0178809 .0049292 .0236399 .0005032 .0047538 .0004163 .0003701 .0004504 .000522 .0197615 .001479 .0025893 .0008826 .0028047 .0003185 .0079166 .0012808 .0020101 .0072777 .0022995 .0004017 .0029031 .000951 .0003895 .0034189 .0029742 .0072284 .0029023 .0004948 .0020757 .0003578 .0056627 .0019727 .0040234 .0055801 .003591 .0006585 .0020502 .0017472 .0021873 .0118453 .0014303 .0011725 .0011024 .0010935 .004542 .0004034 .0041478 .0004081 .0035785 .0004844 .0039181 .0021941 .0510386 .0019561 .0397585 .0141756 .0017687 .0079018 .0031123 .0004593 .0087643 .0021605 .0205115 .0038895 .0456207 .0049765 .0028972 .0192236 .0062052 .0084103 .0011567 .0005173 .0111911 .0013498 .0041059 .0026622 .004105 .004236 .0015773 .002357 .0097331 .0004349 .0015312 .0032539 .0101866 .0071344 .002083 .0013431 .0026002 .002282 .0032077 .0013125 .0022083 .0018795 .0004019 .0026116 .0028014 .0415755 .0004927 .0297678 0 .0003956 .0003484 .0024676 .0037809 .0017401 .0003864 .0245257 .0047844 .0051002 .0028154 .0131869 .0045916 .0011375 .0036301 .0011239 .0003962 .0004958 .0038941 .0033994 .0031313 .0015209 .0098392 .002902 .001524 .006437 .0907207 .0453785 .0004953 .0027269 .0079291 .0033373 .0057878 .0003829 .0019477 .0416782 .0005117 .0004496 .0052127 .0115254 .001304 .0019655 .0017838
115 .0004857 .0005655 .0003063 .0022489 .0003972 .0018367 .0006381 .0003852 .0003933 .0007451 .0007251 .0008082 .0002234 .000527 .000327 .0185059 .0005449 .0329165 .0055008 .0043644 .011143 .0002341 .0004253 .0004838 .0016074 .0006997 .0021668 .0010173 .0008804 .0005653 .0004451 .0004418 .0681884 .0003076 .0015677 .2615459 .0006318 .0006826 .0003347 .0006933 .0245313 .0007536 .0475189 .0004449 .0008685 .0005812 .000346 .0006006 .006198 .0008513 .0005652 .0008357 .0004111 .0007872 .0010302 .0011833 .0011652 .000534 .0315342 .0014011 .0595532 .00061 .0297769 .0005884 .0014732 .0002343 .0009116 .0003308 .0003784 .0009615 .0004231 .0006492 .0476466 .0004115 .0025645 .0003526 .0003463 .0003066 .0010564 .0019263 .000349 .001031 .0004248 .0009721 .0125333 .0001991 .0003944 .0005796 .0007278 .0005783 .0013763 .000977 .0002943 .0002101 .0068589 .000856 .0006085 .0002121 .0009651 .0003497 .0010292 .0002519 .000358 .0011879 .0004787 .0006318 .0006341 .1137339 .0007391 .0006768 .0002435 .0018846 .0002917 .000276 0 .0138635 .0019297 .0006029 .0009654 .0032773 .0003224 .0005389 .0003991 .0003944 .0003498 .000421 .0011522 .0009868 .0010505 .0473751 .0079983 .0005921 .000628 .0006533 .000374 .0004127 .0005178 .000747 .0009515 .000302 .0003357 .0136688 .0006623 .0004457 .0003811 .0005056 .0021406 .0022195 .0003348 .0130314 .0247806 .001107 .0003173 .0004147 .0004005 .0003841
116 .0015307 .001254 .0007442 .0163072 .0008866 .0059946 .0013496 .0008582 .0011551 .0015203 .0020012 .002184 .000488 .0011611 .0007883 .0110614 .0011283 .0138202 .0846654 .0279947 .0172959 .0005035 .0013999 .0013482 .002323 .0014729 .0150019 .0005317 .0024841 .0015951 .0010292 .0013029 .071797 .0009365 .0039659 .0268204 .0013211 .0014046 .0008877 .0013859 .0154369 .0017921 .1569339 .0010856 .0018581 .0011671 .0009377 .00117 .0408794 .0018009 .0016681 .0016396 .0009088 .0022079 .0028332 .0031418 .0031454 .0012024 .0142528 .0024523 .0171311 .0013146 .0156225 .0012559 .0032309 .0005386 .0017694 .0007641 .0008814 .0017201 .0009997 .0014115 .0164039 .0009729 .0033793 .0007385 .0009864 .000653 .0003978 .0028172 .0008278 .0004257 .0009887 .0027824 .0174595 .000513 .0013356 .0011842 .0014975 .0011724 .0024223 .0022369 .0009299 .000569 .0066808 .0022103 .001389 .0004538 .0006113 .0011033 .0025625 .0007969 .0011066 .0024962 .001597 .0016397 .0017452 .0207592 .001497 .0012764 .0005352 .0111154 .0007212 .0006289 .0358715 0 .0034697 .0012491 .002042 .0286442 .0007799 .001165 .0007699 .0011489 .0008586 .0010976 .0030308 .0004182 .0029469 .0169274 .0240086 .0012522 .0013418 .0012714 .0012423 .0009531 .0013624 .0020822 .0004157 .0006564 .0007428 .0222735 .0015219 .001006 .0010861 .0010762 .0146151 .0029637 .0007268 .0184232 .0372642 .0021144 .0008163 .0014086 .0012497 .0012315
117 .0014131 .0019332 .0037512 .0020037 .0030272 .0105959 .0018576 .0031986 .0018544 .0016984 .0011841 .0011283 .0147204 .0021201 .0034023 .0021066 .0023363 .0016075 .0022484 .0005251 .0029784 .0138917 .0015407 .0016027 .0019639 .0017087 .0017849 .0178859 .0010371 .0013839 .0023615 .0016378 .002066 .0024118 .0008651 .0016869 .0019191 .0018243 .0026513 .0018995 .0023409 .0013487 .0017877 .0021263 .0013869 .0023179 .0024334 .0024047 .0066181 .0014301 .0013251 .0016324 .0029447 .0011098 .0009762 .0009392 .0009346 .0020007 .0015468 .089102 .0016493 .0018804 .0022307 .0019921 .0717111 .0089567 .0015373 .0037602 .0029221 .0016927 .0024106 .001738 .0020149 .0024992 .0191652 .004733 .0022472 .0061314 .0525542 .0259812 .0031761 .0421078 .0024769 .0009754 .0028804 .0093293 .0016329 .0022298 .0017117 .0022782 .0867631 .0011811 .0024656 .0065842 .0013314 .0011362 .0017075 .0223879 .010771 .0019635 .001058 .0031808 .0019488 .0695607 .0013739 .0013899 .0013013 .0016831 .0017342 .0022392 .0102057 .0033431 .0039259 .0058513 .0018172 .0018952 0 .0020607 .0013027 .0024741 .0034558 .0021478 .0056454 .0018671 .0029129 .002027 .0009571 .0348954 .0009535 .0015728 .0006038 .0020155 .0018534 .0021603 .0017468 .0026229 .0016168 .0011518 .0350804 .0057573 .0042111 .0028181 .0015647 .0024858 .001996 .0024102 .0006434 .0014338 .0045532 .0028553 .0024581 .0577028 .0030632 .0015497 .0017065 .0017411
118 .000346 .0118921 .0009581 .0001102 .0032284 .0000916 .0447801 .0028183 .000455 .0165713 .0007191 .0007648 .0004021 .0139646 .0011697 .0002583 .0492268 .0001896 .0001449 .0001853 .0002706 .0004382 .0002595 .0006919 .0004548 .017767 .0001009 .0004155 .0005991 .0006572 .0037076 .0004728 .0001837 .0003167 .0005801 .0001762 .1165231 .0444638 .0007257 .0321242 .0002546 .0019665 .0001555 .0019977 .0036788 .0261641 .0006636 .0086749 .0000785 .004466 .0005095 .0079288 .003959 .0006426 .0006136 .0006334 .000606 .0081132 .0001805 .0002534 .0001863 .0267532 .0002461 .0583635 .000154 .0004929 .0051908 .0014156 .0021351 .0026945 .0025765 .012891 .0002258 .0024049 .0002512 .001556 .0004956 .0009832 .0002407 .0002785 .0015088 .0002766 .0030455 .0005436 .0002683 .0003237 .0002133 .0830024 .0189612 .0441264 .0002545 .0015708 .000253 .0003328 .0001829 .0009353 .0052225 .0003337 .000541 .0002866 .0009284 .0002262 .0003239 .000189 .0002604 .001134 .0007587 .0001835 .0189997 .0051048 .0005177 .0000572 .0007994 .0007926 .0001812 .000145 .0001822 0 .0027272 .0001406 .0011098 .0272843 .0008753 .0004777 .0012489 .0010441 .0006675 .0001965 .0005647 .0001775 .0002377 .1228149 .0318782 .0124456 .0002279 .0030057 .0010611 .0006752 .0002696 .0010042 .0015602 .0002486 .0038398 .0049559 .0005314 .021252 .0001248 .0002636 .0014883 .0002634 .0002155 .000255 .0007936 .0002175 .00033 .0002794
119 .0012031 .0083227 .0013246 .0004735 .0024195 .0001846 .0119118 .0022072 .0012777 .0189841 .0039825 .0050446 .0005958 .0060861 .0015437 .001161 .0049144 .0007695 .0006697 .0009313 .0014693 .0006287 .0008347 .0022293 .0012657 .019655 .000425 .0005909 .0038385 .0026011 .0035678 .0014742 .0008539 .0007896 .0053406 .0007493 .0102041 .0128535 .0014103 .0094142 .0012304 .0181785 .0006873 .0033233 .2676344 .0047504 .0014122 .0038403 .0001606 .1508897 .0020129 .017409 .002615 .0037812 .0046226 .0054913 .0049889 .0066876 .0007246 .0004095 .0007726 .0107312 .0011611 .00849 .0002816 .0007147 .0213671 .0015629 .0022299 .0058125 .0030412 .015752 .0010161 .00281 .0004199 .0013993 .0011947 .0010755 .0004015 .0004459 .0018124 .0004438 .0030964 .0035953 .0014367 .0005516 .000663 .0055689 .0187228 .0051261 .0004111 .0415673 .0006438 .0005955 .0006514 .0076826 .011547 .0005154 .0007149 .0008017 .0105037 .0005335 .0009019 .0003336 .0008996 .0053753 .0035237 .0007731 .0160118 .003875 .0007168 .0003571 .0011815 .0010026 .0007972 .0006517 .0003165 .0074957 0 .0006469 .0014915 .0061987 .0010223 .0013288 .0017905 .0023526 .0059589 .0003503 .004068 .0007235 .0012838 .008199 .0118283 .0051409 .0006843 .0028367 .0034219 .003805 .0004396 .0011109 .0015053 .0013114 .0164779 .003516 .0013841 .004468 .000551 .0007847 .0014165 .0014036 .001071 .0004165 .0013519 .0006945 .0009974 .0008366
120 .0026825 .0014966 .0009942 .0770515 .0010706 .0046935 .0015252 .0010348 .0018544 .00165 .0030549 .0032488 .0006144 .0013757 .0010421 .0054903 .0012413 .0056007 .1817967 .0779132 .0106008 .0006123 .002523 .0020687 .001718 .0016559 .0421062 .0005516 .0038896 .0024916 .0012908 .0021148 .014937 .0015218 .0052738 .0080868 .001473 .0015381 .0012865 .0014668 .0073494 .0023058 .0162465 .0014444 .0021251 .0012368 .0013873 .0011923 .015393 .0020351 .0027431 .0017041 .0010841 .0034362 .0042781 .0045155 .0046152 .0014607 .0056446 .0004696 .0063644 .0015181 .0071306 .001434 .0005915 .0007025 .00182 .0009652 .0011183 .0016129 .0012855 .0016463 .006848 .0012523 .0021392 .000824 .0015284 .0007504 .0005428 .0018566 .0010738 .0005316 .00125 .0044263 .010156 .0007408 .0024344 .0012825 .0016406 .0012575 .0004727 .0027458 .0015437 .0008391 .0034638 .0031136 .0017117 .0005729 .000608 .0018695 .0034432 .0012954 .0018483 .0005677 .0029637 .0023313 .0026541 .0071016 .0016109 .0012528 .0006615 .0191618 .0009818 .0007931 .0096405 .0325645 .0022642 .001377 .0023043 0 .0010354 .0013501 .0007418 .0018301 .0011536 .0015664 .0043153 .0006077 .0045572 .0062365 .0186453 .0014143 .0015342 .0012989 .0022121 .0011955 .0019661 .0032165 .0005567 .0007764 .0008927 .0123031 .0018882 .0012279 .0016909 .0012245 .1465223 .0019657 .0008531 .0105308 .0143653 .0005217 .0011503 .0025968 .0021287 .0021393
121 .0002707 .0007375 .0674384 .0000431 .0026792 .0000744 .0005016 .0028855 .0005394 .0003555 .0002823 .0002546 .0005371 .0008906 .7676408 .0000565 .0006157 .0000451 .0000468 .0000584 .0000643 .0005483 .0002275 .0005557 .0000834 .0004183 .0000397 .0003191 .0002091 .0003879 .0020162 .000447 .0000479 .0004689 .0001371 .0000438 .000495 .0004145 .0026921 .0003703 .0000577 .0003619 .0000423 .0018285 .0002967 .0004688 .0016839 .0003755 .0000492 .0003045 .0003179 .0002817 .0020787 .0002422 .0001844 .000168 .0001672 .0008991 .0000435 .0002066 .0000449 .000576 .000056 .0006083 .0001394 .0009957 .0002513 .011238 .0066207 .0001956 .0028097 .0005094 .0000522 .0034399 .0001282 .0009877 .0008643 .0010636 .0002494 .0001593 .0255313 .0002815 .0026929 .0001833 .0000633 .00061 .0001926 .0005189 .0003748 .0004988 .0002099 .0002452 .0003343 .0007321 .0000434 .0002565 .0006129 .0003887 .0003175 .0003295 .0002113 .0003191 .0003838 .000187 .000202 .0004307 .0003518 .0000447 .0003536 .0002877 .0007862 .0000407 .0158275 .0024115 .0000454 .0000425 .0001433 .0005206 .0002545 .0000496 0 .0007825 .0002981 .000576 .0177807 .0014026 .0001744 .0002146 .0001754 .0000432 .0000629 .000582 .0005305 .0003506 .0002208 .003152 .0006579 .0002637 .0002977 .001483 .0028317 .0000609 .0004937 .0018187 .0007428 .0008431 .0000491 .0000584 .0018316 .0000626 .0000546 .0002507 .0067528 .0001883 .000333 .0002814
122 .000477 .0468251 .001573 .0001243 .0067534 .0001109 .0281018 .0054402 .0006695 .0079843 .0009687 .000996 .0005177 .1711464 .0020244 .0002531 .0259997 .0001884 .0001581 .0002036 .000277 .00056 .0003529 .0010483 .0004058 .0121677 .0001135 .0004922 .0007594 .000947 .0105486 .0006876 .0001898 .0004517 .0006423 .0001781 .0286552 .0135548 .0011784 .0086365 .0002538 .0026235 .0001616 .0041897 .0035229 .0099389 .0010582 .004695 .0000891 .0040166 .0007128 .0042684 .0085871 .0008407 .0007464 .0007421 .0007152 .0337357 .0001798 .0003018 .0001862 .0444629 .000245 .0994203 .0001881 .0006688 .003234 .0024013 .0044055 .0017826 .0060992 .0173192 .0002248 .0055005 .0002742 .0019996 .0007495 .001293 .0002989 .0003109 .0027876 .000342 .0077233 .0006729 .0002736 .0004382 .0002867 .018112 .0093184 .0135081 .0003038 .0017562 .0003519 .000462 .0001791 .0011903 .0100928 .0004212 .0006147 .0004009 .0010971 .0003112 .000459 .0002338 .0003498 .0016733 .0010724 .0001842 .0079659 .0029714 .0006807 .0000674 .0012718 .0011407 .0001842 .0001539 .0002159 .0310308 .002565 .0001568 .0018973 0 .0009004 .0007078 .0022674 .001797 .0007843 .0002474 .0006859 .0001776 .000251 .0742815 .0327539 .0053014 .0003095 .0073553 .0017026 .0008986 .0003378 .0013814 .0024118 .000256 .0059337 .0159566 .0008052 .0569831 .000142 .0002485 .0021482 .0002691 .0002226 .0003137 .0013027 .0002916 .0004636 .0003867
123 .001762 .0068783 .0071555 .0007091 .011465 .0018788 .0075979 .0122339 .0023853 .0070858 .002319 .0023434 .0109794 .0080463 .0072777 .0018462 .0126594 .0033342 .0009168 .0010469 .0015387 .0133501 .0015598 .0026763 .010823 .0066574 .0006765 .0242877 .0020451 .0023985 .0072649 .0022557 .001253 .0022628 .0020288 .0029627 .0083517 .0079616 .004038 .0093194 .0016686 .0035819 .0011361 .0051601 .0045525 .0143383 .0035645 .0177805 .0017921 .0048752 .0020834 .0070375 .011982 .0021544 .0020494 .0020859 .0020346 .0067899 .0031419 .0094587 .0032301 .0072989 .0016632 .008304 .0037038 .0097212 .0063178 .0101791 .0083347 .0082332 .006626 .0062696 .0016273 .0068055 .0131146 .0351457 .0028429 .027139 .0065714 .0157233 .0078097 .0084497 .0073431 .0019246 .0015523 .0052291 .0014238 .0122223 .0070583 .0132309 .0094089 .0032525 .0019777 .0043694 .0032784 .0025652 .0052872 .0097127 .0666078 .0018864 .0025391 .0021001 .0020234 .0046487 .0014772 .0030018 .0024735 .0031418 .0074975 .0158821 .0133776 .0011277 .0065053 .0120416 .0013506 .001007 .0056209 .009859 .0041893 .0008534 .0071591 .0089164 0 .0024593 .0061235 .0038206 .0021448 .0043683 .0019581 .0030549 .0013221 .0087699 .0073315 .0134723 .0015363 .0080579 .0032193 .0022317 .0073345 .0203107 .0156696 .0014531 .004644 .008712 .0027216 .0116019 .0007591 .0051641 .0201113 .0015307 .0013465 .007698 .0048987 .0014039 .0018969 .0017385
124 .0051867 .0006856 .0010798 .0001539 .0006735 .0001274 .0005024 .0006501 .7138853 .0004112 .0014946 .0011154 .000325 .0006583 .0011243 .0001188 .0004313 .0000958 .0001512 .0001943 .0001645 .000314 .0030032 .0081985 .0001119 .0004849 .0001395 .0002167 .0009889 .0037644 .0009604 .0332076 .0001252 .004687 .0004219 .0001022 .0004696 .0004298 .0038367 .0003675 .0001318 .0008349 .0001128 .0016401 .0004889 .0003605 .0064656 .0003006 .0000785 .0004715 .0040274 .0003422 .0006333 .0012517 .0007361 .0005895 .0006089 .0007713 .000093 .0001824 .0000987 .0005641 .0001265 .000532 .0001747 .0004496 .0003284 .0007714 .0009521 .0002327 .0011661 .0005878 .0001163 .0011601 .0001196 .0003728 .0193124 .000378 .0002315 .0001399 .0010497 .0002345 .0010073 .0008288 .0001595 .0005006 .0017428 .0004021 .0004293 .0003825 .0001848 .0005662 .0023275 .0006951 .0000799 .0009105 .000808 .0002794 .0002078 .0050434 .0006486 .0012385 .0091978 .0002082 .0023847 .0016921 .0021926 .0001011 .0003963 .0002604 .0003705 .0000865 .0011395 .0005467 .0001098 .0001236 .0001529 .0004425 .0004478 .0001732 .0011376 .0005765 .0002023 0 .0015059 .0041169 .0006049 .0002433 .0007231 .0000949 .00018 .0005018 .0005339 .0003099 .0021966 .0009275 .0031348 .0014098 .0002545 .0004333 .0005495 .0001589 .0007966 .0007789 .0798198 .0005116 .000182 .0000847 .0004721 .0001588 .0001436 .0002213 .0021281 .001773 .0097857 .0045997
125 .0017428 .0049917 .0442877 .000248 .0134772 .0003511 .0031158 .0131605 .0036755 .002145 .0019326 .0017152 .0020393 .0058583 .1057997 .0003184 .0034582 .0002512 .0002716 .0003436 .0003739 .002075 .0013814 .004188 .0004408 .0026096 .0002276 .0013108 .001375 .0027694 .0163081 .0030857 .0002749 .0027163 .0008525 .000247 .0030053 .0024924 .0225051 .0021419 .0003291 .0024878 .0002417 .0194222 .0018845 .0025626 .0134236 .0019885 .0002333 .0019191 .0021761 .0016552 .0107951 .0016234 .0011923 .0010719 .0010675 .0063483 .0002421 .0008804 .0002512 .0036816 .0003183 .0037825 .0006225 .0034178 .0014799 .0243731 .0440426 .0010847 .0282693 .0033215 .000295 .0359892 .0005772 .0039105 .0058928 .0038235 .001048 .0007023 .101622 .0011627 .0230281 .0011866 .0003671 .0023985 .001126 .0029233 .0022785 .002767 .0008931 .0015873 .0018581 .0029656 .0002356 .0017202 .0043443 .0015441 .0013347 .001968 .0013735 .0016533 .0023577 .0008133 .0012387 .0031489 .0024891 .0002512 .0021111 .0015306 .0028077 .0001994 .0278561 .0067794 .0002577 .0002445 .0006315 .0030628 .0015976 .000289 .0929666 .0048894 .0013334 .003987 0 .0138916 .0011166 .000929 .0011291 .0002414 .0003684 .003552 .0033483 .0019164 .0012916 .0241041 .0052716 .0017876 .0012261 .004956 .0092172 .0003538 .003447 .0123179 .0053328 .0048568 .0002849 .000307 .0064101 .0003633 .0003158 .0010495 .0465274 .0011108 .0020966 .0017066
126 .0063601 .0085623 .0103308 .0005668 .00795 .0005022 .0051711 .0073315 .0161504 .0037457 .007915 .0063173 .0018705 .0082385 .0128782 .0006317 .0042806 .0004904 .0006188 .0008099 .0008185 .0018729 .004047 .0345622 .0007067 .0047427 .0005132 .0013158 .0047445 .0154767 .0161503 .0153123 .000588 .0062849 .0022636 .0005009 .0047236 .0040875 .0359499 .0033052 .0006791 .0077281 .0005146 .0547513 .004211 .0032978 .0422119 .0025615 .0003291 .0041133 .0101415 .0028732 .0073597 .0061002 .0037543 .0031445 .0031673 .0106184 .0004724 .0009742 .0004977 .0061952 .0006519 .0057653 .0007796 .0027198 .0026644 .0079484 .013534 .0017504 .0232316 .0063523 .0005963 .0222491 .0006853 .0030706 .0202307 .0028624 .0011559 .0008036 .0136864 .0012328 .0172565 .003855 .0007974 .0023917 .0029069 .003851 .0039908 .0035879 .000986 .0042499 .0039703 .0030697 .0004284 .0058793 .0102627 .0015296 .0013492 .0053178 .0040919 .0029336 .0069356 .0009654 .0037577 .0155269 .0122343 .0005037 .0035844 .0021034 .0023173 .0003168 .009497 .0040488 .000532 .0005361 .0007537 .0043919 .0036006 .000673 .0125786 .0066464 .0014269 .0186953 .0238268 0 .0032972 .0010998 .0035302 .0004765 .0008388 .0052841 .0056622 .0026567 .0033341 .0143491 .0509382 .0070651 .0013032 .0033619 .0050541 .0007757 .0090959 .0109213 .0272055 .005539 .0006656 .0005032 .0040945 .0007901 .000686 .001141 .0209938 .002954 .006933 .0049365
127 .0005944 .0006327 .0002408 .0002136 .000308 .0000461 .0006125 .000288 .0004543 .0006561 .0034926 .0064793 .0001081 .00052 .0002694 .0002934 .0003863 .0002022 .0002981 .0004862 .0005333 .0001104 .000372 .0008242 .000184 .0007232 .0001836 .0000966 .0083839 .0012895 .0004525 .0005918 .0002966 .0002545 .011801 .0002202 .0005548 .0005829 .0003313 .0004894 .0003543 .0023052 .0002374 .0005507 .0013455 .0003593 .0003606 .0003106 .0000328 .0011647 .0011345 .0006128 .000316 .0048578 .0373183 .6178619 .1782823 .0006041 .0001921 .0000737 .0002113 .0006289 .0003285 .0005464 .0000596 .0001314 .0006662 .0002447 .0003284 .0003968 .0004392 .0007686 .0002818 .0004135 .0000686 .0001868 .0003565 .0001601 .0000783 .0000732 .0002945 .0000831 .0004189 .0115565 .0005035 .0001178 .0002813 .0004002 .0006652 .0003789 .0000741 .0037671 .0002142 .0001349 .0001499 .008545 .0009016 .0000952 .000108 .000297 .0203288 .0001634 .00033 .0000688 .0004443 .0019067 .0020031 .0002186 .0006113 .000307 .0001248 .0001457 .0002266 .0001693 .0002458 .0002499 .0000601 .000474 .0015395 .000313 .0002641 .0004897 .0001352 .0004637 .0003233 .0005566 0 .0000746 .0251488 .0001978 .0005761 .0005219 .0006335 .000361 .0002782 .000382 .0009966 .0038843 .0000847 .0001693 .0002171 .0004867 .0011847 .000409 .0004412 .0003929 .0002685 .0001404 .0002006 .0004967 .0003892 .0000788 .0002862 .0003054 .0004043 .000338
128 .0014838 .0015637 .0039792 .0005338 .0025709 .0069079 .0014134 .0027221 .0020316 .0012411 .0010903 .0010124 .0164219 .0017098 .0034533 .0019932 .0017192 .0015133 .0004302 .0004625 .0004462 .0131939 .0016863 .001608 .0013308 .0012927 .0005422 .0089911 .0009376 .0013473 .0020687 .0017298 .0003685 .002978 .000706 .0016806 .0014389 .0013426 .0029362 .001346 .0004408 .0011328 .0019214 .0019778 .0010637 .0016263 .0026941 .0016003 .0029359 .0010865 .0013152 .0011466 .0024465 .0010167 .0008566 .0008006 .0008032 .0016555 .0014581 .0205284 .001586 .0014648 .0004384 .0015345 .0574743 .0109734 .0010744 .0035554 .002681 .0010745 .0021914 .0013647 .0019807 .0022883 .0048532 .0035043 .0025588 .004837 .0856104 .0064805 .0030689 .0379078 .0022076 .0008755 .0004432 .0195668 .0018225 .0016108 .0012622 .0016244 .0213325 .0009478 .0031244 .0119457 .0011496 .0009894 .0014153 .0251263 .0053882 .0022908 .0008872 .0044734 .0022463 .2752089 .0014596 .0012659 .0012238 .0016466 .0012557 .0014336 .0102726 .0020078 .004392 .005901 .0018601 .0003766 .023921 .0015239 .0009883 .0004813 .0035484 .0016868 .0030076 .0020368 .0029374 .0020274 .0008147 0 .0008414 .0015067 .0004406 .0015333 .0014279 .0014569 .0019868 .0023286 .0015427 .0010605 .0565801 .0048831 .0036387 .0004297 .0012948 .0021087 .0021839 .0018535 .0005426 .0010562 .0037578 .0004397 .0004 .0465038 .0033996 .0017054 .0018909 .0019639
129 .0013824 .0009575 .0004237 .0003985 .0005046 .000086 .0008856 .0004734 .0009506 .0009083 .0090795 .0159739 .0001873 .0008007 .0004702 .00044 .0005835 .0003154 .0005264 .0008611 .0008017 .0001899 .0008214 .001731 .000272 .0010129 .0003403 .0001618 .045697 .0029577 .0007423 .0012875 .0004766 .0005134 .00908 .0003492 .0008055 .0008284 .0006199 .0006985 .0005333 .0031209 .00039 .0009469 .0016831 .0005356 .0006889 .0004622 .0000615 .0014881 .0027921 .0008342 .0005127 .0161526 .4220075 .0488266 .081475 .0009359 .0003014 .0001261 .000331 .000923 .0004969 .0008103 .0001068 .0002295 .0008884 .0004168 .0005541 .0005537 .000738 .0011039 .0004313 .0006977 .000112 .0003046 .0007089 .0002667 .0001376 .0001209 .0005066 .0001444 .0006955 .1695295 .0007567 .000213 .0006048 .0005959 .0009251 .0005649 .000127 .0038368 .0004333 .0002479 .0002336 .0125352 .0013476 .0001654 .0001772 .0006221 .0128057 .0003222 .0006915 .0001226 .0010146 .00353 .0045945 .0003438 .0008513 .0004502 .0002148 .0002681 .0004032 .0002913 .0003902 .000423 .0001042 .0006981 .0018297 .0005754 .0004623 .0007455 .0002149 .000965 .0005692 .0010375 .0437819 .0001341 0 .0003115 .0009156 .0007721 .0009204 .0005278 .0005929 .0006339 .0019084 .0111606 .0001486 .0002841 .0003622 .0007466 .0017106 .0006609 .0008945 .0006054 .0005102 .0002133 .0003325 .0007498 .0006127 .0001371 .0005221 .0006641 .0008757 .0007265
130 .0001445 .0001901 .0001041 .0005839 .0001381 .0007038 .0002179 .0001345 .0001209 .0002557 .0002156 .0002393 .000084 .0001793 .0001108 .0069475 .0001926 .1409471 .0011373 .0009153 .0020976 .0000884 .0001268 .0001488 .0007354 .000237 .0005832 .000497 .000255 .0001708 .0001498 .0001345 .0050195 .0000952 .0004356 .0484972 .0002178 .0002356 .0001081 .000244 .0050514 .0002364 .0051589 .0001455 .000283 .0002087 .0001104 .0002204 .0017487 .0002801 .0001686 .0002905 .0001433 .000231 .0002953 .0003369 .0003308 .000179 .2881454 .0007216 .2878758 .0002069 .0063587 .0002017 .0006922 .0000848 .0003152 .0001148 .0001289 .0003548 .0001414 .0002174 .0119246 .0001379 .0015086 .0001297 .0001084 .0001131 .000506 .0010684 .0001186 .0004985 .0001431 .0002774 .0023226 .0000697 .000118 .0002054 .0002491 .0002062 .000706 .0003022 .0000905 .0000707 .0062915 .0002558 .0001996 .0004032 .0004622 .0001064 .000305 .0000782 .0001092 .0005613 .0001413 .0001946 .0001912 .1154552 .0002553 .0002517 .0000902 .0005447 .0000987 .0000984 .0168737 .0023301 .001026 .0002104 .000312 .0007551 .0001092 .0001851 .0003726 .0001215 .0001167 .0001343 .0003302 .000452 .0002987 0 .0014822 .0002041 .0002135 .0002371 .0001125 .00014 .0001616 .0002208 .0004513 .00011 .0001194 .0023052 .0002144 .0001521 .0001185 .0001768 .0005406 .0012007 .0001207 .0023542 .0031458 .0005394 .0001044 .0001236 .000121 .0001159
131 .0016768 .0015933 .0008253 .0057286 .0010276 .00203 .001733 .0009869 .0012669 .0019998 .0027866 .0032021 .0005015 .0014408 .000887 .0117406 .001359 .0077982 .0184138 .0407401 .0988541 .0005169 .0013923 .0016233 .0021926 .0019429 .0047868 .0005137 .0037263 .0020063 .0012408 .0014727 .0319605 .0009339 .0083443 .0114252 .0016772 .001806 .0009882 .0017451 .0222832 .002564 .016968 .0013175 .0026801 .001394 .0010434 .0013646 .0058451 .002558 .00204 .0021658 .0010579 .0031593 .0046311 .0055689 .0055159 .0015117 .0073286 .0004073 .0091198 .0016842 .0192304 .0015818 .0003137 .0005647 .00239 .0008581 .0010222 .0021283 .0011944 .0018537 .0147676 .0011543 .0023146 .0008027 .0010688 .0006979 .0003927 .0018438 .0009445 .0004182 .0011795 .0043502 .0779199 .0005136 .0012404 .0014365 .0019676 .0014112 .0004073 .0035133 .0008797 .0005665 .0038979 .0033476 .0018257 .0004589 .0005931 .0010938 .0042183 .0007255 .0011293 .0003505 .0016219 .0022058 .0023118 .0103826 .0019511 .0014852 .0005586 .0035036 .0007905 .0006786 .0156901 .0182019 .0003485 .0015518 .0030496 .012434 .0008748 .0014406 .0007664 .0012686 .0009808 .0013019 .005297 .000371 .0048355 .0081632 0 .0015705 .0017257 .0015236 .0011705 .0011269 .0017117 .0029227 .0004163 .0007083 .000826 .137403 .002061 .0012049 .001206 .0012949 .006878 .0022759 .0008003 .0853891 .082892 .0004018 .0009054 .001324 .0013032 .0012293
132 .0002248 .0145967 .0006151 .000066 .0021171 .0000533 .0598522 .0018016 .0002998 .0087542 .0004832 .0005111 .0002339 .0163485 .0007646 .0001456 .0161007 .0001068 .0000859 .0001108 .0001574 .0002533 .0001661 .0004713 .000239 .0137534 .0000602 .0002324 .0003924 .0004446 .0029043 .0003131 .0001063 .0002028 .0003609 .0001003 .0989767 .0209091 .0004829 .0097809 .0001453 .001418 .0000899 .0014988 .0024575 .0074775 .0004423 .0031881 .0000445 .0029548 .0003383 .0037749 .0025872 .0004261 .0003971 .0004049 .0003877 .0084154 .0001017 .0001438 .0001054 .0474095 .0001402 .3517641 .0000893 .0002926 .0026276 .0008969 .001461 .0012598 .0019237 .0135821 .0001282 .0017603 .0001377 .00086 .0003259 .0005597 .0001395 .0001536 .0010031 .0001594 .0022808 .000352 .0001557 .0001951 .0001353 .0163639 .010793 .0108676 .0001445 .0010399 .0001602 .0002037 .0001014 .000628 .0047216 .0001933 .0002953 .0001837 .0006072 .0001415 .0002089 .0001099 .0001667 .0008002 .0005165 .0001041 .0089397 .0020538 .0003018 .000033 .00051 .0004757 .0001037 .0000847 .0001038 .0715648 .0017382 .0000842 .000723 .0380582 .0004537 .0003156 .000844 .000732 .0004283 .0001152 .0003639 .0001003 .0001402 0 .0501639 .0041798 .0001448 .0021811 .0007514 .0004508 .0001564 .000583 .000936 .0001447 .0031345 .0038173 .0003529 .0136505 .0000751 .0001421 .0008671 .0001529 .0001252 .0001468 .0005225 .0001381 .0002136 .0001793
133 .0001917 .0167507 .0004389 .0000555 .0012863 .0000397 .2759837 .0011027 .0002495 .0099458 .0004537 .0004881 .000164 .009882 .0005438 .0001206 .0051561 .0000873 .0000727 .000095 .0001347 .0001762 .0001385 .0004126 .000183 .031082 .0000505 .0001601 .0003663 .0004002 .0020812 .0002661 .0000892 .0001623 .0003362 .0000828 .049665 .0195939 .0003779 .0061913 .0001219 .0015808 .0000749 .0012406 .0030528 .0032865 .0003528 .0017352 .0000328 .0037771 .0002994 .0034225 .0015071 .000398 .0003736 .0003826 .0003647 .0076293 .000083 .0001019 .0000865 .2802909 .0001172 .0594665 .0000652 .0002054 .0024485 .0006028 .0009966 .0009595 .0014308 .0439821 .0001064 .0012877 .0000974 .000533 .0002638 .0003653 .0001 .0001079 .000702 .0001133 .0016183 .0003265 .0001329 .0001421 .0001115 .0055784 .0137977 .0042521 .0001025 .0011082 .0001279 .0001506 .0000811 .0006184 .0062982 .0001365 .0001995 .00015 .0005999 .0001108 .0001711 .0000797 .0001405 .0007765 .0004794 .0000857 .0087755 .0012738 .0002088 .0000247 .0003685 .000325 .000086 .0000711 .0000747 .0145379 .0019626 .0000715 .0005158 .0131338 .0002969 .0002629 .0006226 .0006139 .0004068 .000084 .0003396 .0000821 .0001205 .03926 0 .00235 .0001189 .0014829 .000684 .0004216 .0001118 .000383 .0005986 .0001235 .0040984 .0024057 .0002915 .0049313 .0000636 .0001101 .0005494 .0001305 .000106 .0001047 .0003953 .0001144 .0001778 .000148
134 .0005814 .0069438 .0015341 .0002371 .0041669 .0002087 .0140676 .0039015 .0007326 .0172318 .0011176 .0012024 .0008687 .0077125 .0017771 .0006673 .027276 .0004925 .0003214 .0003987 .0006312 .0009604 .000452 .0010346 .0015125 .0117699 .0002195 .0010178 .0009915 .0010029 .0037601 .0007553 .0004384 .0005452 .0010942 .0004423 .0191869 .0221487 .0011134 .0565732 .0006318 .0025516 .0003725 .0023546 .0049893 .0931175 .001022 .1578399 .0001965 .0059013 .0008132 .0184615 .0048926 .0010316 .0010454 .0011112 .0010622 .0056784 .0004685 .0006069 .0004778 .0104467 .0006153 .0133207 .0003499 .0009929 .0125562 .0022304 .0027925 .013628 .0029318 .0080484 .0005711 .0028293 .0006829 .0033915 .0007953 .0020992 .0005404 .0007357 .002164 .0006279 .0033546 .000927 .0006311 .0006406 .0003804 .0476467 .016125 .0633197 .0006078 .0024314 .0004485 .0006316 .0004995 .0014478 .0045299 .0007387 .0014202 .0004946 .0015236 .0004133 .0005496 .0004234 .0004545 .0015725 .0011427 .0004657 .0215285 .0897593 .0010935 .0001376 .0013158 .0014971 .0004477 .0003367 .0004356 .0283849 .0042659 .0003026 .0017049 .0106312 .0027281 .0007631 .0017822 .0014405 .0011596 .0004285 .0009737 .0004562 .0005323 .01636 .0117528 0 .0004036 .0034373 .0014546 .0010658 .0005989 .0020201 .0027219 .000579 .0038929 .0047787 .0008363 .0128748 .0002632 .0007932 .0028101 .0006188 .0005065 .0005819 .0012317 .000387 .0005567 .0004822
135 .0139657 .0011158 .0017275 .0008196 .0011328 .0006575 .0009126 .0011167 .0096889 .0008033 .0024813 .0020543 .0009094 .0010826 .0016873 .0003904 .0008157 .0003398 .0006781 .0008106 .0005596 .0008561 .0770006 .004325 .0003016 .0008997 .000755 .0006087 .0021305 .0038245 .001377 .0084888 .0004774 .0150964 .0011138 .0003806 .0008693 .0008214 .0033082 .0007335 .0004436 .0013937 .0004546 .0018599 .0009478 .0007189 .0040303 .0006307 .0003904 .0009154 .0050716 .0007087 .001081 .0023848 .0017095 .001426 .0014865 .0011995 .0003347 .0005968 .0003553 .0009849 .0004282 .0009434 .0007211 .0011361 .0006947 .0013207 .0014206 .0005307 .0015521 .0010216 .0004003 .0015561 .0003745 .0007921 .0067834 .0008431 .0007919 .0004318 .0015578 .000755 .0014256 .0019759 .0005421 .0015216 .3022906 .0007765 .0008269 .0007498 .0006043 .0011297 .0211597 .0020552 .000273 .001699 .0012584 .0008397 .0005498 .0521556 .0013661 .0083977 .0283209 .0007943 .0278178 .0021881 .0028741 .0003684 .0007806 .0005676 .0009463 .0005011 .0018757 .0011628 .0004098 .0005261 .0005632 .0008312 .0009081 .0008241 .0017167 .0009926 .0004975 .0086482 .0019208 .0028907 .0014286 .0009344 .0017491 .0003461 .0006539 .0009065 .0009508 .0006453 0 .0013657 .0027423 .0024855 .000833 .0009349 .0010496 .000556 .0012735 .0012134 .0067553 .0009178 .000956 .0002471 .0009485 .0005431 .000524 .0007343 .0025579 .1381784 .0285229 .0882245
136 .0005993 .0063877 .0050705 .0001108 .0294711 .0001328 .0032451 .020034 .0010258 .0018824 .0009122 .0008579 .000749 .0094933 .0084177 .0001762 .0039777 .0001362 .0001302 .0001662 .0001997 .0007958 .0004552 .0014542 .0002633 .0024233 .0001013 .000585 .0006641 .0011081 .0855537 .0009677 .0001427 .0007096 .0004602 .0001313 .003142 .0023672 .0028428 .0019393 .0001794 .0016289 .0001238 .0123608 .0014086 .0024945 .0022614 .0017088 .000096 .0014764 .0008347 .0013329 .0238103 .0007687 .0006038 .0005633 .0005535 .0093182 .0001308 .0003622 .0001354 .0041156 .0001735 .0044921 .0002341 .0011128 .0011394 .0088968 .0692722 .0007823 .0737052 .0032987 .0001603 .0963912 .0002737 .0025251 .0013278 .0019021 .0003914 .0003256 .0172794 .0004458 .2676554 .0005759 .0001966 .0007037 .0003699 .0030731 .0020421 .002813 .0003661 .0010084 .0005227 .0007812 .0001294 .0009267 .0041093 .0005779 .0006641 .0005755 .0007716 .0004662 .0006736 .0003006 .0004295 .0016106 .0011149 .0001346 .0018594 .0012081 .0010421 .0000772 .0035295 .0022659 .0001362 .0001216 .0002547 .0033021 .0011339 .0001342 .0073823 .0071049 .000786 .0011 .0107975 .0037475 .0005911 .0003299 .0005633 .0001298 .0001896 .0041121 .0035722 .0016557 .0004114 0 .0022396 .0008401 .0004531 .0023102 .0053935 .0001871 .0027932 .0674714 .0013472 .0070853 .0001271 .0001744 .003806 .0001941 .0001652 .0004033 .0036562 .0003706 .0006431 .0005285
137 .0076479 .0087563 .004895 .0006626 .005104 .0004089 .0055452 .0046627 .0123616 .0042542 .0204478 .014557 .0012894 .007452 .005854 .0007489 .0038623 .0005694 .0007513 .0010208 .0010285 .0012999 .004079 .073039 .0007431 .0054858 .0005926 .0009823 .0094102 .0461762 .0103932 .0164122 .0007117 .0043142 .0034829 .0005903 .0049097 .0044157 .0105711 .0034501 .0008226 .0152485 .0006146 .0250092 .0058663 .0030696 .0125867 .0023916 .0002736 .005518 .0195171 .0032688 .0049679 .0135269 .0068415 .0053692 .0054322 .0101316 .0005473 .0007361 .0005817 .006585 .0007849 .0057677 .0005976 .0017544 .0031162 .0043666 .0070469 .0018871 .0121237 .0074424 .0007101 .0110882 .0005584 .0022009 .0101308 .0019662 .0008459 .0006392 .0064559 .0008984 .0099578 .0070363 .0009971 .0015649 .0027802 .0036177 .0045308 .0033473 .0007437 .007068 .0029727 .0019313 .0004794 .0127982 .0133396 .0010836 .0010365 .0043611 .0074566 .0021292 .0055428 .0007215 .0041595 .0702119 .0420488 .0005915 .003993 .0020423 .0015568 .0002794 .0045285 .0024752 .000633 .0006437 .0005815 .0043175 .0050657 .0008171 .005707 .0060914 .001163 .0137696 .0087459 .0492714 .0057105 .0008095 .0062812 .0005547 .0010667 .0052469 .0061025 .002595 .0030594 .0082948 0 .0169354 .0009394 .002222 .0031927 .0009701 .0139156 .0075621 .0153458 .0047068 .0007919 .0005331 .0027122 .0009874 .0008455 .0008388 .0075319 .0029167 .0064199 .0044948
138 .0018889 .0009862 .0004715 .0002299 .0005262 .0000756 .0008066 .0004906 .0013691 .0007468 .4347044 .0629426 .0001804 .0008194 .00053 .0002356 .0005323 .0001752 .0002745 .0004077 .0003761 .0001817 .0009217 .0035264 .0001763 .0008857 .0002001 .0001473 .0312359 .0092124 .0008439 .0020749 .0002454 .0005996 .0020573 .0001896 .000723 .0007106 .0007902 .0005784 .0002734 .003435 .0002077 .0012411 .0013029 .0004645 .0009128 .0003857 .0000515 .0011645 .0066711 .0006368 .0005274 .2674551 .0094083 .0047224 .005158 .0010076 .0001682 .0001149 .000182 .0008798 .0002578 .0007656 .0000984 .0002287 .00065 .0004448 .0006177 .0003942 .0008728 .0010493 .0002288 .0008195 .0000942 .0002883 .0009434 .0002562 .0001292 .0001044 .0005696 .0001352 .0007952 .0123027 .0003597 .0002144 .0006219 .0005283 .0007745 .0004961 .0001158 .0025062 .000474 .0002566 .0001368 .0137322 .0014781 .0001572 .0001575 .0007262 .0051807 .0003367 .000849 .0001144 .0011154 .009101 .0262585 .0001876 .0006977 .0003577 .000209 .0000627 .000449 .000296 .000208 .000224 .0000943 .0006257 .0012828 .0003044 .0005209 .0007321 .0001836 .0014103 .0006754 .0015564 .0050687 .0001267 .0083656 .0001726 .0004148 .0007169 .0008566 .000433 .0006315 .0007086 .0038568 0 .0001405 .0002786 .0003661 .0003543 .0018556 .0007121 .0012924 .0005821 .0002869 .0001339 .0003281 .0003567 .0003016 .0001279 .0006272 .000683 .0011168 .0008486
139 .0005717 .000804 .0021682 .0001774 .0014539 .0015856 .0007338 .0015636 .000818 .0006391 .0004725 .0004436 .0242106 .0008978 .0018647 .0002191 .0009418 .000689 .0001569 .0001816 .0002037 .0174292 .0006095 .0006904 .0007099 .0006614 .0001771 .0092869 .000402 .0005741 .0010801 .0007012 .0001689 .0010963 .0003141 .0007374 .0007543 .0006996 .0013431 .0007109 .000206 .0005342 .0001566 .0009734 .0005225 .0008941 .0011922 .000888 .0008937 .000538 .0005418 .0005901 .001382 .0004367 .0003718 .000352 .0003511 .0008506 .0006572 .0209141 .0007143 .0007577 .0002049 .0008055 .0077356 .0092524 .0005477 .0020708 .0014547 .0005591 .0011299 .0006933 .0002012 .0011873 .0027596 .0023293 .0010565 .0035586 .2156664 .0042376 .0016653 .2362649 .001158 .0003734 .0002033 .0095902 .0006269 .0008759 .0006497 .0008886 .0227169 .000446 .0010713 .0049603 .0005329 .0004433 .0007027 .0787022 .0042935 .0008303 .0004015 .0014223 .0008394 .02149 .0005336 .0005719 .0005313 .0007344 .0006501 .0007835 .0102437 .0005831 .0023454 .0040669 .0008113 .0001455 .0093466 .0008125 .000482 .0001714 .001913 .0008952 .0019627 .0008279 .0015068 .0009337 .0003596 .0219907 .0003622 .0006728 .0001922 .0008092 .0007387 .0007914 .0006884 .001243 .0006958 .000457 0 .0034831 .0022798 .0001951 .0006322 .0011305 .000908 .0010145 .0001858 .0005273 .0024455 .0002014 .0001817 .1530374 .0016436 .0005928 .0007142 .000714
140 .0009117 .0030928 .0111248 .0002193 .0113763 .0006042 .0026748 .0140028 .0014469 .0020815 .0010181 .0009715 .0095826 .003866 .0102318 .0003801 .0043111 .0003151 .0002511 .0003046 .0003772 .0119956 .0008191 .0014954 .0007274 .0022166 .0002038 .0068608 .0008266 .0012065 .0050646 .0012778 .0002905 .0014472 .0006561 .0002899 .0028158 .0024456 .0034046 .0024743 .0003673 .0014349 .0002584 .003491 .0014776 .0037335 .002735 .0034259 .0004392 .0015544 .0010355 .0017905 .0103008 .0009123 .0007742 .0007424 .0007324 .0033761 .0003053 .0028785 .0003071 .0028241 .0003606 .0031855 .0013317 .0154784 .001581 .0209984 .008968 .001502 .0050865 .0023871 .0003434 .0055576 .0017419 .0462179 .0019525 .2909339 .0029484 .002343 .0100811 .0038309 .0056744 .0007513 .0003752 .0044784 .0007417 .0036875 .0021462 .0037509 .002925 .0011201 .0011935 .0037923 .0003363 .0010179 .0023412 .0059249 .0075337 .0010956 .0009175 .0012839 .0011986 .0018926 .0007433 .0014108 .0011667 .0003008 .0021384 .0025931 .0209264 .0003136 .0094919 .0611801 .0002919 .0002452 .0016373 .0032305 .0013003 .0002551 .0101714 .0039074 .0058014 .0015047 .006501 .0025711 .0007669 .0020258 .0007392 .0002984 .000349 .0032187 .0027019 .0028494 .0008247 .0067651 .0017569 .0009672 .0037178 0 .0560468 .0003566 .0019416 .005997 .0017534 .0051112 .0002456 .001508 .0991796 .0003706 .0003238 .0032359 .004947 .0007224 .0010661 .0009633
141 .0009439 .004399 .0157186 .0002111 .0315209 .0004313 .0035067 .0466714 .0015448 .0025197 .0011455 .0010911 .0043029 .0058632 .0174106 .00036 .0059543 .0002906 .0002446 .0003013 .0003716 .0049126 .0008071 .0017197 .0006475 .0027874 .0001951 .0032332 .0009061 .0013641 .0087906 .0013812 .0002789 .001395 .0006991 .000271 .0036784 .0030574 .0040418 .002979 .0003532 .0017258 .0002458 .0051327 .0017435 .0046452 .003157 .0038666 .0003151 .0018413 .0011326 .0020555 .0255336 .0010113 .0008441 .0008055 .0007933 .0049866 .0002805 .0016264 .0002848 .003822 .0003451 .0043913 .0008697 .0070217 .0017826 .065588 .0200576 .0015583 .0086984 .0031255 .0003253 .0098057 .0011056 .0343326 .0020935 .0282634 .0017042 .0014051 .0206905 .0020822 .0103036 .0008141 .0003685 .0028884 .0007062 .0048116 .0026303 .0048014 .0016483 .0012817 .0011026 .0027728 .0002985 .0011549 .003125 .0029621 .0037332 .0010682 .0010243 .001116 .0011949 .0011841 .0007402 .0016811 .0013322 .0002804 .0025787 .0027485 .0074065 .0002336 .0111963 .0260005 .0002757 .0002358 .0010175 .0042644 .0014969 .0002492 .0165007 .0057961 .0038027 .0016213 .0102725 .003284 .0008356 .0012825 .0008008 .0002754 .0003458 .0043905 .0035879 .003262 .0007866 .0134189 .0021448 .00108 .0020675 .0476188 0 .0003501 .0024791 .0111891 .0019255 .007941 .0002381 .0004362 .2588367 .0003639 .0003149 .0018163 .0060867 .0006937 .0010808 .0009484
142 .0003527 .0003989 .0001996 .0011066 .0002581 .0005245 .0004461 .0002482 .0002784 .0005261 .0005995 .0006903 .000127 .0003628 .000215 .0058434 .0003554 .0031091 .0031228 .0045261 .2315244 .000132 .0002928 .0003595 .0007054 .0005009 .0009702 .0001366 .0007741 .0004362 .0003049 .0003202 .0129748 .0002062 .0017423 .004597 .0004351 .0004729 .000229 .0004657 .0155416 .0006062 .0052609 .0003142 .0006798 .0003714 .0002391 .0003706 .0014712 .0006545 .0004341 .0005845 .000267 .0006674 .0009588 .0011615 .0011379 .0003755 .0028242 .0001086 .0037131 .0004287 .0120903 .0004054 .0000795 .0001403 .0006494 .0002123 .0002512 .0006103 .0002904 .0004685 .0077883 .0002808 .0007593 .000209 .0002398 .00018 .0001 .0005845 .0002303 .0001077 .0002891 .0008838 .1973013 .0001229 .0002611 .0003786 .0005148 .0003738 .0001084 .0008419 .0001926 .0001331 .0013613 .00074 .0004479 .0001169 .0001599 .0002366 .0009418 .0001606 .0002453 .000088 .0003361 .0004981 .0005043 .0042785 .0005158 .0004115 .0001414 .0007556 .00019 .0001693 .006695 .0042163 .0005078 .0004052 .0007778 .0020486 .0002117 .0003669 .0002103 .0002796 .0002352 .0003006 .0011172 .0000903 .0009846 .0031701 .0343076 .0004049 .0004415 .0004139 .0002485 .0002776 .0003887 .0006232 .0001055 .0001807 .0002088 0 .0005018 .0003001 .0002689 .0003332 .0012346 .0007485 .0002043 .3101447 .0674892 .0001038 .0002132 .0002773 .0002798 .0002627
143 .0016566 .0310109 .0022777 .0003779 .0044652 .0002099 .0189703 .0039038 .0020688 .0128242 .0056971 .0062803 .0007573 .0163489 .0028077 .0006754 .0066934 .0004842 .0004852 .0006617 .0008549 .0007932 .0010924 .0042559 .0007869 .0226449 .0003395 .0006788 .0040884 .0044859 .0096485 .0023714 .0005487 .0011567 .0029657 .0004787 .0139986 .0126815 .0026126 .0076753 .0007163 .0519942 .0004583 .010072 .0248251 .005119 .0025959 .0035687 .0001601 .0231734 .0030299 .0076721 .0047808 .0046787 .0040156 .0039053 .0037144 .0261584 .0004608 .0004646 .0004873 .0248557 .0006823 .016278 .0003269 .000971 .007033 .0026632 .0045517 .0029523 .0079261 .0463885 .0006112 .0069151 .0004165 .0018461 .0020062 .0014268 .0004814 .0004623 .003465 .000531 .0077383 .0034246 .0008347 .0007444 .0008386 .0066798 .0145736 .005853 .0004678 .0146921 .000891 .0008322 .0004213 .00875 .1927316 .0006362 .0007922 .0011263 .0072979 .0007241 .0013112 .0003957 .0011389 .0131349 .0060738 .0004891 .0110375 .0030199 .0009386 .0001365 .0019744 .0014577 .0005075 .0004507 .0003527 .0097922 .0152888 .0004918 .0026839 .0133051 .0010515 .0021931 .0035843 .0055144 .0042547 .0004258 .0035288 .0004613 .000805 .0137179 .0229178 .0043529 .0008905 .0064837 .0087216 .0051067 .000535 .0015391 .002313 .000785 0 .00825 .0023895 .0076057 .0004432 .0005122 .0020521 .0008209 .0006654 .0004939 .0024507 .0008724 .0014288 .0011466
144 .0008102 .0171197 .0047888 .0001675 .0406628 .0001853 .0077479 .0255857 .0012921 .0039892 .0013665 .0013211 .0009975 .03358 .007024 .0002895 .010105 .0002216 .0002021 .0002587 .0003235 .0010707 .0006096 .0019125 .0004456 .005308 .000153 .0008397 .0010148 .0015456 .1309243 .0012586 .0002286 .0008861 .0007454 .000212 .007554 .0053008 .0029853 .004196 .000293 .0028008 .0001972 .0132585 .0026752 .0055732 .0025 .003494 .0001386 .002857 .0011595 .0026754 .0474188 .0011599 .0009444 .0008978 .0008769 .0263199 .0002124 .0005121 .0002197 .0102946 .0002833 .0119585 .0003239 .0014076 .0022252 .0083885 .0279761 .0014661 .0405882 .0074486 .0002614 .037515 .0004114 .0038437 .0015821 .002638 .000535 .0004831 .0118138 .0006122 .0880496 .000885 .000319 .0008884 .0004956 .0073288 .0043862 .0065103 .0005169 .0017474 .0006671 .0009622 .0002112 .0014736 .0084139 .0007816 .0009918 .0007424 .0012607 .0005947 .0008617 .0004119 .000585 .0024268 .0016213 .0002181 .0039529 .0023605 .0013695 .000109 .0035497 .0027253 .0002196 .0001915 .0003603 .008126 .0020975 .0002056 .0063575 .0230045 .0012683 .0013786 .0082354 .004257 .0009443 .0004459 .0008766 .0002104 .0003026 .0107414 .0086496 .0034355 .0005455 .1007013 .0030473 .00126 .000615 .0030565 .0067121 .0003019 .0053044 0 .0016424 .0222135 .0001919 .0002881 .0051566 .0003145 .0002655 .0005559 .0035991 .000499 .0008395 .0006936
145 .0097219 .0022752 .0040468 .0004152 .0023593 .0003786 .0016276 .002277 .1408677 .0013048 .0040506 .0030817 .0010715 .0022113 .0042377 .0003427 .0014207 .0002748 .0004132 .0005297 .0004647 .0010369 .0062835 .0230795 .0003404 .0015495 .0003775 .0007037 .0026534 .0096667 .0034045 .0417811 .0003514 .0130145 .0011837 .0002903 .0015226 .0013786 .0183771 .0011756 .0003766 .0025502 .0003154 .0060741 .0015092 .001173 .0368265 .0009705 .0002333 .001463 .0091313 .0010738 .0021991 .0033497 .0020143 .0016371 .0016813 .0025974 .0002664 .0005811 .000282 .0018418 .0003618 .0017455 .00054 .0015186 .0010223 .0027759 .0034704 .0007242 .0042539 .0018987 .0003327 .0042574 .0003782 .0012558 .1287309 .0012769 .0007377 .0004446 .003906 .000753 .0036209 .0022208 .0004513 .0016522 .004028 .0013128 .0013658 .0012475 .0005889 .0016851 .0062413 .0023198 .0002325 .0025923 .0026374 .000909 .0006754 .0110198 .0018564 .0035955 .0182413 .0006527 .0050852 .0050562 .0059773 .000288 .0012591 .0008309 .0012399 .0002482 .0042829 .001898 .0003106 .0003422 .0004787 .0014417 .0013662 .0004686 .004296 .0019207 .0006556 .233775 .0058993 .0175464 .0016858 .0007641 .001963 .0002712 .0005012 .0016429 .0017343 .0009948 .0050252 .003327 .0102322 .0037839 .0008173 .0014787 .0019112 .0004475 .0025421 .0027176 0 .001711 .0004884 .0002546 .0016212 .0004489 .0004033 .000707 .0088735 .0040382 .0163856 .0093403
146 .0006743 .0210317 .0027633 .0001833 .0156944 .0001908 .019774 .0127531 .0009604 .0088622 .0012326 .0012558 .0009736 .0460894 .0035212 .0003842 .105582 .0002906 .0002324 .0002947 .0004044 .0010681 .0005152 .0013969 .0006743 .0107864 .000168 .0009549 .0009856 .0012396 .0135093 .0009626 .0002832 .0006887 .000854 .0002713 .0240187 .0142357 .0017876 .0122582 .0003796 .0028669 .0002427 .0051866 .0038474 .0250139 .00157 .0106354 .0001554 .0043479 .0009596 .0056023 .0223007 .0010828 .0009688 .0009655 .0009333 .0194938 .0002779 .0005588 .0002857 .0220814 .000368 .0391016 .0003327 .0012513 .0042651 .0046881 .0077561 .002845 .0083479 .0121018 .0003403 .0079422 .0005102 .0047495 .0011078 .0027647 .0005429 .0005842 .0048847 .0006302 .011047 .000883 .0004007 .0007722 .0004261 .0431315 .0097703 .0343061 .0005624 .0020758 .0005419 .0007932 .0002841 .0014652 .008104 .0007833 .0012315 .000598 .0013672 .0004931 .0006794 .0004169 .0005047 .0020033 .0013638 .0002816 .0093114 .0058094 .0013086 .0001149 .0022045 .0022244 .0002785 .0002291 .0003906 .0389626 .0029803 .0002293 .0032952 .0918572 .0018885 .0010125 .0036307 .0024141 .0010144 .0004382 .0008978 .0002734 .0003636 .0429484 .0198247 .0103494 .0004614 .0118241 .0021208 .0011516 .0006171 .0029128 .0053264 .0003748 .0054679 .0248376 .0011563 0 .0002079 .0004093 .004871 .0003942 .0003285 .000575 .0020741 .0004307 .0006735 .0005694
147 .0032249 .0015102 .0011027 .2436517 .0011202 .0052408 .0015044 .0010855 .0021788 .0015939 .0032043 .0033225 .0007034 .001395 .0011437 .0043035 .0012344 .0044994 .0488512 .0317925 .007359 .0006898 .003193 .002307 .0015572 .0016181 .0864687 .0005884 .0039786 .0027397 .0013504 .0024591 .0097209 .0018664 .0047205 .0061314 .0014503 .0014994 .0014607 .00142 .0054616 .002296 .0108531 .0015391 .0020389 .0012146 .0015845 .00116 .0133262 .0019531 .0030899 .0016201 .0011268 .0035785 .0042117 .0042934 .0044153 .0014885 .0045615 .0005647 .0050082 .00151 .0053371 .0014277 .0007501 .0007999 .0017154 .0010424 .001193 .001502 .0013618 .0016315 .0051948 .0013308 .0019506 .0008537 .0017883 .0007958 .0006647 .0017351 .0011631 .0006354 .0013168 .0044627 .0070991 .0008881 .0031849 .0012649 .0015905 .0012382 .0005682 .002626 .0019436 .0010089 .0030162 .0031117 .0017279 .0006683 .0006204 .0023258 .0033156 .001642 .002263 .0007135 .0037468 .0024371 .0028381 .0054858 .0015552 .0012017 .00074 .0309747 .0011022 .000874 .0070024 .0184771 .0006192 .0013583 .0021824 .1629403 .0011397 .0013592 .0007338 .0021395 .0012646 .0017226 .004117 .0007618 .0044934 .0049648 .0114695 .0014041 .0015189 .0012564 .0028538 .0012601 .0021189 .003371 .0006711 .0008312 .0009485 .0082454 .0018922 .0012745 .00196 .0012344 0 .0017843 .0009008 .0073029 .0092699 .0006323 .0012976 .0033933 .0025967 .0026736
148 .0010122 .0023199 .0013486 .001922 .0019195 .0031413 .0028163 .0018985 .0010089 .0033458 .0016216 .0017823 .0075881 .0022928 .0014192 .0124706 .0028507 .0134062 .0028008 .0026822 .0053273 .0084482 .0008528 .001263 .0513435 .0029546 .0019374 .0189672 .0017463 .0013513 .0018457 .0010731 .0055251 .0008162 .0026752 .0086695 .002916 .0031641 .0011524 .0035408 .0084464 .0021992 .0051939 .0016093 .0030152 .0032878 .0011166 .0037965 .0036685 .0030947 .0012495 .0039729 .0020107 .0016546 .0019718 .002219 .0021525 .002165 .0129762 .0158119 .0113211 .0026082 .0090246 .0026505 .0058924 .0055113 .0041934 .001587 .0016668 .006187 .0016996 .0026019 .0100605 .001674 .2260875 .0021738 .0010024 .0073204 .0079916 .0871744 .001526 .0095747 .0017724 .0018081 .0056218 .0039335 .0007628 .0030698 .0032277 .0031592 .0153234 .0026541 .0007308 .0031204 .0300185 .0019835 .002212 .0084414 .0238316 .0008103 .0023031 .0006866 .0008583 .0064531 .0009111 .0016826 .00151 .009967 .0034274 .0046017 .0070872 .0019218 .0012657 .0049996 .007489 .0038648 .0116124 .0029598 .0032063 .0022547 .0013971 .0024537 .0179805 .0010273 .0014057 .0013435 .0022209 .0053281 .0019379 .0113747 .0039147 .0027393 .0027101 .0039057 .0007609 .0017823 .0014714 .0016223 .0078525 .0062618 .0017921 .0051564 .0022554 .0019732 .001054 .0025068 .0018404 0 .0018869 .0055488 .0052516 .0096115 .0012028 .0007897 .0009045 .0008338
149 .0008685 .0039783 .0108995 .0002082 .0213682 .0004573 .0033657 .028971 .0013784 .0024953 .0010586 .001017 .0049109 .0052397 .0114692 .0003741 .00598 .0003043 .0002441 .0002986 .0003762 .0058061 .0007505 .0015253 .0007077 .0026934 .0001927 .0040489 .0008511 .0012344 .0069375 .0012411 .0002846 .0012703 .0006791 .0002812 .0035757 .0030166 .0033212 .0030301 .0003633 .0016031 .0002514 .00417 .0016842 .0048921 .0026573 .0042542 .0003416 .0017852 .0010342 .0020827 .0191335 .0009419 .0008008 .0007709 .0007582 .0043885 .000294 .0018753 .0002972 .0035899 .0003558 .0041563 .0009402 .0074467 .0018064 .0303356 .0130522 .0016552 .0066661 .0029339 .0003368 .0073391 .0012999 .0818621 .0018313 .0559186 .0018855 .0016702 .0130132 .0023544 .0078205 .0007698 .0003739 .0028869 .0006632 .0048991 .0025889 .0049679 .0018992 .001226 .0010238 .0026505 .0003184 .0010817 .0028291 .0033632 .0049327 .0009825 .0009747 .0010523 .0010896 .001285 .0006903 .0015218 .0012147 .0002916 .0025709 .0030258 .0086865 .0002471 .0084122 .0247064 .0002844 .0002387 .0011382 .0042087 .0014574 .0002464 .0110419 .0053412 .0050494 .0014414 .0073912 .0027526 .0007988 .0013704 .0007606 .0002879 .0003467 .0042079 .0034064 .0034842 .0007354 .0097968 .001885 .0010013 .0022945 .0871803 .2677904 .0003544 .0022755 .0088933 .0016899 .0075132 .000234 .0004752 0 .0003691 .0003197 .0020429 .0047941 .0006511 .0009884 .0008757
150 .0000585 .0000705 .0000346 .0001661 .0000453 .0000843 .0000796 .0000436 .0000468 .0000947 .000102 .000118 .0000221 .0000641 .0000373 .0011912 .0000633 .0005496 .0004352 .0006162 .154259 .000023 .0000483 .000061 .0001302 .0000896 .0001469 .000024 .000131 .0000739 .0000534 .0000538 .0017602 .0000345 .000303 .0007632 .0000777 .0000848 .0000392 .0000838 .0035275 .0001064 .0007621 .0000545 .000122 .0000665 .0000408 .0000666 .000225 .0001177 .0000729 .0001061 .0000469 .0001131 .0001631 .0001993 .0001944 .0000662 .0004922 .000019 .0006469 .0000762 .0025567 .0000721 .0000138 .0000244 .0001184 .000037 .0000438 .0001121 .0000506 .0000833 .0014909 .0000489 .0001359 .0000368 .0000406 .0000316 .0000174 .0001035 .00004 .0000188 .0000505 .000149 .7554716 .0000211 .0000428 .0000677 .0000925 .0000668 .000019 .0001496 .000032 .0000227 .0002412 .0001278 .0000789 .0000204 .0000282 .0000393 .0001642 .0000267 .0000409 .0000153 .0000552 .0000858 .0000858 .0007328 .0000929 .0000744 .0000247 .0001162 .0000328 .0000295 .0010759 .0005879 .0000864 .0000724 .0001403 .0002956 .0000367 .000065 .0000373 .0000471 .0000407 .0000516 .0001922 .0000156 .0001667 .0005457 .0035939 .0000721 .0000786 .0000746 .0000409 .0000485 .0000667 .0001058 .0000184 .0000317 .0000366 .0522795 .0000885 .0000527 .0000455 .0000591 .0001843 .0001358 .0000359 0 .0064795 .0000181 .0000366 .0000455 .0000466 .0000435
151 .0008074 .000866 .0004518 .0032577 .0005766 .0015867 .0009632 .0005558 .0006339 .0011247 .0012851 .0014579 .0002946 .0007932 .0004846 .0150585 .0007827 .010075 .0103312 .0120197 .0746629 .0003063 .0006862 .000799 .0016789 .0010718 .0028922 .0003217 .0016338 .0009602 .0006734 .0007245 .1020679 .0004798 .0033092 .0180893 .0009424 .0010193 .0005178 .0010093 .0377144 .0012741 .0254675 .0006934 .001414 .0008193 .0005409 .0008228 .0050634 .0013672 .0009651 .0012452 .0005956 .0014237 .001975 .0023313 .0022966 .0008182 .0092892 .0011424 .0127612 .000927 .0327847 .0008811 .0011837 .000323 .001372 .0004789 .0005612 .0013238 .0006434 .0010055 .0245948 .0006234 .0020208 .0004758 .0005467 .0004121 .0002352 .0015627 .0005172 .0002533 .0006407 .0018509 .0818336 .0002848 .000622 .0008315 .0011016 .0008227 .0002594 .0017145 .0004542 .0003086 .0039375 .0015421 .0009633 .0002727 .0003758 .0005527 .00191 .0003812 .000569 .0002079 .0007855 .0010718 .0010942 .0156081 .0011059 .0009133 .0003264 .0022594 .0004312 .0003865 .0305308 .0177436 .0014542 .0008835 .0015978 .0060167 .0004777 .0008024 .0004902 .0006355 .000528 .0006687 .0022472 .0002115 .0020323 .0108818 .0520611 .0008808 .0009531 .0009107 .0005891 .0006167 .0008521 .0013347 .0002472 .0004127 .0004724 .1697619 .0010699 .0006639 .0006096 .0007348 .0034913 .0019176 .0004636 .09669 0 .0002449 .0004823 .0006591 .0006464 .0006137
152 .0004027 .0005887 .0014268 .0001345 .0010338 .0013475 .000547 .0011087 .0005642 .0004827 .0003408 .000322 .0123372 .0006562 .0012504 .0006786 .0007057 .0004892 .0001169 .0001355 .0001587 .0103361 .000428 .0004848 .0005468 .0004947 .0001362 .0085513 .0002922 .0004077 .0007685 .0004889 .0001351 .0007393 .000234 .0005171 .0005643 .0005267 .0009007 .0005407 .0001648 .0003912 .0005433 .0006849 .000391 .00068 .0008048 .0006862 .0007939 .0004033 .0003845 .0004509 .0009906 .000316 .0002722 .0002595 .0002584 .0006183 .0004672 .0392948 .0005046 .000561 .0001647 .0005975 .0072559 .0051439 .0004194 .001408 .0010122 .0004393 .0007953 .0005132 .0006438 .0008327 .0028324 .0017134 .0007159 .0025274 .1990787 .004561 .0011367 .3641058 .0008184 .0002722 .000159 .0048644 .000441 .0006606 .0004894 .0006726 .044538 .0003312 .0007264 .0028253 .000388 .0003236 .0005129 .032221 .003739 .0005716 .000296 .0009488 .000577 .0194809 .0003774 .0004111 .0003804 .0005167 .0004921 .0006131 .0061345 .0004895 .0015176 .0026114 .0005643 .0005678 .0121903 .0006094 .0003621 .0001274 .0012775 .0006591 .0016334 .0005708 .0010226 .0006482 .0002651 .0143315 .0002651 .0004766 .0001471 .0006022 .0005488 .0006097 .0004812 .0008774 .0004927 .0003299 .1213462 .0024038 .001588 .0001521 .0004628 .0008102 .0006228 .0007495 .0001388 .0003985 .0017264 .0001574 .0001427 0 .0010891 .0004181 .0004962 .0004964
153 .0031274 .00437 .0506269 .0003802 .0087535 .0005925 .0029809 .0088315 .0077438 .0022024 .0026517 .0022889 .0031646 .0048302 .0475309 .0004162 .0031822 .0003326 .0003947 .0004941 .0005014 .0030935 .0026333 .0066231 .0005456 .0026078 .0003504 .0018233 .0019006 .0041293 .0098506 .0057482 .0003766 .0066701 .0011217 .0003323 .0028771 .0024777 .1279053 .0021725 .0004351 .0028199 .0003348 .0136776 .0020624 .0025066 .0461024 .0020411 .0003721 .0020756 .003452 .0017673 .0074791 .0022507 .0016112 .0014226 .0014284 .0052551 .0003213 .0013349 .0003343 .0034188 .0004208 .0034541 .0010372 .0054869 .0016133 .0166975 .0171773 .0012187 .0140731 .0032042 .0003906 .0157834 .0008066 .0040319 .0159783 .0044054 .0017071 .0009879 .0290927 .0018355 .0120507 .0016472 .0004914 .004704 .0021717 .0027853 .0023176 .0026654 .0013568 .0018753 .0042165 .0066485 .0003078 .0021988 .004131 .0024299 .0017328 .0042286 .0017372 .0037396 .0051424 .0013591 .0022514 .0039258 .0034562 .0003359 .0021657 .0016369 .0041237 .0003328 .0602244 .00883 .0003484 .0003464 .0009897 .0029003 .0017977 .0004294 .052616 .0041863 .0015896 .0083962 .0693366 .0182403 .0014732 .0016023 .0015436 .0003218 .0005069 .0032769 .0031681 .0019738 .0025632 .0121634 .0067654 .0024739 .001993 .00562 .0081388 .0004779 .0035123 .0080224 .0119538 .0041346 .0004356 .0003914 .006196 .0004871 .0004299 .0016656 0 .0021094 .0042136 .0034473
154 .0122526 .0008147 .0011218 .0007374 .0007832 .0004661 .0006752 .0007689 .0059356 .0006036 .0020382 .001695 .0005996 .0007816 .0011099 .0003262 .0005905 .0002857 .0006018 .0007247 .0004779 .0005678 .0842351 .0031335 .0002346 .0006735 .000673 .0004131 .0018187 .0029936 .0009658 .0058843 .0004105 .0067897 .0009445 .0003232 .0006416 .0006113 .0020693 .0005452 .0003741 .0010803 .0003917 .0012985 .0007314 .0005238 .0024984 .0004605 .0002865 .0007032 .0041582 .0005369 .000752 .0020049 .0014568 .0012088 .0012664 .0008686 .0002818 .0004038 .0002997 .0007256 .0003609 .0006909 .000488 .0007392 .0005305 .0008833 .0009674 .0004033 .0010758 .0007601 .0003373 .0010727 .0002601 .0005452 .0039409 .000571 .0005262 .0002978 .0010415 .000503 .0009908 .0017111 .0004622 .0009579 .5135226 .0005661 .0006203 .0005462 .0004085 .0008981 .008399 .0012557 .0002269 .0013824 .0009328 .0005557 .0003778 .0175477 .0011201 .0042025 .012498 .0005302 .0412558 .0016882 .0022893 .0003117 .0005855 .0004187 .0006251 .0003819 .0012001 .000766 .0003492 .0004584 .0003839 .0006094 .000708 .0007433 .0011251 .0007185 .0003493 .0053636 .0012692 .0019679 .0012052 .0006163 .0015054 .0002921 .0005683 .000664 .0007027 .0004755 .1061687 .0009452 .0020087 .0020654 .0005512 .0006293 .0007112 .0004766 .0009586 .0008528 .004171 .0006583 .0008734 .0001971 .0006452 .0004635 .0004504 .0004902 .0016173 0 .0162513 .0338789
155 .0507825 .0016904 .0024784 .0007161 .0016311 .0005264 .0013228 .001589 .0481908 .0011346 .0043754 .0033743 .0010023 .0016185 .0024983 .0004366 .0011422 .0003627 .0006551 .0008267 .0006256 .0009577 .056691 .0112974 .0003645 .0013013 .0006496 .0006748 .0033269 .0086915 .002149 .0398618 .000498 .0210766 .001473 .000398 .0012461 .0011653 .0060253 .0010169 .0004928 .0022068 .0004586 .0032031 .0013731 .0009846 .0081948 .0008433 .0003208 .0013197 .012318 .0009762 .0015513 .0039825 .0025043 .0020077 .0020953 .0018456 .0003542 .0006082 .000377 .0014514 .0004736 .0013737 .0006473 .0013158 .0009515 .0018567 .0021405 .0006958 .0024831 .0015205 .0004375 .0024725 .0003938 .0010194 .0173487 .0010518 .0007854 .0004567 .0023323 .000774 .0022244 .0029241 .0006054 .0015991 .0197144 .0010809 .001175 .0010357 .0006159 .001659 .0140775 .0021931 .0002941 .0026918 .0019729 .000892 .0006323 .0726802 .0020169 .0058843 .1273532 .0007431 .0291205 .0039956 .005613 .000389 .0010964 .000749 .0010937 .000385 .0026493 .00147 .0004293 .0005178 .0005382 .0011773 .0012947 .0007758 .0025327 .0014544 .0006009 .0376917 .0030501 .0058806 .0020314 .00087 .0025274 .0003643 .0007122 .0013081 .0013907 .0008709 .0279037 .0020887 .0056295 .0043003 .0008455 .0011824 .0014109 .0006123 .001999 .0018268 .0215491 .0013106 .000851 .0002874 .0012471 .0006046 .0005625 .0007408 .0041135 .0206919 0 .1477525
156 .0253817 .0012719 .0019532 .0006823 .0012676 .0005299 .0010157 .0012427 .0192266 .0008808 .0030231 .0024156 .0008879 .0012275 .0019337 .0003741 .0008941 .0003169 .0005976 .0007368 .0005358 .0008417 .1114604 .0063652 .0003039 .000999 .000623 .0005927 .0024411 .0052632 .0016019 .0158559 .0004394 .0206417 .0011697 .0003507 .0009623 .0009037 .0042674 .0007975 .0004233 .0016143 .0004104 .0022737 .0010502 .0007784 .0055007 .0006743 .0003183 .0010122 .0072102 .0007666 .0012063 .0028275 .0018949 .0015482 .0016148 .0013794 .0003106 .0005547 .0003301 .001106 .0004076 .0010536 .0006241 .0011436 .0007486 .001468 .0016314 .0005594 .0018317 .0011517 .0003785 .0018319 .0003523 .0008358 .0106095 .000877 .0007275 .0004082 .0017894 .0007062 .0016607 .002202 .0005188 .001462 .0412612 .0008478 .0009097 .0008155 .0005618 .0012573 .0185781 .0020079 .0002559 .0019626 .0014567 .0008024 .0005453 .1461674 .0015218 .0067665 .0911515 .0007055 .0314312 .0027187 .0036821 .0003414 .0008537 .000602 .0009483 .0003919 .0021111 .0012249 .0003781 .0004684 .0005042 .0009152 .000997 .0007158 .0019653 .0011136 .0005056 .0162651 .0022794 .003844 .0015593 .0008296 .0019249 .0003201 .0006168 .0010077 .0010632 .0006926 .0792371 .0015759 .0036185 .0029996 .0007759 .0009808 .0011366 .0005278 .0014727 .0013857 .0112771 .0010173 .0008044 .0002432 .0010143 .0005188 .0004902 .0006804 .0030897 .0396016 .1356457 0
