# Supplementary material for: Air pollution, general government public-health expenditures and income inequality: Empirical analysis based on the spatial Durbin model
Source: PLoS One. 2020 Oct 1;15(10):e0240053. doi: 10.1371/journal.pone.0240053 (PMC7529191; doi:10.1371/journal.pone.0240053)
Supplement: S1 File — (ZIP) [file pone.0240053.s009.zip › The codes and data/winvenco.txt]

156                                                                                                                                                            
1 0 0 0 0 0 0 0 0 2.19e-19 0 0 0 0 0 0 0 0 0 0 0 0 0 9.56e-07 3.87e-33 0 0 0 0 0 3.81e-31 0 .0000167 0 0 0 0 0 0 0 0 0 0 0 0 0 0 0 0 0 0 8.19e-12 0 0 0 0 0 0 0 0 0 0 0 0 0 0 0 0 0 0 0 0 0 0 0 0 0 0 0 0 0 0 0 0 0 0 0 4.29e-36 0 0 0 0 0 0 0 0 0 0 0 0 1.71e-29 0 0 1.42e-23 0 .8072794 0 0 0 0 0 0 0 0 0 0 0 0 0 0 0 0 0 0 2.28e-22 0 0 0 0 0 0 0 0 0 0 4.54e-34 0 0 0 0 0 0 0 0 0 3.91e-36 0 0 0 0 0 0 0 0 1.54e-28 .1927029 6.48e-14
2 0 0 0 0 0 0 5.94e-17 0 0 0 0 0 0 .0006648 0 0 1.98e-36 0 0 0 0 0 0 0 0 9.98e-26 0 0 0 0 6.05e-31 0 0 0 0 0 4.94e-22 4.12e-32 0 0 0 0 0 0 0 0 0 0 0 0 0 0 0 0 0 0 0 .9993302 0 0 0 4.98e-06 0 6.49e-11 0 0 0 0 0 0 0 8.74e-12 0 0 0 0 0 0 0 0 0 0 0 0 0 0 0 0 8.86e-35 0 0 0 0 0 0 0 1.29e-13 0 0 0 0 0 0 0 0 0 0 0 0 0 0 0 0 0 0 0 0 2.09e-28 0 0 0 1.59e-10 0 0 0 0 0 0 0 0 0 4.17e-16 4.19e-11 0 0 0 0 0 0 0 0 0 5.12e-27 4.75e-31 0 8.01e-29 0 0 0 0 0 0 0 0 0 0
3 0 0 0 0 0 0 0 0 0 0 0 0 0 0 .000538 0 0 0 0 0 0 0 0 0 0 0 0 0 0 0 0 0 0 0 0 0 0 0 0 0 0 0 0 0 0 0 0 0 0 0 0 0 0 0 0 0 0 0 0 0 0 0 0 0 0 0 0 1.88e-19 6.24e-35 0 0 0 0 0 0 0 0 0 0 0 7.16e-18 0 0 0 0 0 0 0 0 0 0 0 0 0 0 0 0 0 0 0 0 0 0 0 0 0 0 0 0 0 0 0 .009553 0 0 0 0 0 0 0 .989909 0 0 0 4.31e-20 0 0 0 0 0 0 0 0 0 0 0 0 0 0 0 0 0 0 0 0 0 0 0 0 0 0 0 2.09e-25 0 0 0
4 0 0 0 0 0 0 0 0 0 0 0 0 0 0 0 0 0 0 0 0 0 0 0 0 0 0 1 0 0 0 0 0 0 0 0 0 0 0 0 0 0 0 0 0 0 0 0 0 0 0 0 0 0 0 0 0 0 0 0 0 0 0 0 0 0 0 0 0 0 0 0 0 0 0 0 0 0 0 0 0 0 0 0 0 0 0 0 0 0 0 0 0 0 0 0 0 0 0 0 0 0 0 0 0 0 0 0 0 0 0 0 1.40e-32 0 0 0 0 0 0 0 6.17e-29 0 0 0 0 0 0 0 0 0 0 0 0 0 0 0 0 0 0 0 0 0 0 0 0 0 0 9.05e-10 0 0 0 0 0 0 0 0 0
5 0 0 0 0 0 0 0 .8304294 0 0 0 0 0 0 0 0 0 0 0 0 0 0 0 0 0 0 0 0 0 0 7.09e-30 0 0 0 0 0 0 0 0 0 0 0 0 0 0 0 0 0 0 0 0 0 .1695706 0 0 0 0 0 0 0 0 0 0 0 0 0 0 5.60e-32 8.93e-20 0 5.33e-36 0 0 7.33e-32 0 0 0 0 0 0 3.96e-33 0 3.72e-27 0 0 0 0 0 0 0 0 0 0 0 0 0 0 0 0 0 0 0 0 0 0 0 0 0 0 0 0 0 0 0 0 0 0 0 0 0 0 0 0 0 0 0 0 0 0 0 0 0 0 0 0 6.21e-19 0 0 0 0 5.28e-31 0 0 4.14e-21 0 0 0 0 0 0 0 0 0 0 0 0
6 0 0 0 0 0 0 0 0 0 0 0 0 0 0 0 0 0 0 0 0 0 0 0 0 0 0 0 0 0 0 0 0 0 0 0 0 0 0 0 0 0 0 0 0 0 0 0 0 .9833649 0 0 0 0 0 0 0 0 0 0 0 0 0 0 0 .0166351 0 0 0 0 0 0 0 0 0 0 0 0 0 0 0 0 0 0 0 0 0 0 0 0 0 0 0 0 0 0 0 0 0 0 0 0 0 0 4.35e-35 0 0 0 0 0 0 0 3.55e-22 0 0 0 0 6.19e-39 0 0 0 0 0 0 0 0 0 0 0 0 0 0 0 0 0 0 0 0 0 0 0 0 0 0 0 0 0 0 0 0 0 0 0 0 0 0 0
7 0 2.53e-22 0 0 0 0 0 0 0 7.95e-19 0 0 0 3.05e-27 0 0 2.83e-32 0 0 0 0 0 0 0 0 6.88e-09 0 0 0 0 0 0 0 0 0 0 .0047455 7.69e-10 0 2.24e-25 0 0 0 0 0 0 0 0 0 0 0 1.93e-38 0 0 0 0 0 3.91e-32 0 0 0 .0000118 0 1.11e-07 0 0 0 0 0 0 0 3.98e-12 0 0 0 0 0 0 0 0 0 0 0 0 0 0 0 1.49e-29 2.46e-15 6.60e-35 0 0 0 0 0 0 4.06e-36 0 0 0 0 0 0 0 0 0 0 0 1.30e-19 0 0 0 0 0 0 0 0 1.69e-14 0 0 0 1.18e-21 0 0 0 0 0 0 0 0 0 2.81e-08 .9952425 0 0 0 0 0 0 0 0 0 0 0 0 2.47e-35 0 0 0 0 0 0 0 0 0 0
8 0 0 0 0 .9999964 0 0 0 0 0 0 0 0 0 0 0 0 0 0 0 0 0 0 0 0 0 0 0 0 0 8.55e-37 0 0 0 0 0 0 0 0 0 0 0 0 0 0 0 0 0 0 0 0 0 3.64e-06 0 0 0 0 0 0 0 0 0 0 0 0 0 0 3.11e-26 6.29e-20 0 0 0 0 3.06e-37 0 0 0 0 0 0 1.05e-28 0 1.30e-32 0 0 0 0 0 0 0 0 0 0 0 0 0 0 0 0 0 0 0 0 0 0 0 0 0 0 0 0 0 0 0 0 0 0 0 0 0 0 0 0 0 0 0 0 0 0 0 0 0 0 0 0 2.18e-24 0 0 0 0 1.74e-25 0 0 5.19e-27 0 0 0 0 1.40e-34 0 0 0 0 0 0 0
9 0 0 0 0 0 0 0 0 0 0 0 0 0 0 0 0 0 0 0 0 0 0 0 0 0 0 0 0 0 0 0 1.00e-18 0 0 0 0 0 0 0 0 0 0 0 0 0 0 0 0 0 0 0 0 0 0 0 0 0 0 0 0 0 0 0 0 0 0 0 0 0 0 0 0 0 0 0 0 2.34e-28 0 0 0 0 0 0 0 0 0 0 0 0 0 0 0 0 0 0 0 0 0 0 0 0 0 6.08e-33 0 0 0 0 0 0 0 0 0 0 0 0 0 0 0 0 0 0 0 0 1 0 0 0 0 0 0 0 0 0 0 0 0 0 0 0 0 0 0 0 0 1.25e-15 0 0 0 0 0 0 0 0 0 3.31e-33 0
10 0 0 0 0 0 0 2.62e-20 0 0 0 0 0 0 0 0 0 0 0 0 0 0 0 0 0 0 9.56e-12 0 0 0 0 0 0 0 0 0 0 2.03e-20 6.99e-09 0 5.42e-18 0 0 0 0 2.92e-36 0 0 0 0 2.47e-30 0 3.86e-16 0 0 0 0 0 0 0 0 0 3.32e-30 0 2.65e-32 0 0 3.61e-25 0 0 0 0 2.28e-28 0 0 0 0 0 0 0 0 0 0 0 0 0 0 0 0 .4376873 0 0 0 0 0 0 0 0 0 0 0 0 0 0 0 0 0 0 0 .5623126 0 0 0 0 0 0 0 0 1.39e-28 0 0 0 0 0 0 0 0 0 0 0 0 0 1.27e-30 6.21e-25 0 0 0 0 0 0 0 0 0 0 0 0 0 0 0 0 0 0 0 0 0 0 0
11 0 0 0 0 0 0 0 0 0 0 0 5.78e-11 0 0 0 0 0 0 0 0 0 0 0 0 0 0 0 0 6.78e-22 2.71e-32 0 0 0 0 0 0 0 0 0 0 0 0 0 0 0 0 0 0 0 0 0 0 0 1.04e-07 0 0 0 0 0 0 0 0 0 0 0 0 0 0 0 0 0 0 0 0 0 0 0 0 0 0 0 0 0 2.37e-36 0 0 0 0 0 0 0 0 0 0 0 1.66e-27 0 0 0 0 0 0 0 0 0 1.55e-30 1.27e-14 0 0 0 0 0 0 0 0 0 0 0 0 0 0 0 0 0 0 0 0 0 0 0 0 0 0 0 0 0 0 .9999999 0 0 0 0 0 0 0 0 0 0 0 0 0 0 0 0 0 0
12 0 0 0 0 0 0 0 0 0 0 .0085309 0 0 0 0 0 0 0 0 0 0 0 0 0 0 0 0 0 .0000144 0 0 0 0 0 0 0 0 0 0 0 0 0 0 0 0 0 0 0 0 0 0 0 0 .9657795 4.14e-18 5.77e-33 1.65e-31 0 0 0 0 0 0 0 0 0 0 0 0 0 0 0 0 0 0 0 0 0 0 0 0 0 0 2.57e-19 0 0 0 0 0 0 0 0 0 0 0 .0001369 0 0 0 0 3.51e-26 0 0 0 0 1.10e-27 2.43e-21 0 0 0 0 0 0 0 0 0 0 0 0 0 0 0 0 0 0 0 2.69e-29 0 5.03e-23 0 0 0 0 0 0 0 0 .0255384 0 0 0 0 0 0 0 0 0 0 0 0 0 0 0 0 0 0
13 0 0 0 0 0 0 0 0 0 0 0 0 0 0 0 0 0 0 0 0 0 1 0 0 0 0 0 0 0 0 0 0 0 0 0 0 0 0 0 0 0 0 0 0 0 0 0 0 0 0 0 0 0 0 0 0 0 0 0 0 0 0 0 0 0 8.49e-22 0 0 0 0 0 0 0 0 0 0 0 0 0 0 0 1.26e-35 0 0 0 0 0 0 0 0 0 0 0 0 0 0 0 5.45e-10 0 0 0 0 0 0 0 0 0 0 0 0 4.97e-13 0 0 0 0 0 0 0 0 0 0 0 0 0 0 0 0 0 0 0 0 0 0 0 0 0 0 0 5.81e-33 0 0 0 0 0 0 0 0 0 0 0 0 0 0 0 0 0
14 0 .0000176 0 0 0 0 1.65e-22 0 0 0 0 0 0 0 0 0 1.56e-28 0 0 0 0 0 0 0 0 6.63e-35 0 0 0 0 3.33e-25 0 0 0 0 0 4.36e-24 1.39e-36 0 0 0 0 0 0 0 0 0 0 0 0 0 0 7.72e-38 0 0 0 0 .0001224 0 0 0 5.29e-14 0 2.07e-09 0 0 0 0 0 0 4.10e-38 1.49e-24 0 0 0 0 0 0 0 0 0 0 5.87e-33 0 0 0 0 1.91e-34 0 0 0 0 0 0 0 0 1.50e-28 0 0 0 0 0 0 0 0 0 0 0 0 0 0 0 0 0 0 0 0 5.86e-26 0 0 0 .9998599 0 0 0 0 0 0 0 0 0 4.32e-15 6.27e-19 0 0 1.39e-35 0 0 0 0 0 0 0 5.84e-20 0 2.43e-15 0 0 0 0 0 0 0 0 0 0
15 0 0 7.44e-12 0 0 0 0 0 0 0 0 0 0 0 0 0 0 0 0 0 0 0 0 0 0 0 0 0 0 0 0 0 0 0 0 0 0 0 0 0 0 0 0 0 0 0 0 0 0 0 0 0 0 0 0 0 0 0 0 0 0 0 0 0 0 0 0 2.79e-23 2.23e-29 0 0 0 0 0 0 0 0 0 0 0 4.76e-12 0 0 0 0 0 0 0 0 0 0 0 0 0 0 0 0 0 0 0 0 0 0 0 0 0 0 0 0 0 0 0 6.03e-23 0 0 0 0 0 0 0 1 0 0 0 4.43e-18 0 0 0 0 0 0 0 0 0 0 0 0 0 0 0 0 0 0 0 0 0 0 0 0 0 0 0 3.32e-34 0 0 0
16 0 0 0 0 0 0 0 0 0 0 0 0 0 0 0 0 0 1.80e-26 0 0 0 0 0 0 0 0 0 0 0 0 0 0 0 0 0 9.77e-35 0 0 0 0 2.34e-06 0 0 0 0 0 0 0 0 0 0 0 0 0 0 0 0 0 3.07e-33 0 8.28e-26 0 .0554077 0 0 0 0 0 0 0 0 0 .9445899 0 0 0 0 0 0 0 0 0 0 0 0 0 0 0 0 0 0 0 0 0 0 0 0 0 0 0 0 0 0 0 0 0 0 4.57e-28 0 0 0 0 0 0 7.84e-35 0 0 0 0 0 0 0 0 0 0 0 0 0 0 1.20e-33 0 0 0 0 0 0 0 0 0 0 0 0 0 0 0 0 0 0 0 0 0 0 0 0 0 0
17 0 1.66e-37 0 0 0 0 4.38e-27 0 0 0 0 0 0 3.44e-28 0 0 0 0 0 0 0 0 0 0 0 0 0 0 0 0 0 0 0 0 0 0 4.98e-20 5.16e-29 0 5.21e-27 0 0 0 0 0 5.88e-09 0 3.86e-28 0 0 0 0 0 0 0 0 0 0 0 0 0 1.43e-29 0 1.95e-18 0 0 0 0 0 0 0 0 0 0 0 0 0 0 0 0 0 0 0 0 0 0 0 .9982949 0 .0017039 0 0 0 0 0 0 0 0 0 0 0 0 0 0 0 0 0 0 1.98e-38 0 0 0 0 0 0 0 0 5.24e-09 0 0 0 6.80e-17 0 0 0 0 0 0 0 0 0 6.05e-15 2.01e-29 2.29e-28 0 0 0 0 0 0 0 0 0 0 0 1.23e-06 0 0 0 0 0 0 0 0 0 0
18 0 0 0 0 0 0 0 0 0 0 0 0 0 0 0 0 0 0 0 0 0 0 0 0 0 0 0 0 0 0 0 0 0 0 0 1.95e-22 0 0 0 0 0 0 0 0 0 0 0 0 0 0 0 0 0 0 0 0 0 0 .9987045 0 .0012391 0 0 0 0 0 0 0 0 0 0 0 1.37e-30 0 0 0 0 0 0 0 0 0 0 0 0 0 0 0 0 0 0 0 0 0 0 0 0 0 0 0 0 0 0 0 0 0 0 3.72e-12 0 0 0 0 0 0 6.16e-35 0 0 0 0 0 0 0 0 0 0 0 0 0 0 .0000564 0 0 0 0 0 0 0 0 0 0 0 0 0 0 0 0 0 0 0 0 0 0 0 0 0 0
19 0 0 0 1.70e-35 0 0 0 0 0 0 0 0 0 0 0 0 0 0 0 5.48e-15 0 0 0 0 0 0 0 0 0 0 0 0 0 0 0 0 0 0 0 0 0 0 0 0 0 0 0 0 0 0 0 0 0 0 0 0 0 0 0 0 0 0 0 0 0 0 0 0 0 0 0 0 0 0 0 0 0 0 0 0 0 0 0 0 0 0 0 0 0 0 0 0 0 0 0 0 0 0 0 0 0 0 0 0 0 0 0 0 0 0 0 0 0 0 0 3.24e-12 0 0 0 1 0 0 0 0 0 0 0 0 0 0 0 0 0 0 0 0 0 0 0 0 0 0 0 0 0 0 4.24e-32 0 0 0 0 0 0 0 0 0
20 0 0 0 0 0 0 0 0 0 0 0 0 0 0 0 0 0 0 .9967056 0 0 0 0 0 0 0 0 0 0 0 0 0 0 0 0 0 0 0 0 0 0 0 0 0 0 0 0 0 0 0 0 0 0 0 0 0 0 0 0 0 0 0 0 0 0 0 0 0 0 0 0 0 0 0 0 0 0 0 0 0 0 0 0 0 0 0 0 0 0 0 0 0 0 0 0 0 0 0 0 0 0 0 0 0 0 0 0 0 0 0 0 0 0 0 0 2.03e-29 0 0 0 .0032944 0 0 0 0 0 0 0 0 0 0 2.16e-09 0 0 0 0 0 0 0 0 0 0 1.32e-35 0 0 0 0 1.38e-33 0 0 0 3.33e-33 0 0 0 0 0
21 0 0 0 0 0 0 0 0 0 0 0 0 0 0 0 0 0 0 0 0 0 0 0 0 0 0 0 0 0 0 0 0 0 0 0 0 0 0 0 0 6.16e-37 0 0 0 0 0 0 0 0 0 0 0 0 0 0 0 0 0 0 0 0 0 0 0 0 0 0 0 0 0 0 0 0 0 0 0 0 0 0 0 0 0 0 0 .6665707 0 0 0 0 0 0 0 0 0 0 0 0 0 0 0 0 0 0 0 0 0 0 0 0 0 0 0 0 0 0 0 0 0 0 0 0 0 0 0 0 0 0 0 0 0 3.94e-29 0 0 0 0 0 0 0 0 0 0 4.97e-06 0 0 0 0 0 0 0 .3334243 1.42e-26 0 0 0 0 0
22 0 0 0 0 0 0 0 0 0 0 0 0 .9999999 0 0 0 0 0 0 0 0 0 0 0 0 0 0 0 0 0 0 0 0 0 0 0 0 0 0 0 0 0 0 0 0 0 0 0 0 0 0 0 0 0 0 0 0 0 0 0 0 0 0 0 0 6.17e-26 0 0 0 0 0 0 0 0 0 0 0 0 0 0 0 0 0 0 0 0 0 0 0 0 0 0 0 0 0 0 0 3.62e-17 0 0 0 0 0 0 0 0 0 0 0 0 5.13e-08 0 0 0 0 0 0 0 0 0 0 0 0 0 0 0 0 0 0 0 0 0 0 0 0 0 0 0 0 0 0 0 0 0 0 0 0 0 0 0 0 0 0 0 0 0
23 1.34e-19 0 0 0 0 0 0 0 0 0 0 0 0 0 0 0 0 0 0 0 0 0 0 0 0 0 0 0 0 0 0 0 0 0 0 0 0 0 0 0 0 0 0 0 0 0 0 0 0 0 0 0 0 0 0 0 0 0 0 0 0 0 0 0 0 0 0 0 0 0 0 0 0 0 0 0 0 0 0 0 0 0 0 0 0 0 4.34e-09 0 0 0 0 0 0 0 0 0 0 0 0 1.60e-21 0 0 2.27e-26 0 .9510512 0 0 0 0 0 0 0 0 0 0 0 0 0 0 0 0 0 0 0 0 0 0 0 0 0 0 0 0 0 1.79e-08 0 0 0 0 0 0 0 0 0 0 0 0 0 0 0 0 0 0 .0007965 2.63e-12 .0481523
24 0 0 0 0 0 0 0 0 4.38e-21 0 1.66e-36 0 0 0 0 0 0 0 0 0 0 0 0 0 0 0 0 0 0 .9998501 0 4.15e-08 0 0 0 0 0 0 0 0 0 0 0 0 0 0 0 0 0 0 1.11e-12 0 0 0 0 0 0 0 0 0 0 0 0 0 0 0 0 0 0 0 0 0 0 0 0 0 1.08e-37 0 0 0 0 0 0 0 0 0 0 0 0 0 0 0 0 0 0 0 0 0 0 0 0 0 0 0 0 4.45e-26 4.06e-18 0 0 0 0 0 0 0 0 0 0 0 0 0 0 0 0 4.15e-17 0 5.31e-20 0 0 0 0 0 0 0 0 0 0 .0001499 0 0 0 0 0 0 0 6.40e-19 0 0 0 0 0 0 0 0 0 0 0
25 0 0 0 0 0 0 0 0 0 0 0 0 0 0 0 0 0 0 0 0 0 0 0 0 0 0 0 0 0 0 0 0 0 0 0 0 0 0 0 0 0 0 0 0 0 0 0 0 0 0 0 0 0 0 0 0 0 0 0 0 0 0 0 0 0 0 0 0 0 0 0 0 0 0 3.68e-29 0 0 0 0 0 0 0 0 0 0 0 0 0 0 0 0 0 0 0 0 0 0 0 0 0 0 0 0 0 0 0 0 0 0 0 0 0 0 0 0 0 0 0 0 0 0 0 2.98e-32 0 0 0 0 0 0 0 0 0 0 0 0 0 0 0 0 0 0 0 0 0 0 0 0 1 0 0 0 0 0 0 0 0
26 0 6.04e-25 0 0 0 0 .0039002 0 0 .0001705 0 0 0 1.98e-33 0 0 0 0 0 0 0 0 0 0 0 0 0 0 0 0 0 0 0 0 0 0 2.11e-08 .0002076 0 4.46e-21 0 0 0 0 1.48e-25 0 0 0 0 5.38e-20 0 7.67e-24 0 0 0 0 0 4.01e-35 0 0 0 5.99e-10 0 1.11e-15 0 0 1.21e-31 0 0 0 0 .0000482 0 0 0 0 0 0 0 0 0 0 0 0 0 0 0 1.94e-34 .9956445 0 0 0 0 0 0 0 1.47e-30 0 0 0 0 0 0 0 0 0 0 0 4.15e-08 0 0 0 0 0 0 0 0 4.07e-20 2.49e-38 0 0 2.13e-29 0 0 0 0 0 0 0 0 0 2.42e-16 .000029 0 0 0 0 0 0 0 0 0 1.53e-33 0 0 0 0 0 0 0 0 0 0 0 0 0
27 0 0 0 1 0 0 0 0 0 0 0 0 0 0 0 0 0 0 0 0 0 0 0 0 0 0 0 0 0 0 0 0 0 0 0 0 0 0 0 0 0 0 0 0 0 0 0 0 0 0 0 0 0 0 0 0 0 0 0 0 0 0 0 0 0 0 0 0 0 0 0 0 0 0 0 0 0 0 0 0 0 0 0 0 0 0 0 0 0 0 0 0 0 0 0 0 0 0 0 0 0 0 0 0 0 0 0 0 0 0 0 4.19e-14 0 0 0 0 0 0 0 0 0 0 0 0 0 0 0 0 0 0 0 0 0 0 0 0 0 0 0 0 0 0 0 0 0 0 2.48e-29 0 0 0 0 0 0 0 0 0
28 0 0 0 0 0 0 0 0 0 0 0 0 7.78e-25 0 0 0 0 0 0 0 0 9.75e-16 0 0 0 0 0 0 0 0 0 0 0 0 0 0 0 0 0 0 0 0 0 0 0 0 0 0 0 0 0 0 0 0 0 0 0 0 0 5.88e-23 0 0 0 0 0 0 0 0 0 0 0 0 0 0 0 0 0 0 0 1.95e-31 0 9.22e-28 0 0 0 0 0 0 0 0 6.62e-23 0 0 0 0 0 0 8.03e-23 1 0 0 0 0 0 0 0 0 0 0 0 5.60e-30 0 0 0 0 0 0 0 0 0 0 0 0 0 0 0 0 0 0 0 0 0 0 0 0 0 0 0 0 0 0 0 0 0 0 0 0 0 0 0 0 1.86e-34 0 0 0 0
29 0 0 0 0 0 0 0 0 0 0 4.46e-15 9.36e-08 0 0 0 0 0 0 0 0 0 0 0 0 0 0 0 0 0 0 0 0 0 0 0 0 0 0 0 0 0 0 0 0 0 0 0 0 0 0 0 0 0 .1509579 6.31e-08 1.60e-26 5.40e-23 0 0 0 0 0 0 0 0 0 0 0 0 0 0 0 0 0 0 0 0 0 0 0 0 0 0 .8490419 0 0 0 0 0 0 0 0 0 0 0 1.95e-21 0 0 0 0 6.75e-34 0 0 0 0 0 2.41e-34 0 0 0 0 0 0 0 0 0 0 0 0 0 0 0 0 0 0 0 3.28e-25 0 7.38e-09 0 0 0 0 0 0 0 0 7.33e-10 0 0 0 0 0 0 0 0 0 0 0 0 0 0 0 0 0 0
30 0 0 0 0 0 0 0 0 0 0 2.47e-18 1.22e-34 0 0 0 0 0 0 0 0 0 0 0 5.01e-07 0 0 0 0 0 0 0 4.49e-28 0 0 0 0 0 0 0 0 0 0 0 0 0 0 0 0 0 0 .0683476 0 0 3.16e-28 0 0 0 0 0 0 0 0 0 0 0 0 0 0 0 0 0 0 0 0 0 0 0 0 0 0 0 0 0 0 0 0 0 0 0 0 0 0 0 0 0 0 0 0 0 0 0 0 0 0 0 2.62e-22 .9316518 0 0 0 0 0 0 0 0 0 0 0 0 0 0 0 0 0 0 0 0 0 0 0 0 0 0 0 0 0 5.35e-19 7.42e-22 0 0 0 0 0 0 0 0 0 0 0 0 0 0 0 0 0 0
31 0 2.10e-34 0 0 1.56e-29 0 0 3.94e-35 0 0 0 0 0 3.10e-26 0 0 0 0 0 0 0 0 0 0 0 0 0 0 0 0 0 0 0 0 0 0 0 0 0 0 0 0 0 3.77e-24 0 0 0 0 0 0 0 0 9.33e-30 0 0 0 0 3.00e-24 0 0 0 0 0 0 0 0 0 0 2.04e-23 0 2.83e-06 0 0 3.03e-09 0 0 0 0 0 0 6.32e-39 0 .9999967 0 0 0 0 0 0 0 0 0 0 0 0 0 0 0 0 0 0 0 0 0 0 0 0 0 0 0 0 0 0 0 0 0 0 0 0 0 0 9.87e-36 0 0 0 0 0 0 0 0 0 0 0 0 0 3.21e-07 0 0 0 0 0 0 0 1.33e-07 0 0 0 0 0 0 0 0 0 0 0 0
32 7.43e-18 0 0 0 0 0 0 0 .553079 0 0 0 0 0 0 0 0 0 0 0 0 0 0 5.86e-14 0 0 0 0 0 1.93e-25 0 0 0 0 0 0 0 0 0 0 0 0 0 0 0 0 0 0 0 0 1.13e-20 0 0 0 0 0 0 0 0 0 0 0 0 0 0 0 0 0 0 0 0 0 0 0 0 0 2.94e-29 0 0 0 0 0 0 0 0 0 0 0 0 0 0 0 0 0 0 0 0 0 0 0 0 0 2.22e-30 0 0 0 0 0 0 0 0 0 0 0 0 0 0 0 0 0 0 0 0 .446921 0 0 0 0 0 0 0 0 0 0 0 0 0 0 0 0 0 0 0 0 4.77e-12 0 0 0 0 0 0 0 0 0 6.98e-18 1.16e-38
33 0 0 0 0 0 0 0 0 0 0 0 0 0 0 0 0 0 0 0 0 1.24e-31 0 0 0 0 0 0 0 0 0 0 0 0 0 0 1.33e-18 0 0 0 0 1.18e-27 0 .0736659 0 0 0 0 0 0 0 0 0 0 0 0 0 0 0 0 0 6.80e-35 0 2.46e-27 0 0 0 0 0 0 0 0 0 1.39e-26 0 0 0 0 0 0 0 0 0 0 0 2.34e-29 0 0 0 0 0 0 0 0 0 0 0 0 0 0 0 0 0 0 0 0 0 0 1.61e-26 0 0 0 0 0 0 .0005476 3.08e-20 0 0 0 0 0 0 0 0 0 0 0 0 0 0 1.10e-34 0 0 0 0 0 0 0 0 0 0 1.19e-21 0 0 0 0 0 0 0 2.61e-27 .9257865 0 0 0 0 0
34 0 0 0 0 0 0 0 0 5.50e-28 0 0 0 0 0 0 0 0 0 0 0 0 0 0 0 0 0 0 0 0 0 0 0 0 0 0 0 0 0 0 0 0 0 0 0 0 0 0 0 0 0 0 0 0 0 0 0 0 0 0 0 0 0 0 0 0 0 0 0 0 0 0 0 0 0 0 0 6.85e-21 0 0 0 0 0 0 0 0 0 0 0 0 0 0 0 .9999109 0 0 0 0 0 0 4.63e-06 0 3.01e-28 .0000845 0 0 0 0 0 0 0 0 0 0 0 0 0 0 0 0 0 0 0 0 3.17e-31 0 0 0 0 0 0 0 0 0 0 3.96e-37 0 0 0 0 0 0 0 0 0 3.55e-33 0 0 0 0 0 0 0 0 0 3.13e-27 2.05e-25
35 0 0 0 0 0 0 0 0 0 0 0 0 0 0 0 0 0 0 0 0 0 0 0 0 0 0 0 0 0 0 0 0 0 0 0 0 0 0 0 0 0 0 0 0 0 0 0 0 0 0 0 0 0 0 3.33e-18 .9932487 .000662 0 0 0 0 0 0 0 0 0 0 0 0 0 0 0 0 0 0 0 0 0 0 0 0 0 0 4.11e-30 0 0 0 0 0 0 0 0 0 0 0 1.17e-38 0 0 0 0 2.43e-16 0 0 0 0 0 0 0 0 0 0 0 0 0 0 0 0 0 0 0 0 0 0 0 0 0 .0060893 0 1.23e-18 0 0 0 0 0 0 0 0 0 0 0 0 0 0 0 0 0 0 0 0 0 0 0 0 0 0 0
36 0 0 0 0 0 0 0 0 0 0 0 0 0 0 0 0 0 5.55e-20 0 0 0 0 0 0 0 0 0 0 0 0 0 0 1.13e-33 0 0 0 0 0 0 0 0 0 2.28e-33 0 0 0 0 0 0 0 0 0 0 0 0 0 0 0 9.96e-19 0 5.30e-09 0 0 0 0 0 0 0 0 0 0 0 5.78e-27 0 0 0 0 0 0 0 0 0 0 0 0 0 0 0 0 0 0 0 0 0 0 0 0 0 0 0 0 0 0 0 0 0 0 .9999272 0 0 0 0 0 0 .0000728 0 0 0 0 0 0 0 0 0 0 0 0 0 0 8.60e-11 0 0 0 0 0 0 0 0 0 0 0 0 0 0 0 0 0 0 0 0 0 0 0 0 0 0
37 0 6.53e-26 0 0 0 0 .9987583 0 0 2.81e-16 0 0 0 1.34e-27 0 0 4.40e-24 0 0 0 0 0 0 0 0 1.11e-11 0 0 0 0 0 0 0 0 0 0 0 .0000163 0 2.49e-17 0 0 0 0 0 4.00e-31 0 0 0 0 0 2.61e-35 0 0 0 0 0 7.71e-35 0 0 0 4.39e-10 0 1.96e-06 0 0 0 0 0 0 0 8.00e-19 0 0 0 0 0 0 0 0 0 0 0 0 0 0 0 2.75e-20 2.00e-14 1.62e-25 0 0 0 0 0 0 0 0 0 0 0 0 0 0 0 0 0 0 1.58e-16 0 0 0 0 0 0 0 0 .0001115 0 0 0 1.25e-19 0 0 0 0 0 0 0 0 0 .0011094 2.49e-06 1.59e-37 0 0 0 0 0 0 0 0 0 0 0 7.03e-30 0 0 0 0 0 0 0 0 0 0
38 0 5.20e-32 0 0 0 0 .0000672 0 0 .0112042 0 0 0 1.07e-35 0 0 1.45e-28 0 0 0 0 0 0 0 0 .0000102 0 0 0 0 0 0 0 0 0 0 .0515001 0 0 6.10e-07 0 0 0 0 0 2.96e-30 0 0 0 1.30e-33 0 1.78e-19 0 0 0 0 0 0 0 0 0 2.04e-15 0 8.90e-15 0 0 3.96e-30 0 0 0 0 6.90e-19 0 0 0 0 0 0 0 0 0 0 0 0 0 0 0 6.88e-22 .7819 5.87e-26 0 0 0 0 0 0 0 0 0 0 0 0 0 0 0 0 0 0 .1553177 0 0 0 0 0 0 0 0 9.51e-10 0 0 0 2.76e-28 0 0 0 0 0 0 0 0 0 3.56e-12 2.46e-10 2.89e-32 0 0 0 0 0 0 0 0 0 0 0 1.96e-37 0 0 0 0 0 0 0 0 0 0
39 0 0 0 0 0 0 0 0 0 0 0 0 0 0 0 0 0 0 0 0 0 0 0 0 0 0 0 0 0 0 0 0 0 0 0 0 0 0 0 0 0 0 0 0 0 0 1 0 0 0 0 0 0 0 0 0 0 0 0 0 0 0 0 0 0 0 0 0 0 0 0 0 0 0 0 0 4.03e-28 0 0 0 0 0 0 0 0 0 0 0 0 0 0 0 0 0 0 0 0 0 0 0 0 0 0 0 0 0 0 0 0 0 0 0 0 0 0 0 0 0 0 0 0 0 0 0 1.12e-29 5.10e-31 0 0 0 0 0 0 0 0 0 0 0 0 0 0 0 0 0 0 2.41e-36 0 0 0 0 0 0 0 4.46e-08 0 0 0
40 0 0 0 0 0 0 1.28e-15 0 0 9.72e-07 0 0 0 0 0 0 1.05e-22 0 0 0 0 0 0 0 0 5.20e-17 0 0 0 0 0 0 0 0 0 0 8.60e-10 .0233736 0 0 0 0 0 0 0 2.38e-16 0 5.78e-26 0 0 0 7.46e-12 0 0 0 0 0 0 0 0 0 4.13e-26 0 3.49e-22 0 0 3.29e-23 0 0 0 0 2.70e-31 0 0 0 0 0 0 0 0 0 0 0 0 0 0 0 5.46e-13 7.42e-09 1.54e-14 0 0 0 0 0 0 0 0 0 0 0 0 0 0 0 0 0 0 .9766254 1.44e-30 0 0 0 0 0 0 0 2.30e-08 0 0 0 2.38e-33 0 0 0 0 0 0 0 0 0 7.77e-18 1.52e-21 1.64e-11 0 0 0 0 0 0 0 0 0 0 0 1.47e-36 0 0 0 0 0 0 0 0 0 0
41 0 0 0 0 0 0 0 0 0 0 0 0 0 0 0 2.20e-20 0 0 0 0 3.81e-35 0 0 0 0 0 0 0 0 0 0 0 0 0 0 0 0 0 0 0 0 0 0 0 0 0 0 0 0 0 0 0 0 0 0 0 0 0 0 0 0 0 1 0 0 0 0 0 0 0 0 0 4.84e-16 0 0 0 0 0 0 0 0 0 0 0 6.87e-30 0 0 0 0 0 0 0 0 0 0 0 0 0 0 0 0 0 0 0 0 0 0 0 0 0 0 0 0 0 0 0 0 0 0 0 0 0 0 0 0 0 0 0 0 0 0 0 0 0 0 0 0 0 0 0 0 5.54e-36 0 0 0 0 0 0 0 1.54e-30 2.50e-36 0 0 0 0 0
42 0 1.03e-38 0 0 0 0 0 0 0 0 3.84e-36 8.53e-29 0 0 0 0 0 0 0 0 0 0 0 0 0 3.07e-37 0 0 0 0 0 0 0 0 0 0 0 0 0 0 0 0 0 0 6.19e-17 0 0 0 0 1.52e-22 0 0 0 0 0 0 0 0 0 0 0 0 0 0 0 0 0 0 0 0 0 9.87e-29 0 0 0 0 0 0 0 0 0 0 0 0 0 0 0 0 0 0 0 .0000184 0 0 0 3.32e-14 1.26e-15 0 0 0 2.69e-21 0 0 0 0 7.03e-15 2.33e-37 0 0 0 0 0 0 0 0 0 0 0 3.07e-22 0 0 0 0 0 0 0 0 0 0 0 0 0 0 0 0 0 0 0 0 0 0 0 .9999816 0 0 0 0 0 0 0 0 0 0 0 0 0
43 0 0 0 0 0 0 0 0 0 0 0 0 0 0 0 0 0 0 0 0 0 0 0 0 0 0 0 0 0 0 0 0 .999839 0 0 3.10e-18 0 0 0 0 0 0 0 0 0 0 0 0 0 0 0 0 0 0 0 0 0 0 0 0 3.42e-37 0 0 0 0 0 0 0 0 0 0 0 0 0 0 0 0 0 0 0 0 0 0 0 0 0 0 0 0 0 0 0 0 0 0 0 0 0 0 0 0 0 0 0 0 0 0 9.03e-29 0 0 0 0 0 0 2.78e-09 .000161 0 0 0 0 0 0 0 0 0 0 0 0 0 1.04e-37 0 0 0 0 0 0 0 0 0 0 0 0 0 0 0 0 0 0 0 0 1.23e-26 0 0 0 0 0
44 0 2.47e-36 0 0 0 0 0 0 0 0 0 0 0 4.79e-36 0 0 0 0 0 0 0 0 0 0 0 0 0 0 0 0 1.19e-09 0 0 0 0 0 0 0 0 0 0 0 0 0 0 0 0 0 0 0 0 0 0 0 0 0 0 1.73e-25 0 0 0 0 0 0 0 0 0 0 2.59e-25 0 .9999101 0 0 .0000899 0 0 0 0 0 0 4.71e-33 0 1.71e-09 0 0 0 0 0 0 0 0 0 0 0 0 0 1.67e-34 0 0 0 0 0 0 0 0 0 0 0 0 0 0 0 0 0 0 0 0 0 0 0 0 0 0 0 4.84e-23 2.05e-14 0 0 0 0 0 0 0 0 0 2.68e-17 2.58e-31 0 0 0 0 0 0 2.67e-23 0 0 0 0 0 0 0 0 0 0 0 0
45 0 0 0 0 0 0 0 0 0 1.00e-35 0 0 0 0 0 0 0 0 0 0 0 0 0 0 0 7.47e-32 0 0 0 0 0 0 0 0 0 0 0 0 0 0 0 0 0 0 0 0 0 0 0 .9999999 0 0 0 0 0 0 0 0 0 0 0 0 0 0 0 0 0 0 0 0 0 1.34e-35 0 0 0 0 0 0 0 0 0 0 0 0 0 0 0 0 1.90e-35 0 0 4.14e-33 0 0 0 0 0 0 0 0 0 0 0 0 0 0 0 0 0 0 0 0 0 0 0 0 0 0 8.33e-08 0 0 0 0 0 0 0 0 0 0 0 0 0 0 0 0 0 0 0 0 0 0 0 6.73e-37 0 0 0 0 0 0 0 0 0 0 0 0 0
46 0 0 0 0 0 0 0 0 0 0 0 0 0 0 0 0 7.37e-12 0 0 0 0 0 0 0 0 0 0 0 0 0 0 0 0 0 0 0 8.77e-32 5.57e-35 0 4.17e-25 0 0 0 0 0 0 0 7.55e-15 0 0 0 0 0 0 0 0 0 0 0 0 0 0 0 2.68e-36 0 0 0 0 0 0 0 0 0 0 0 0 0 0 0 0 0 0 0 0 0 0 0 5.03e-06 0 .999995 0 0 0 0 0 0 0 0 0 0 0 0 0 0 0 0 0 0 0 4.50e-33 0 0 0 0 0 0 0 1.76e-20 0 0 0 0 0 0 0 0 0 0 0 0 0 8.46e-31 0 2.34e-15 0 0 0 0 0 0 0 0 0 0 0 5.61e-30 0 0 0 0 0 0 0 0 0 0
47 0 0 0 0 0 0 0 0 0 0 0 0 0 0 0 0 0 0 0 0 0 0 0 0 0 0 0 0 0 0 0 0 0 0 0 0 0 0 1 0 0 0 0 0 0 0 0 0 0 0 0 0 0 0 0 0 0 0 0 0 0 0 0 0 0 0 0 0 0 0 0 0 0 0 0 0 7.13e-14 0 0 0 0 0 0 0 0 0 0 0 0 0 0 0 0 0 0 0 0 0 0 0 0 0 0 0 0 0 0 0 0 0 0 0 0 0 0 0 0 0 0 0 0 0 0 1.50e-35 0 1.69e-26 0 0 0 0 0 0 0 0 0 0 0 0 0 0 0 0 0 0 3.27e-21 0 0 0 0 0 0 0 2.01e-22 0 0 0
48 0 0 0 0 0 0 0 0 0 0 0 0 0 0 0 0 4.72e-24 0 0 0 0 0 0 0 0 0 0 0 0 0 0 0 0 0 0 0 0 0 0 7.73e-26 0 0 0 0 0 3.17e-06 0 0 0 0 0 0 0 0 0 0 0 0 0 0 0 0 0 0 0 0 0 0 0 0 0 0 0 0 0 0 0 0 0 0 0 0 0 0 0 0 0 5.38e-18 0 1.38e-12 0 0 0 0 0 0 0 0 0 0 0 0 0 0 0 0 0 0 0 3.48e-06 0 0 0 0 0 0 0 9.70e-30 0 0 0 0 0 0 0 0 0 0 0 0 0 0 0 .9999933 0 0 0 0 0 0 0 0 0 0 0 0 0 0 0 0 0 0 0 0 0 0
49 0 0 0 0 0 1.86e-10 0 0 0 0 0 0 0 0 0 0 0 0 0 0 0 0 0 0 0 0 0 0 0 0 0 0 0 0 0 0 0 0 0 0 0 0 0 0 0 0 0 0 0 0 0 0 0 0 0 0 0 0 0 0 0 0 0 0 0 0 0 0 0 0 0 0 0 0 0 0 0 0 0 0 0 0 0 0 0 0 0 0 0 0 0 0 0 0 0 0 0 0 0 0 0 0 0 0 0 0 0 0 0 0 0 1 0 0 0 0 0 0 0 0 0 0 0 0 0 0 0 0 0 0 0 0 0 0 0 0 0 0 0 0 0 0 0 0 0 0 0 0 0 0 0 0 0 0 0 0
50 0 0 0 0 0 0 0 0 0 4.68e-28 0 0 0 0 0 0 0 0 0 0 0 0 0 0 0 2.81e-25 0 0 0 0 0 0 0 0 0 0 0 3.54e-37 0 0 0 0 0 0 1 0 0 0 0 0 0 6.42e-35 0 0 0 0 0 0 0 0 0 0 0 0 0 0 4.34e-34 0 0 0 0 1.91e-31 0 0 0 0 0 0 0 0 0 0 0 0 0 0 0 0 6.86e-28 0 0 0 0 0 0 0 0 0 0 0 0 0 0 0 0 0 0 0 7.99e-33 0 0 0 0 0 0 0 0 0 1.19e-11 0 0 0 0 0 0 0 0 0 0 0 0 0 0 0 0 0 0 0 0 0 0 0 9.30e-38 0 0 0 0 0 0 0 0 0 0 0 0 0
51 2.69e-24 0 0 0 0 0 0 0 0 0 1.13e-27 0 0 0 0 0 0 0 0 0 0 0 0 1.23e-18 0 0 0 0 0 1 0 3.53e-21 0 0 0 0 0 0 0 0 0 0 0 0 0 0 0 0 0 0 0 0 0 1.07e-31 0 0 0 0 0 0 0 0 0 0 0 0 0 0 0 0 0 0 0 0 0 0 0 0 0 0 0 0 0 0 0 0 0 0 0 0 0 0 0 0 0 0 0 0 0 0 0 0 0 0 0 0 4.12e-17 0 0 0 0 0 0 0 0 0 0 0 0 0 0 0 0 0 0 0 0 0 0 0 0 0 0 0 0 0 0 1.36e-28 0 0 0 0 0 0 0 0 0 0 0 0 0 0 0 0 0 0
52 0 0 0 0 0 0 6.37e-33 0 0 2.23e-09 0 0 0 0 0 0 0 0 0 0 0 0 0 0 0 1.25e-24 0 0 0 0 0 0 0 0 0 0 3.37e-31 1.29e-18 0 7.62e-16 0 0 0 0 1.60e-37 0 0 0 0 1.73e-30 0 0 0 0 0 0 0 0 0 0 0 0 0 0 0 0 .9999999 0 0 3.76e-36 0 0 0 0 0 0 0 0 0 0 0 0 0 0 0 0 0 0 5.05e-14 0 0 0 0 0 0 0 0 0 0 0 0 0 0 0 0 0 0 0 1.41e-07 0 0 0 0 0 0 0 0 4.14e-36 0 0 0 0 0 0 0 0 0 0 0 0 0 0 1.13e-37 1.29e-35 0 0 0 0 0 0 0 0 0 0 0 0 0 0 0 0 0 0 0 0 0 0
53 0 0 0 0 .9999475 0 0 .0000525 0 0 0 0 0 0 0 0 0 0 0 0 0 0 0 0 0 0 0 0 0 0 9.52e-30 0 0 0 0 0 0 0 0 0 0 0 0 0 0 0 0 0 0 0 0 0 0 0 0 0 0 0 0 0 0 0 0 0 0 0 0 3.89e-38 5.15e-25 0 1.60e-37 0 0 9.35e-35 0 0 0 0 0 0 0 0 1.22e-27 0 0 0 0 0 0 0 0 0 0 0 0 0 0 0 0 0 0 0 0 0 0 0 0 0 0 0 0 0 0 0 0 0 0 0 0 0 0 0 0 0 0 0 0 0 0 0 0 0 0 0 0 5.28e-20 0 0 0 0 1.22e-35 0 0 4.26e-18 0 5.14e-31 0 0 0 0 0 0 0 0 0 0
54 0 0 0 0 0 0 0 0 0 0 2.20e-06 6.08e-08 0 0 0 0 0 0 0 0 0 0 0 0 0 0 0 0 1.32e-07 0 0 0 0 0 0 0 0 0 0 0 0 0 0 0 0 0 0 0 0 0 0 0 0 0 2.37e-27 0 0 0 0 0 0 0 0 0 0 0 0 0 0 0 0 0 0 0 0 0 0 0 0 0 0 0 0 1.83e-21 0 0 0 0 0 0 0 0 0 0 0 2.23e-26 0 0 0 0 0 0 0 0 0 0 4.80e-25 0 0 0 0 0 0 0 0 0 0 0 0 0 0 0 0 0 0 0 0 0 1.89e-29 0 0 0 0 0 0 0 0 .9999976 0 0 0 0 0 0 0 0 0 0 0 0 0 0 0 0 0 0
55 0 0 0 0 0 0 0 0 0 0 7.84e-39 3.75e-25 0 0 0 0 0 0 0 0 0 0 0 0 0 0 0 0 9.51e-14 0 0 0 0 0 0 0 0 0 0 0 0 0 0 0 0 0 0 0 0 0 0 0 0 1.21e-27 0 3.17e-12 1.20e-08 0 0 0 0 0 0 0 0 0 0 0 0 0 0 0 0 0 0 0 0 0 0 0 0 0 0 1.35e-08 0 0 0 0 0 0 0 0 0 0 0 1.01e-27 0 0 0 0 1.01e-27 0 0 0 0 0 0 0 0 0 0 0 0 0 0 0 0 0 0 0 0 0 0 0 0 0 1.19e-10 0 1 0 0 0 0 0 0 0 0 6.38e-35 0 0 0 0 0 0 0 0 0 0 0 0 0 0 0 0 0 0
56 0 0 0 0 0 0 0 0 0 0 0 0 0 0 0 0 0 0 0 0 0 0 0 0 0 0 0 0 1.06e-35 0 0 0 0 0 5.67e-26 0 0 0 0 0 0 0 0 0 0 0 0 0 0 0 0 0 0 0 1.61e-14 0 .2500341 0 0 0 0 0 0 0 0 0 0 0 0 0 0 0 0 0 0 0 0 0 0 0 0 0 0 1.69e-27 0 0 0 0 0 0 0 0 0 0 0 2.95e-38 0 0 0 0 8.91e-25 0 0 0 0 0 0 0 0 0 0 0 0 0 0 0 0 0 0 0 0 0 0 0 0 0 .7499659 0 3.96e-16 0 0 0 0 0 0 0 0 0 0 0 0 0 0 0 0 0 0 0 0 0 0 0 0 0 0 0
57 0 0 0 0 0 0 0 0 0 0 0 0 0 0 0 0 0 0 0 0 0 0 0 0 0 0 0 0 1.12e-31 0 0 0 0 0 1.63e-28 0 0 0 0 0 0 0 0 0 0 0 0 0 0 0 0 0 0 0 1.79e-10 .9996832 0 0 0 0 0 0 0 0 0 0 0 0 0 0 0 0 0 0 0 0 0 0 0 0 0 0 0 4.14e-22 0 0 0 0 0 0 0 0 0 0 0 1.80e-38 0 0 0 0 7.07e-28 0 0 0 0 0 0 0 0 0 0 0 0 0 0 0 0 0 0 0 0 0 0 0 0 0 .0003168 0 3.31e-11 0 0 0 0 0 0 0 0 0 0 0 0 0 0 0 0 0 0 0 0 0 0 0 0 0 0 0
58 0 .9995808 0 0 0 0 2.31e-26 0 0 0 0 0 0 .0004192 0 0 0 0 0 0 0 0 0 0 0 6.99e-35 0 0 0 0 1.22e-21 0 0 0 0 0 2.87e-31 0 0 0 0 0 0 1.34e-37 0 0 0 0 0 0 0 0 0 0 0 0 0 0 0 0 0 8.46e-17 0 2.52e-19 0 0 0 0 0 0 1.26e-32 6.43e-21 0 1.34e-37 0 0 0 0 0 0 0 0 3.90e-30 0 0 0 0 0 0 0 0 0 0 0 0 0 3.97e-16 0 0 0 0 0 0 0 0 0 0 0 0 0 0 0 0 0 0 0 0 2.14e-35 0 0 0 7.88e-14 0 0 0 0 0 0 0 0 0 1.79e-24 3.93e-22 0 0 3.22e-35 0 0 0 0 0 0 4.46e-31 4.61e-21 0 3.99e-30 0 0 0 0 0 0 0 0 0 0
59 0 0 0 0 0 0 0 0 0 0 0 0 0 0 0 0 0 .7269841 0 0 0 0 0 0 0 0 0 0 0 0 0 0 0 0 0 1.71e-21 0 0 0 0 0 0 0 0 0 0 0 0 0 0 0 0 0 0 0 0 0 0 0 0 8.98e-06 0 0 0 0 0 0 0 0 0 0 0 3.98e-37 0 0 0 0 0 0 0 0 0 0 0 0 0 0 0 0 0 0 0 0 0 0 0 0 0 0 0 0 0 0 0 0 0 0 1.76e-13 0 0 0 0 0 0 1.73e-35 0 0 0 0 0 0 0 0 0 0 0 0 0 0 .2730069 0 0 0 0 0 0 0 0 0 0 0 0 0 0 0 0 0 0 0 0 0 0 0 0 0 0
60 0 0 0 0 0 0 0 0 0 0 0 0 0 0 0 0 0 0 0 0 0 0 0 0 0 0 0 0 0 0 0 0 0 0 0 0 0 0 0 0 0 0 0 0 0 0 0 0 0 0 0 0 0 0 0 0 0 0 0 0 0 0 0 0 0 0 0 0 0 0 0 0 0 0 0 0 0 0 0 0 0 2.73e-35 0 0 0 0 0 0 0 0 1 0 0 0 0 0 0 0 0 0 0 0 0 0 0 0 0 0 0 0 0 0 0 0 0 0 0 0 0 0 0 0 0 0 0 0 0 0 0 0 0 0 0 0 0 0 0 0 0 0 0 0 0 0 0 0 0 0 0 0 0 6.30e-31 0 0 0 0
61 0 0 0 0 0 0 0 0 0 0 0 0 0 0 0 0 0 .000826 0 0 0 0 0 0 0 0 0 0 0 0 0 0 0 0 0 2.66e-10 0 0 0 0 0 0 0 0 0 0 0 0 0 0 0 0 0 0 0 0 0 0 .0003506 0 0 0 0 0 0 0 0 0 0 0 0 0 1.13e-25 0 0 0 0 0 0 0 0 0 0 0 0 0 0 0 0 0 0 0 0 0 0 0 0 0 0 0 0 0 0 0 0 0 0 .223827 0 0 0 0 0 0 6.00e-23 0 0 0 0 0 0 0 0 0 0 0 0 0 0 .7749965 0 0 0 0 0 0 0 0 0 0 0 0 0 0 0 0 0 0 0 0 0 0 0 0 0 0
62 0 3.01e-12 0 0 0 0 .0000128 0 0 6.54e-29 0 0 0 7.20e-19 0 0 8.82e-35 0 0 0 0 0 0 0 0 3.88e-16 0 0 0 0 0 0 0 0 0 0 3.93e-11 4.93e-21 0 1.44e-35 0 0 0 0 0 0 0 0 0 0 0 0 0 0 0 0 0 5.39e-22 0 0 0 0 0 .0000889 0 0 0 0 0 0 0 3.56e-09 0 0 0 0 0 0 0 0 0 0 0 0 0 0 0 8.70e-35 1.36e-24 0 0 0 0 0 0 0 5.10e-28 0 0 0 0 0 0 0 0 0 0 0 6.54e-31 0 0 0 0 0 0 0 0 7.42e-21 0 0 0 2.06e-15 0 0 0 0 0 0 0 0 0 1.09e-09 .9998983 0 0 0 0 0 0 0 0 0 1.15e-37 0 0 1.50e-32 0 0 0 0 0 0 0 0 0 0
63 0 0 0 0 0 0 0 0 0 0 0 0 0 0 0 1.92e-15 0 0 0 0 0 0 0 0 0 0 0 0 0 0 0 0 0 0 0 0 0 0 0 0 1 0 0 0 0 0 0 0 0 0 0 0 0 0 0 0 0 0 0 0 0 0 0 0 0 0 0 0 0 0 0 0 1.64e-08 0 0 0 0 0 0 0 0 0 0 0 1.03e-36 0 0 0 0 0 0 0 0 0 0 0 0 0 0 0 0 0 0 0 0 0 0 0 0 0 0 0 0 0 2.35e-37 0 0 0 0 0 0 0 0 0 0 0 0 0 0 0 0 0 0 0 0 0 0 0 0 0 0 0 0 0 0 0 0 0 0 3.28e-37 0 0 0 0 0 0
64 0 9.44e-17 0 0 0 0 1.09e-06 0 0 1.96e-30 0 0 0 1.91e-16 0 0 9.74e-25 0 0 0 0 0 0 0 0 1.89e-21 0 0 0 0 0 0 0 0 0 0 5.63e-08 3.23e-20 0 7.13e-31 0 0 0 0 0 1.18e-37 0 0 0 0 0 0 0 0 0 0 0 2.55e-24 0 0 0 9.62e-06 0 0 0 0 0 0 0 0 0 4.99e-19 0 0 0 0 0 0 0 0 0 0 0 0 0 0 0 1.45e-25 1.80e-27 2.69e-31 0 0 0 0 0 0 5.96e-37 0 0 0 0 0 0 0 0 0 0 0 2.86e-31 0 0 0 0 0 0 0 0 7.28e-12 0 0 0 3.47e-09 0 0 0 0 0 0 0 0 0 .9999888 4.56e-07 0 0 0 0 0 0 0 0 0 0 0 0 9.16e-24 0 0 0 0 0 0 0 0 0 0
65 0 0 0 0 0 0 0 0 0 0 0 0 0 0 0 0 0 0 0 0 0 0 0 0 0 0 0 0 0 0 0 0 0 0 0 0 0 0 0 0 0 0 0 0 0 0 0 0 0 0 0 0 0 0 0 0 0 0 0 0 0 0 0 0 0 0 0 0 0 0 0 0 0 0 0 0 0 0 9.47e-35 0 0 0 0 0 0 0 0 0 0 0 0 0 0 0 0 0 0 0 0 0 0 0 0 1 0 0 0 0 0 0 0 0 0 0 0 0 1.70e-19 0 0 0 0 0 0 0 0 0 0 1.56e-15 0 0 0 0 0 0 0 0 0 0 0 0 0 0 0 0 0 0 0 0 0 0 0 0 0 0 0 0
66 0 0 0 0 0 0 0 0 0 0 0 0 1.36e-11 0 0 0 0 0 0 0 0 2.73e-15 0 0 0 0 0 0 0 0 0 0 0 0 0 0 0 0 0 0 0 0 0 0 0 0 0 0 0 0 0 0 0 0 0 0 0 0 0 0 0 0 0 0 0 0 0 0 0 0 0 0 0 0 0 0 0 0 0 0 0 0 0 0 0 7.64e-31 0 0 0 0 0 0 0 0 0 0 0 2.51e-32 0 0 0 0 0 0 0 0 0 0 0 0 1 0 0 9.27e-18 0 0 0 0 0 0 0 0 0 0 0 0 0 0 0 0 0 0 0 0 0 0 0 0 0 6.94e-38 0 0 0 0 0 0 0 0 0 0 0 0 0 0 0 0
67 0 0 0 0 0 0 0 0 0 1.39e-17 0 0 0 0 0 0 0 0 0 0 0 0 0 0 0 4.47e-31 0 0 0 0 0 0 0 0 0 0 0 1.59e-29 0 5.98e-27 0 0 0 0 2.41e-35 0 0 0 0 1.30e-29 0 1 0 0 0 0 0 0 0 0 0 0 0 0 0 0 0 0 0 8.04e-35 0 0 0 0 0 0 0 0 0 0 0 0 0 0 0 0 0 0 1.39e-22 0 0 0 0 0 0 0 0 0 0 0 0 0 0 0 0 0 0 0 6.31e-17 0 0 0 0 0 0 0 0 0 1.43e-36 0 0 0 0 0 0 0 0 0 0 0 0 0 0 0 0 0 0 0 0 0 0 0 0 0 0 0 0 0 0 0 0 0 0 0 0 0
68 0 0 9.29e-08 0 1.27e-15 0 0 8.60e-11 0 0 0 0 0 0 .0019734 0 0 0 0 0 0 0 0 0 0 0 0 0 0 0 0 0 0 0 0 0 0 0 0 0 0 0 0 0 0 0 0 0 0 0 0 0 8.13e-23 0 0 0 0 0 0 0 0 0 0 0 0 0 0 0 1.22e-08 0 1.30e-34 0 0 6.53e-30 0 0 0 0 0 0 .9978851 0 1.10e-31 0 0 0 0 0 0 0 0 0 0 0 0 0 0 0 0 0 0 0 0 0 0 0 0 0 0 0 0 0 5.49e-20 2.08e-23 0 0 0 0 0 0 .0000884 0 0 0 3.62e-19 0 0 0 0 0 0 0 0 0 0 2.19e-24 0 0 0 7.87e-30 .000053 0 0 2.22e-35 0 0 0 0 2.87e-18 0 0 0 0 0 0 0
69 0 0 1.54e-28 0 6.65e-10 0 0 1.41e-11 0 0 0 0 0 0 3.63e-16 0 0 0 0 0 0 0 0 0 0 0 0 0 0 0 2.15e-15 0 0 0 0 0 0 0 0 0 0 0 0 2.50e-31 0 0 0 0 0 0 0 0 3.36e-16 0 0 0 0 0 0 0 0 0 0 0 0 0 0 3.84e-13 0 0 6.40e-10 0 0 8.57e-06 0 0 0 0 0 0 .3411547 0 2.73e-07 0 0 0 0 0 0 0 0 0 0 0 0 0 0 0 0 0 0 0 0 0 0 0 0 0 0 0 0 0 0 0 0 0 0 0 0 0 4.83e-19 0 0 0 1.54e-14 0 0 0 0 0 0 0 0 0 0 .6588365 0 0 0 0 5.30e-33 0 0 1.27e-15 0 0 0 0 0 0 0 0 0 0 0 0
70 0 0 0 0 0 0 0 0 0 5.16e-21 0 0 0 0 0 0 0 0 0 0 0 0 0 0 0 1.04e-36 0 0 0 0 0 0 0 0 0 0 9.01e-37 6.27e-27 0 2.78e-13 0 0 0 0 0 2.36e-29 0 6.65e-21 0 0 0 .0127788 0 0 0 0 0 0 0 0 0 0 0 0 0 0 .9850157 0 0 0 0 0 0 0 0 0 0 0 0 0 0 0 0 0 0 0 0 1.38e-33 5.03e-24 3.76e-32 0 0 0 0 0 0 0 0 0 0 0 0 0 0 0 0 0 0 1.37e-17 .0022055 0 0 0 0 0 0 0 3.76e-36 0 0 0 0 0 0 0 0 0 0 0 0 0 0 0 8.60e-10 0 0 0 0 0 0 0 0 0 0 0 0 0 0 0 0 0 0 0 0 0 0
71 0 0 0 0 4.52e-37 0 0 0 0 0 0 0 0 0 0 0 0 0 0 0 0 0 0 0 0 0 0 0 0 0 4.05e-09 0 0 0 0 0 0 0 0 0 0 0 0 3.39e-18 0 0 0 0 0 0 0 0 0 0 0 0 0 5.47e-38 0 0 0 0 0 0 0 0 0 0 2.13e-21 0 0 0 0 .999764 0 0 0 0 0 0 1.35e-33 0 .000236 0 0 0 0 0 0 0 0 0 0 0 0 0 0 0 0 0 0 0 0 0 0 0 0 0 0 0 0 0 0 0 0 0 0 0 0 0 0 0 0 0 6.05e-33 0 0 0 0 0 0 0 0 0 0 1.77e-11 0 0 0 0 0 0 0 1.55e-20 0 0 0 0 0 0 0 0 0 0 0 0
72 0 3.95e-09 0 0 0 0 .0000865 0 0 7.80e-20 0 0 0 3.98e-21 0 0 0 0 0 0 0 0 0 0 0 .0003604 0 0 0 0 0 0 0 0 0 0 7.83e-13 8.03e-16 0 1.93e-33 0 0 0 0 6.37e-29 0 0 0 0 7.52e-25 0 0 0 0 0 0 0 7.68e-19 0 0 0 .507333 0 4.48e-11 0 0 0 0 0 0 0 0 0 0 0 0 0 0 0 0 0 0 0 0 0 0 0 1.01e-38 8.23e-16 0 0 0 0 0 0 0 2.03e-12 0 0 0 0 0 0 0 0 0 0 0 2.92e-23 0 0 0 0 0 0 0 0 4.84e-24 0 0 0 2.98e-21 0 0 0 0 0 0 0 0 0 7.50e-15 .4922201 0 0 0 0 0 0 0 0 0 1.59e-18 0 0 8.23e-39 0 0 0 0 0 0 0 0 0 0
73 0 0 0 0 0 0 0 0 0 0 0 0 0 0 0 2.43e-06 0 2.45e-23 0 0 0 0 0 0 0 0 0 0 0 0 0 0 6.66e-37 0 0 1.34e-20 0 0 0 0 2.94e-07 0 0 0 0 0 0 0 0 0 0 0 0 0 0 0 0 0 1.25e-28 0 4.91e-18 0 .9999973 0 0 0 0 0 0 0 0 0 0 0 0 0 0 0 0 0 0 0 0 0 0 0 0 0 0 0 0 0 0 0 0 0 0 0 0 0 0 0 0 0 0 0 0 6.93e-17 0 0 0 0 0 0 6.19e-18 0 0 0 0 0 0 0 0 0 0 0 0 0 0 2.38e-26 0 0 0 0 0 0 0 0 0 0 0 0 0 0 0 0 0 0 0 0 0 0 0 0 0 0
74 0 0 0 0 1.39e-34 0 0 1.13e-38 0 0 0 0 0 0 0 0 0 0 0 0 0 0 0 0 0 0 0 0 0 0 2.92e-12 0 0 0 0 0 0 0 0 0 0 0 0 4.14e-22 0 0 0 0 0 0 0 0 6.33e-38 0 0 0 0 0 0 0 0 0 0 0 0 0 0 0 1.25e-16 0 .999919 0 0 0 0 0 0 0 0 0 3.29e-28 0 .000081 0 0 0 0 0 0 0 0 0 0 0 0 0 0 0 0 0 0 0 0 0 0 0 0 0 0 0 0 0 0 0 0 0 0 0 0 0 0 0 0 0 4.76e-30 0 0 0 0 0 0 0 0 0 0 2.52e-09 0 0 0 0 0 0 0 2.95e-23 0 0 0 0 0 0 0 0 0 0 0 0
75 0 0 0 0 0 0 0 0 0 0 0 0 0 0 0 0 0 0 0 0 0 0 0 0 0 0 0 0 0 0 0 0 0 0 0 0 0 0 0 0 0 0 0 0 0 0 0 0 0 0 0 0 0 0 0 0 0 0 0 0 0 0 0 0 0 0 0 0 0 0 0 0 0 0 0 0 0 0 0 1 0 0 0 0 0 0 0 0 0 0 0 0 0 0 0 0 0 0 0 0 0 0 0 0 0 0 0 0 0 0 0 0 0 0 0 0 0 0 0 0 0 0 0 0 0 0 0 0 0 0 0 0 0 0 0 0 0 0 0 0 0 0 0 0 0 0 0 0 0 0 0 0 0 0 0 0
76 0 0 0 0 3.02e-38 0 0 2.59e-32 0 0 0 0 0 0 0 0 0 0 0 0 0 0 0 0 0 0 0 0 0 0 0 0 0 0 0 0 0 0 0 0 0 0 0 0 0 0 0 0 0 0 0 0 4.59e-38 0 0 0 0 0 0 0 0 0 0 0 0 0 0 1.92e-38 0 0 0 0 0 0 0 0 0 7.39e-06 0 0 0 0 0 0 0 0 0 0 0 0 0 0 0 0 0 0 0 0 0 0 0 0 0 0 0 0 0 0 0 0 0 0 0 0 0 0 0 0 0 0 0 0 0 0 0 0 0 0 0 0 0 0 0 0 0 0 0 0 0 2.72e-11 1.62e-13 0 0 0 0 0 0 0 .9999926 0 0 0 0 0 0 0
77 0 0 0 0 0 0 0 0 1.03e-12 0 0 0 0 0 0 0 0 0 0 0 0 0 0 0 0 0 0 0 0 0 0 2.02e-32 0 9.50e-30 0 0 0 0 3.12e-24 0 0 0 0 0 0 0 4.09e-10 0 0 0 0 0 0 0 0 0 0 0 0 0 0 0 0 0 0 0 0 0 0 0 0 0 0 0 0 0 0 0 0 0 0 0 0 0 0 0 0 0 0 0 0 0 0 0 0 0 0 0 0 0 0 0 3.27e-31 0 0 0 0 0 0 0 0 0 0 0 0 0 0 0 0 0 0 0 0 1.14e-10 0 0 0 0 0 0 0 0 0 0 0 0 0 0 0 0 0 0 0 0 1 0 0 0 0 0 0 0 0 0 0 0
78 0 0 0 0 0 0 0 0 0 0 0 0 0 0 0 0 0 0 0 0 0 0 0 0 0 0 0 0 0 0 0 0 0 0 0 0 0 0 0 0 0 0 0 0 0 0 0 0 0 0 0 0 0 0 0 0 0 0 0 0 0 0 0 0 0 0 0 0 0 0 0 0 0 0 0 1.35e-16 0 0 0 0 0 0 0 0 0 0 0 0 0 0 0 0 0 0 0 0 0 0 0 0 0 0 0 0 0 0 0 0 0 0 6.58e-39 0 0 6.13e-30 0 0 0 0 0 0 0 0 0 0 0 0 0 0 0 0 0 0 0 0 0 0 0 0 0 1 1.22e-27 0 0 0 0 0 0 0 1.37e-16 0 0 0 0 0 0 0
79 0 0 0 0 0 0 0 0 0 0 0 0 0 0 0 0 0 0 0 0 0 0 0 0 0 0 0 0 0 0 0 0 0 0 0 0 0 0 0 0 0 0 0 0 0 0 0 0 0 0 0 0 0 0 0 0 0 0 0 6.71e-32 0 0 0 0 0 0 0 0 0 0 0 0 0 0 0 0 0 0 0 0 0 8.15e-07 0 0 0 0 0 0 0 0 1.44e-28 0 0 0 0 0 0 4.22e-26 0 0 0 0 0 1.30e-21 0 0 0 0 0 0 0 0 0 0 0 0 0 0 0 0 0 0 0 0 0 0 0 3.91e-26 0 0 0 0 0 0 0 0 0 0 .0410127 0 0 0 0 0 0 0 0 0 0 0 0 .9589865 0 0 0 0
80 0 0 0 0 0 0 0 0 0 0 0 0 0 0 0 0 0 0 0 0 0 0 0 0 0 0 0 0 0 0 0 0 0 0 0 0 0 0 0 0 0 0 0 0 0 0 0 0 0 0 0 0 0 0 0 0 0 0 0 1.00e-36 0 0 0 0 0 0 0 0 0 0 0 0 0 0 1 0 0 0 0 0 0 0 0 0 0 0 0 0 0 0 9.45e-39 0 0 0 0 0 0 0 0 0 0 0 0 0 0 0 0 0 0 0 0 0 0 0 0 0 0 0 0 0 0 0 0 0 0 0 0 0 0 0 0 0 0 0 0 0 0 0 0 0 0 0 0 0 0 0 0 0 0 0 0 0 0 0 0 0
81 0 0 8.04e-13 0 4.35e-25 0 0 4.32e-24 0 0 0 0 0 0 .9912063 0 0 0 0 0 0 0 0 0 0 0 0 0 0 0 8.91e-33 0 0 0 0 0 0 0 0 0 0 0 0 0 0 0 0 0 0 0 0 0 2.68e-32 0 0 0 0 0 0 0 0 0 0 0 0 0 0 7.40e-08 .007341 0 1.03e-23 0 0 2.85e-19 0 0 0 0 0 0 0 0 3.43e-24 0 0 0 0 0 0 0 0 0 0 0 0 0 0 0 0 0 0 0 0 0 0 0 0 0 0 0 0 0 1.94e-26 0 0 0 0 0 0 0 .0014457 0 0 0 6.87e-06 0 0 0 0 0 0 0 0 0 0 2.53e-19 0 0 0 0 4.92e-34 0 0 1.01e-34 0 0 0 0 0 0 0 0 8.02e-33 0 0 0
82 0 0 0 0 0 0 0 0 0 0 0 0 1.47e-37 0 0 0 0 0 0 0 0 0 0 0 0 0 0 0 0 0 0 0 0 0 0 0 0 0 0 0 0 0 0 0 0 0 0 0 0 0 0 0 0 0 0 0 0 0 0 1.25e-26 0 0 0 0 0 0 0 0 0 0 0 0 0 0 0 0 0 0 4.17e-10 0 0 0 0 0 0 0 0 0 0 0 1.02e-23 0 0 0 0 0 0 4.73e-15 0 0 0 0 0 0 0 0 0 0 0 0 0 0 0 0 0 0 0 0 0 0 0 0 0 0 0 0 0 0 0 0 0 0 0 0 0 0 0 0 .0000402 0 0 0 0 0 0 0 0 0 0 0 0 .9999598 0 0 0 0
83 0 0 0 0 2.40e-26 0 0 1.42e-31 0 0 0 0 0 1.15e-34 0 0 0 0 0 0 0 0 0 0 0 0 0 0 0 0 .2910177 0 0 0 0 0 0 0 0 0 0 0 0 6.62e-24 0 0 0 0 0 0 0 0 2.67e-28 0 0 0 0 1.08e-32 0 0 0 0 0 0 0 0 0 0 4.42e-15 0 .1905422 0 0 .0260975 0 0 0 0 0 0 6.13e-30 0 0 0 0 0 0 0 0 0 0 0 0 0 0 0 0 0 0 0 0 0 0 0 0 0 0 0 0 0 0 0 0 0 0 0 0 0 0 0 0 0 0 0 9.14e-36 0 0 0 0 0 0 0 0 0 0 .4923426 0 0 0 0 0 0 0 8.26e-11 0 0 0 0 0 0 0 0 0 0 0 0
84 0 0 0 0 0 0 0 0 0 0 1.49e-30 3.60e-22 0 0 0 0 0 0 0 0 0 0 0 0 0 0 0 0 .0021567 0 0 0 0 0 0 0 0 0 0 0 0 0 0 0 0 0 0 0 0 0 0 0 0 2.42e-18 .001013 6.58e-22 2.35e-17 0 0 0 0 0 0 0 0 0 0 0 0 0 0 0 0 0 0 0 0 0 0 0 0 0 0 0 0 0 0 0 0 0 0 0 0 0 0 4.37e-32 0 0 0 0 2.48e-37 0 0 0 0 0 0 0 0 0 0 0 0 0 0 0 0 0 0 0 0 0 0 0 0 0 2.55e-22 0 .9968302 0 0 0 0 0 0 0 0 1.53e-25 0 0 0 0 0 0 0 0 0 0 0 0 0 0 0 0 0 0
85 0 0 0 0 0 0 0 0 0 0 0 0 0 0 0 0 0 0 0 0 .0134781 0 0 0 0 0 0 0 0 0 0 0 0 0 0 0 0 0 0 0 1.30e-34 0 0 0 0 0 0 0 0 0 0 0 0 0 0 0 0 0 0 0 0 0 0 0 0 0 0 0 0 0 0 0 0 0 0 0 0 0 0 0 0 0 0 0 0 0 0 0 0 0 0 0 0 0 0 0 0 0 0 0 0 0 0 0 0 0 0 0 0 0 0 0 0 0 0 0 0 0 0 0 0 0 0 0 0 0 0 0 0 0 1.56e-34 0 0 0 0 0 0 0 0 0 0 3.23e-10 0 0 0 0 0 0 0 .9865219 3.94e-28 0 0 0 0 0
86 0 0 0 0 0 0 0 0 0 0 0 0 4.12e-35 0 0 0 0 0 0 0 0 0 0 0 0 0 0 0 0 0 0 0 0 0 0 0 0 0 0 0 0 0 0 0 0 0 0 0 0 0 0 0 0 0 0 0 0 0 0 0 0 0 0 0 0 8.77e-25 0 0 0 0 0 0 0 0 0 0 0 0 0 0 0 0 0 0 0 0 0 0 0 0 0 0 0 1 0 0 0 0 0 0 0 0 0 0 0 0 0 0 0 0 0 0 0 0 0 0 0 0 0 0 0 0 0 0 0 0 0 0 0 0 0 0 0 0 0 0 0 0 0 0 0 0 0 0 0 0 0 0 0 0 0 0 0 0 0 0
87 0 0 0 0 0 0 0 0 0 0 0 0 0 0 0 0 0 0 0 0 0 0 1.73e-19 0 0 0 0 0 0 0 0 0 0 0 0 0 0 0 0 0 0 0 0 0 0 0 0 0 0 0 0 0 0 0 0 0 0 0 0 0 0 0 0 0 0 0 0 0 0 0 0 0 0 0 0 0 0 0 0 0 0 0 0 0 0 0 0 0 0 0 0 0 0 0 0 0 0 0 0 6.20e-39 0 0 0 0 3.17e-33 0 0 0 0 0 0 0 0 0 0 0 0 0 0 0 0 0 0 0 0 0 0 0 0 0 0 0 0 0 .0001739 0 0 0 0 0 0 0 0 0 0 0 0 0 0 0 0 0 0 .9998261 0 2.04e-27
88 0 0 0 0 0 0 3.40e-29 0 0 2.19e-38 0 0 0 1.34e-38 0 0 .0000322 0 0 0 0 0 0 0 0 0 0 0 0 0 0 0 0 0 0 0 3.01e-21 4.12e-27 0 3.77e-22 0 0 0 0 0 3.62e-07 0 5.51e-27 0 0 0 0 0 0 0 0 0 0 0 0 0 4.60e-34 0 3.27e-24 0 0 0 0 0 0 0 0 0 0 0 0 0 0 0 0 0 0 0 0 0 0 0 0 6.02e-37 .9999674 0 0 0 0 0 0 0 0 0 0 0 0 0 0 0 0 0 0 3.66e-35 0 0 0 0 0 0 0 0 1.51e-09 0 0 0 1.35e-27 0 0 0 0 0 0 0 0 0 4.05e-19 1.55e-32 6.09e-24 0 0 0 0 0 0 0 0 0 0 0 2.51e-21 0 0 0 0 0 0 0 0 0 0
89 0 0 0 0 0 0 3.07e-16 0 0 .9998986 0 0 0 0 0 0 0 0 0 0 0 0 0 0 0 7.50e-08 0 0 0 0 0 0 0 0 0 0 1.83e-16 2.23e-07 0 2.95e-19 0 0 0 0 2.00e-37 0 0 0 0 1.35e-30 0 3.36e-21 0 0 0 0 0 0 0 0 0 1.76e-25 0 2.81e-27 0 0 6.27e-29 0 0 0 0 6.80e-25 0 0 0 0 0 0 0 0 0 0 0 0 0 0 0 1.49e-38 0 0 0 0 0 0 0 0 0 0 0 0 0 0 0 0 0 0 0 0 .0001011 0 0 0 0 0 0 0 0 1.38e-26 0 0 0 0 0 0 0 0 0 0 0 0 0 1.36e-26 2.78e-20 0 0 0 0 0 0 0 0 0 0 0 0 0 0 0 0 0 0 0 0 0 0 0
90 0 0 0 0 0 0 5.13e-35 0 0 0 0 0 0 0 0 0 6.59e-08 0 0 0 0 0 0 0 0 0 0 0 0 0 0 0 0 0 0 0 4.82e-27 1.34e-31 0 3.49e-24 0 0 0 0 0 .0771052 0 4.33e-22 0 0 0 0 0 0 0 0 0 0 0 0 0 0 0 9.23e-31 0 0 0 0 0 0 0 0 0 0 0 0 0 0 0 0 0 0 0 0 0 0 0 .9228948 0 0 0 0 0 0 0 0 0 0 0 0 0 0 0 0 0 0 0 0 1.19e-38 0 0 0 0 0 0 0 0 1.98e-15 0 0 0 1.71e-33 0 0 0 0 0 0 0 0 0 4.09e-25 3.84e-38 1.27e-20 0 0 0 0 0 0 0 0 0 0 0 1.51e-25 0 0 0 0 0 0 0 0 0 0
91 0 0 0 0 0 0 0 0 0 0 0 0 0 0 0 0 0 0 0 0 0 0 0 0 0 0 0 0 0 0 0 0 0 0 0 0 0 0 0 0 0 0 0 0 0 0 0 0 0 0 0 0 0 0 0 0 0 0 0 1 0 0 0 0 0 0 0 0 0 0 0 0 0 0 0 0 0 0 0 0 0 1.88e-33 0 0 0 0 0 0 0 0 0 0 0 0 0 0 0 0 0 0 0 0 0 0 0 0 0 0 0 0 0 0 0 0 0 0 0 0 0 0 0 0 0 0 0 0 0 0 0 0 0 0 0 0 0 0 0 0 0 0 0 0 0 0 0 0 0 0 0 0 0 8.27e-29 0 0 0 0
92 0 0 0 0 0 0 0 0 0 0 0 3.84e-33 0 0 0 0 0 0 0 0 0 0 0 0 0 0 0 0 0 0 0 0 0 0 6.78e-38 0 0 0 0 0 0 .127653 0 0 1.22e-06 0 0 0 0 5.87e-14 0 0 0 0 2.05e-36 6.76e-30 4.12e-34 0 0 0 0 0 0 0 0 0 0 0 0 0 0 0 0 0 0 0 0 0 0 0 0 0 0 0 0 0 0 0 0 0 0 0 0 0 0 1.75e-14 4.69e-38 0 0 0 .0226058 0 0 0 0 0 0 0 0 0 0 0 0 0 0 0 0 0 .8497399 0 0 0 0 0 0 0 1.56e-25 0 0 0 0 0 0 0 0 0 0 0 0 0 0 0 4.88e-23 0 0 0 0 0 0 0 0 0 0 0 0 0
93 0 0 0 0 0 0 0 0 0 0 0 0 0 0 0 0 0 0 0 0 0 0 0 0 0 0 0 0 0 0 0 0 0 1 0 0 0 0 0 0 0 0 0 0 0 0 0 0 0 0 0 0 0 0 0 0 0 0 0 0 0 0 0 0 0 0 0 0 0 0 0 0 0 0 0 0 0 0 0 0 0 0 0 0 0 0 0 0 0 0 0 0 0 0 0 0 0 0 0 1.08e-09 0 9.16e-09 4.75e-19 0 0 0 0 0 0 0 0 0 0 0 0 0 0 0 0 0 0 0 0 0 0 0 0 0 0 0 0 0 0 0 3.00e-27 0 0 0 0 0 0 0 0 0 0 0 0 0 0 0 0 0 0 0 5.92e-38 2.14e-27
94 0 0 0 0 0 0 0 0 0 0 0 0 0 0 0 0 0 0 0 0 0 0 0 0 0 0 0 0 0 0 0 0 0 0 0 0 0 0 0 0 0 0 0 0 0 0 0 0 0 0 0 0 0 0 0 0 0 0 0 0 0 0 0 0 0 0 0 0 0 0 0 0 0 0 0 0 0 0 0 0 0 0 0 0 0 1 0 0 0 0 0 0 0 0 0 0 0 0 0 0 0 0 0 0 0 0 0 0 0 0 0 0 0 0 0 0 0 0 0 0 0 0 0 0 0 0 0 0 0 0 0 0 0 0 0 0 0 0 0 0 0 0 0 0 0 0 0 0 0 0 0 0 0 0 0 0
95 0 0 0 0 0 0 0 0 0 0 0 0 0 0 0 3.44e-34 0 .0107419 0 0 0 0 0 0 0 0 0 0 0 0 0 0 0 0 0 1.56e-29 0 0 0 0 0 0 0 0 0 0 0 0 0 0 0 0 0 0 0 0 0 0 .9892581 0 8.70e-13 0 0 0 0 0 0 0 0 0 0 0 6.08e-36 0 6.48e-12 0 0 0 0 1.11e-32 0 0 0 0 0 0 0 0 0 0 0 0 0 0 0 0 0 0 0 0 0 0 0 0 0 0 0 3.56e-21 0 0 0 0 0 0 0 0 0 0 0 0 0 0 0 0 0 0 0 0 0 5.40e-09 0 0 0 0 0 0 0 0 0 0 0 0 0 0 0 0 0 6.36e-32 0 0 0 0 0 0 0 0
96 0 0 0 0 0 0 0 0 0 0 1.73e-15 .9999993 0 0 0 0 0 0 0 0 0 0 0 0 0 0 0 0 1.47e-15 0 0 0 0 0 0 0 0 0 0 0 0 1.01e-24 0 0 0 0 0 0 0 0 0 0 0 6.21e-15 7.69e-17 1.56e-24 3.12e-25 0 0 0 0 0 0 0 0 0 0 0 0 0 0 0 0 0 0 0 0 0 0 0 0 0 0 4.25e-25 0 0 0 0 0 0 0 3.46e-28 0 0 0 0 0 0 0 0 6.86e-07 0 0 0 0 4.11e-25 4.63e-30 0 0 0 0 0 0 0 0 0 0 0 0 0 0 0 0 0 0 0 8.61e-20 0 9.08e-24 0 0 0 0 0 0 0 0 1.38e-16 0 0 0 0 0 0 0 0 0 0 0 0 0 0 0 0 0 0
97 0 1.56e-09 0 0 0 0 7.21e-27 0 0 0 0 0 0 3.27e-23 0 0 0 0 0 0 0 0 0 0 0 1.86e-27 0 0 0 0 3.89e-38 0 0 0 0 0 2.97e-34 0 0 0 0 5.25e-30 0 0 5.31e-38 0 0 0 0 1.35e-37 0 0 0 0 0 0 0 2.98e-12 0 0 0 5.27e-18 0 2.98e-27 0 0 0 0 0 0 0 3.47e-11 0 0 0 0 0 0 0 0 0 0 0 0 0 0 0 0 2.73e-38 0 0 0 0 0 0 0 0 0 0 0 0 0 0 0 0 0 0 0 0 0 0 0 0 0 0 0 0 0 0 0 0 2.19e-30 0 0 0 0 0 0 0 0 0 2.91e-32 4.08e-21 0 0 0 0 0 0 0 0 0 1 0 0 0 0 0 0 0 0 0 0 0 0 0
98 0 0 0 0 0 0 0 0 0 0 0 0 .999959 0 0 0 0 0 0 0 0 2.85e-09 0 0 0 0 0 3.81e-38 0 0 0 0 0 0 0 0 0 0 0 0 0 0 0 0 0 0 0 0 0 0 0 0 0 0 0 0 0 0 0 1.53e-36 0 0 0 0 0 1.10e-34 0 0 0 0 0 0 0 0 0 0 0 0 1.73e-20 0 0 .0000189 0 0 0 0 0 0 0 0 6.68e-35 0 0 0 0 0 0 0 0 0 0 0 0 0 0 0 0 0 0 0 1.44e-26 0 0 0 0 0 0 0 0 0 0 0 0 0 0 0 0 0 0 0 0 0 0 0 0 0 0 0 .000022 0 0 0 0 0 0 0 0 0 0 0 0 1.74e-14 0 0 0 0
99 0 0 0 0 0 0 0 0 0 0 0 0 0 0 0 0 0 0 0 0 0 0 0 0 0 0 0 1 0 0 0 0 0 0 0 0 0 0 0 0 0 0 0 0 0 0 0 0 0 0 0 0 0 0 0 0 0 0 0 0 0 0 0 0 0 0 0 0 0 0 0 0 0 0 0 0 0 1.80e-37 0 2.69e-38 0 0 0 0 0 0 0 0 0 0 0 0 0 0 0 0 0 0 0 0 0 0 0 0 0 0 0 0 0 0 0 0 0 0 0 0 0 0 0 0 0 0 4.87e-19 0 0 0 0 0 0 0 0 0 0 0 0 0 0 0 0 0 0 0 0 0 0 0 0 0 0 0 0 0 0 0 0 0
100 0 0 0 0 0 0 0 0 2.59e-38 0 0 0 0 0 0 0 0 0 0 0 0 0 9.17e-28 0 0 0 0 0 0 0 0 0 0 1.64e-19 0 0 0 0 0 0 0 0 0 0 0 0 0 0 0 0 0 0 0 0 0 0 0 0 0 0 0 0 0 0 0 0 0 0 0 0 0 0 0 0 0 0 0 0 0 0 0 0 0 0 0 0 6.37e-35 0 0 0 0 0 1.79e-23 0 0 0 0 0 0 0 0 0 .9999819 0 0 0 0 0 0 0 0 0 0 0 0 0 0 0 0 0 0 0 0 0 0 0 0 0 0 0 0 0 0 0 5.87e-21 0 0 0 0 0 0 0 0 0 0 0 0 0 0 0 0 0 0 8.11e-39 1.07e-14 .0000181
101 0 0 0 0 0 0 0 0 0 0 1.56e-33 7.97e-17 0 0 0 0 0 0 0 0 0 0 0 0 0 0 0 0 2.68e-24 0 0 0 0 0 2.38e-25 0 0 0 0 0 0 1.70e-27 0 0 0 0 0 0 0 0 0 0 0 2.46e-30 1.62e-11 5.10e-07 1.55e-10 0 0 0 0 0 0 0 0 0 0 0 0 0 0 0 0 0 0 0 0 0 0 0 0 0 0 6.02e-26 0 0 0 0 0 0 0 8.13e-12 0 0 0 .9167296 0 0 0 0 0 0 0 0 0 0 0 0 0 0 0 0 0 0 0 0 0 0 0 0 0 0 0 0 0 0 .0832699 0 1.12e-18 0 0 0 0 0 0 0 0 2.04e-33 0 0 0 0 0 0 0 0 0 0 0 0 0 0 0 0 0 0
102 0 0 0 0 0 0 0 0 0 0 0 0 0 0 0 0 0 0 0 0 0 0 0 0 0 0 0 0 0 0 0 0 0 4.92e-20 0 0 0 0 0 0 0 0 0 0 0 0 0 0 0 0 0 0 0 0 0 0 0 0 0 0 0 0 0 0 0 0 0 0 0 0 0 0 0 0 0 0 0 0 0 0 0 0 0 0 0 0 0 0 0 0 0 0 1 0 0 0 0 0 0 3.84e-38 0 0 0 0 0 0 0 0 0 0 0 0 0 0 0 0 0 0 0 0 0 0 0 0 0 0 0 0 0 0 0 0 0 0 0 0 0 0 0 0 0 0 0 0 0 0 0 0 0 0 0 0 0 0 0 0
103 0 0 0 0 0 0 0 0 2.04e-24 0 0 0 0 0 0 0 0 0 0 0 0 0 2.00e-32 0 0 0 0 0 0 0 0 1.62e-37 0 2.80e-19 0 0 0 0 0 0 0 0 0 0 0 0 0 0 0 0 0 0 0 0 0 0 0 0 0 0 0 0 0 0 0 0 0 0 0 0 0 0 0 0 0 0 4.61e-36 0 0 0 0 0 0 0 0 0 0 0 0 0 0 0 5.50e-33 0 0 0 0 0 0 1 0 0 0 0 0 0 0 0 0 0 0 0 0 0 0 0 0 0 0 0 0 0 0 2.01e-28 0 0 0 0 0 0 0 0 0 0 4.69e-34 0 0 0 0 0 0 0 0 0 8.32e-37 0 0 0 0 0 0 0 0 0 4.67e-08 8.57e-11
104 0 0 0 0 0 0 0 0 0 0 0 0 0 0 0 0 0 0 0 0 0 0 0 0 0 0 0 0 0 0 0 0 0 0 0 0 0 0 0 0 0 0 0 0 0 0 0 0 0 0 0 0 0 0 0 0 0 0 0 0 0 0 0 0 4.72e-10 0 0 0 0 0 0 0 0 0 0 0 0 0 2.54e-14 0 0 3.02e-34 0 0 0 0 0 0 0 0 0 0 0 0 0 0 0 0 0 0 0 0 0 0 0 0 0 0 0 0 0 0 0 0 0 0 8.33e-32 0 0 0 0 0 0 0 0 0 0 1 0 0 0 0 0 0 0 0 0 0 8.39e-28 0 0 0 0 0 0 0 0 0 0 0 0 5.77e-25 0 0 0 0
105 6.46e-14 0 0 0 0 0 0 0 0 0 0 0 0 0 0 0 0 0 0 0 0 0 1 0 0 0 0 0 0 0 0 0 0 0 0 0 0 0 0 0 0 0 0 0 0 0 0 0 0 0 0 0 0 0 0 0 0 0 0 0 0 0 0 0 0 0 0 0 0 0 0 0 0 0 0 0 0 0 0 0 0 0 0 0 0 0 4.06e-23 0 0 0 0 0 0 0 0 0 0 0 0 0 0 0 0 0 0 0 0 0 0 0 0 0 0 0 0 0 0 0 0 0 0 0 0 0 0 0 0 0 0 0 0 0 0 0 1.20e-27 0 0 0 0 0 0 0 0 0 0 0 0 0 0 0 0 0 0 2.32e-14 2.32e-25 4.55e-22
106 0 0 0 0 0 0 0 0 0 0 1.26e-08 6.34e-14 0 0 0 0 0 0 0 0 0 0 0 2.69e-26 0 0 0 0 1.95e-33 9.84e-15 0 0 0 0 0 0 0 0 0 0 0 4.00e-16 0 0 0 0 0 0 0 0 5.48e-35 0 0 2.59e-21 0 0 0 0 0 0 0 0 0 0 0 0 0 0 0 0 0 0 0 0 0 0 0 0 0 0 0 0 0 0 0 0 0 0 0 0 0 0 0 0 0 3.71e-15 1.32e-38 0 0 0 1.90e-38 0 0 0 0 0 .9995676 0 0 0 0 0 0 0 0 0 0 0 0 0 0 0 0 0 0 0 0 0 0 0 0 0 0 0 0 0 .0004324 6.42e-15 0 0 0 0 9.86e-31 0 0 0 0 0 0 0 0 0 0 0 0 0
107 0 0 0 0 0 0 0 0 0 0 .9253459 7.36e-16 0 0 0 0 0 0 0 0 0 0 0 5.50e-25 0 0 0 0 2.50e-28 .0746461 0 0 0 0 0 0 0 0 0 0 0 0 0 0 0 0 0 0 0 0 1.31e-18 0 0 2.54e-13 0 0 0 0 0 0 0 0 0 0 0 0 0 0 0 0 0 0 0 0 0 0 0 0 0 0 0 0 0 0 0 0 0 0 0 0 0 0 0 0 0 1.31e-28 0 0 0 0 0 0 0 0 0 1.42e-08 0 0 0 0 0 0 0 0 0 0 0 0 0 0 0 0 0 0 0 0 0 0 0 0 0 0 0 0 0 0 5.63e-22 8.00e-06 0 0 0 0 0 0 0 0 0 0 0 0 0 0 0 0 0 0
108 0 0 0 0 0 0 0 0 0 0 0 0 0 0 0 0 0 2.60e-12 0 0 0 0 0 0 0 0 0 0 0 0 0 0 0 0 0 .0258272 0 0 0 0 0 0 0 0 0 0 0 0 0 0 0 0 0 0 0 0 0 0 1.37e-12 0 .9741347 0 7.96e-39 0 0 0 0 0 0 0 0 0 6.44e-24 0 0 0 0 0 0 0 0 0 0 0 0 0 0 0 0 0 0 0 0 0 0 0 0 0 0 0 0 0 0 0 0 0 0 0 0 0 0 0 0 0 2.34e-14 0 0 0 0 0 0 0 0 0 0 0 0 0 0 .0000381 0 0 0 0 0 0 0 0 0 0 0 0 0 0 0 0 0 0 0 0 0 0 0 0 0 0
109 0 0 0 0 0 0 5.74e-21 0 0 .9996604 0 0 0 0 0 0 0 0 0 0 0 0 0 0 0 4.59e-15 0 0 0 0 0 0 0 0 0 0 2.36e-19 1.09e-06 0 1.90e-12 0 0 0 0 0 0 0 0 0 9.59e-34 0 4.63e-13 0 0 0 0 0 0 0 0 0 2.56e-31 0 5.51e-32 0 0 3.65e-24 0 0 0 0 2.35e-30 0 0 0 0 0 0 0 0 0 0 0 0 0 0 0 6.11e-36 .0003385 0 0 0 0 0 0 0 0 0 0 0 0 0 0 0 0 0 0 0 0 0 0 0 0 0 0 0 0 7.69e-26 0 0 0 0 0 0 0 0 0 0 0 0 0 1.46e-29 4.90e-26 1.77e-38 0 0 0 0 0 0 0 0 0 0 0 0 0 0 0 0 0 0 0 0 0 0
110 0 0 0 0 0 0 0 0 0 0 0 0 0 0 0 0 2.56e-37 0 0 0 0 0 0 0 0 0 0 0 0 0 0 0 0 0 0 0 0 0 0 1.85e-25 0 0 0 0 0 6.14e-19 0 .3048895 0 0 0 1.10e-38 0 0 0 0 0 0 0 0 0 0 0 0 0 0 0 0 0 3.98e-28 0 0 0 0 0 0 0 0 0 0 0 0 0 0 0 0 0 3.35e-29 0 1.35e-24 0 0 0 0 0 0 0 0 0 0 0 0 0 0 0 0 0 0 0 0 0 0 0 0 0 0 0 2.97e-38 0 0 0 0 0 0 0 0 0 0 0 0 0 0 0 .6951105 0 0 0 0 0 0 0 0 0 0 0 0 0 0 0 0 0 0 0 0 0 0
111 0 0 0 0 0 0 0 0 0 0 0 0 .0000429 0 0 0 0 0 0 0 0 .998665 0 0 0 0 0 0 0 0 0 0 0 0 0 0 0 0 0 0 0 0 0 0 0 0 0 0 0 0 0 0 0 0 0 0 0 0 0 0 0 0 0 0 0 .0012921 0 0 0 0 0 0 0 0 0 0 0 1.84e-33 0 0 0 0 0 0 0 0 0 0 0 0 0 0 0 0 0 0 0 5.41e-25 0 0 0 0 0 0 0 0 0 0 0 0 0 0 0 6.93e-25 0 0 0 0 0 0 0 0 0 0 0 0 0 0 0 0 0 0 0 0 0 0 0 0 0 4.91e-32 0 0 0 0 0 0 0 0 0 0 0 0 0 0 0 0
112 0 0 0 0 0 2.48e-31 0 0 0 0 0 0 0 0 0 0 0 0 0 0 0 0 0 0 0 0 0 0 0 0 0 0 0 0 0 0 0 0 0 0 0 0 0 0 0 0 0 0 1 0 0 0 0 0 0 0 0 0 0 0 0 0 0 0 0 0 0 0 0 0 0 0 0 0 0 0 0 0 0 0 0 0 0 0 0 0 0 0 0 0 0 0 0 0 0 0 0 0 0 0 0 0 0 0 0 0 0 0 0 0 0 0 0 0 0 0 0 0 0 0 0 0 0 0 0 0 0 0 0 0 0 0 0 0 0 0 0 0 0 0 0 0 0 0 0 0 0 0 0 0 0 0 0 0 0 0
113 0 0 1 0 0 0 0 0 0 0 0 0 0 0 3.11e-14 0 0 0 0 0 0 0 0 0 0 0 0 0 0 0 0 0 0 0 0 0 0 0 0 0 0 0 0 0 0 0 0 0 0 0 0 0 0 0 0 0 0 0 0 0 0 0 0 0 0 0 0 5.03e-30 0 0 0 0 0 0 0 0 0 0 0 0 6.49e-28 0 0 0 0 0 0 0 0 0 0 0 0 0 0 0 0 0 0 0 0 0 0 0 0 0 0 0 0 0 0 0 0 0 0 0 0 0 0 0 4.64e-10 0 0 0 2.93e-27 0 0 0 0 0 0 0 0 0 0 0 0 0 0 0 0 0 0 0 0 0 0 0 0 0 0 0 9.48e-21 0 0 0
114 0 0 1.10e-20 0 0 0 0 0 0 0 0 0 4.50e-38 0 1.56e-29 0 0 0 0 0 0 2.27e-35 0 0 0 0 0 0 0 0 0 0 0 0 0 0 0 0 0 0 0 0 0 0 0 0 0 0 0 0 0 0 0 0 0 0 0 0 0 0 0 0 0 0 0 3.53e-10 0 5.90e-15 0 0 0 0 0 0 0 1.58e-33 0 3.94e-13 0 0 1.13e-35 0 0 0 0 0 0 0 0 0 0 0 0 0 0 0 0 0 0 0 0 0 0 0 0 0 0 0 0 0 4.86e-15 0 5.88e-23 0 0 0 0 0 0 0 3.93e-28 0 0 0 0 0 0 0 0 0 0 0 0 0 0 0 0 0 0 1 4.59e-13 0 0 0 0 0 0 0 7.81e-15 0 0 0 0 0 0 0
115 0 0 0 0 0 0 0 0 0 0 0 0 0 0 0 0 0 1.96e-28 0 0 0 0 0 0 0 0 0 0 0 0 0 0 5.00e-15 0 0 1 0 0 0 0 3.26e-34 0 3.32e-20 0 0 0 0 0 0 0 0 0 0 0 0 0 0 0 1.39e-28 0 2.59e-17 0 2.18e-30 0 0 0 0 0 0 0 0 0 4.93e-21 0 0 0 0 0 0 0 0 0 0 0 0 0 0 0 0 0 0 0 0 0 0 0 0 0 0 0 0 0 0 0 0 0 0 8.25e-09 0 0 0 0 0 0 0 0 0 0 0 0 0 0 0 0 0 0 0 0 0 4.88e-21 0 0 0 0 0 0 0 0 0 0 0 0 0 0 0 0 0 0 0 0 2.97e-34 0 0 0 0 0
116 0 0 0 0 0 0 0 0 0 0 0 0 0 0 0 0 0 0 4.06e-12 0 0 0 0 0 0 0 0 0 0 0 0 0 6.95e-15 0 0 0 0 0 0 0 0 0 1 0 0 0 0 0 8.73e-31 0 0 0 0 0 0 0 0 0 0 0 0 0 0 0 0 0 0 0 0 0 0 0 0 0 0 0 0 0 0 0 0 0 0 0 0 0 0 0 0 0 0 0 0 0 0 0 0 0 0 0 0 0 0 0 0 0 0 0 0 0 0 0 0 0 1.38e-34 0 0 0 0 0 0 0 0 0 0 0 0 0 0 0 0 0 0 0 0 0 0 0 0 0 0 0 0 0 0 0 0 0 0 0 1.79e-32 0 0 0 0 0
117 0 0 0 0 0 0 0 0 0 0 0 0 0 0 0 0 0 0 0 0 0 0 0 0 0 0 0 0 0 0 0 0 0 0 0 0 0 0 0 0 0 0 0 0 0 0 0 0 0 0 0 0 0 0 0 0 0 0 0 .9357571 0 0 0 0 .0000183 0 0 0 0 0 0 0 0 0 0 0 0 0 1.34e-15 0 0 8.33e-23 0 0 0 0 0 0 0 0 .064224 0 0 0 0 0 0 0 0 0 0 0 0 6.11e-07 0 0 0 0 0 0 0 0 0 0 0 0 0 0 0 0 0 0 0 0 0 0 0 7.48e-29 0 0 0 0 0 0 0 0 0 0 1.87e-28 0 0 0 0 0 0 0 0 0 0 0 0 2.14e-12 0 0 0 0
118 0 1.57e-27 0 0 0 0 2.14e-08 0 0 5.35e-21 0 0 0 2.03e-24 0 0 6.39e-08 0 0 0 0 0 0 0 0 8.82e-20 0 0 0 0 0 0 0 0 0 0 .4071915 2.05e-08 0 5.01e-12 0 0 0 0 0 5.16e-15 0 1.35e-33 0 0 0 2.44e-35 0 0 0 0 0 4.21e-35 0 0 0 1.30e-14 0 3.05e-06 0 0 0 0 0 0 0 4.69e-25 0 0 0 0 0 0 0 0 0 0 0 0 0 0 0 .0012164 2.10e-19 4.60e-09 0 0 0 0 0 0 0 0 0 0 0 0 0 0 0 0 0 0 1.73e-18 0 0 0 0 0 0 0 0 0 0 0 0 3.59e-14 0 0 0 0 0 0 0 0 0 .591589 1.69e-12 5.83e-26 0 0 0 0 0 0 0 0 0 0 0 1.39e-17 0 0 0 0 0 0 0 0 0 0
119 0 0 0 0 0 0 0 0 0 5.17e-37 0 0 0 0 0 0 0 0 0 0 0 0 0 0 0 2.62e-35 0 0 0 0 0 0 0 0 0 0 0 0 0 0 0 7.64e-39 0 0 .9999797 0 0 0 0 .0000203 0 0 0 0 0 0 0 0 0 0 0 0 0 0 0 0 1.10e-34 0 0 0 0 0 0 0 0 0 0 0 0 0 0 0 0 0 0 0 0 0 2.36e-38 0 0 1.23e-21 0 0 0 0 0 0 0 0 0 0 0 0 0 0 0 0 0 0 0 0 0 0 0 0 0 0 0 0 0 0 0 0 0 0 0 0 0 0 0 0 0 0 0 0 0 0 0 0 0 0 0 0 0 0 0 0 0 0 0 0 0 0 0 0
120 0 0 0 2.75e-17 0 0 0 0 0 0 0 0 0 0 0 0 0 0 .9993811 2.74e-17 0 0 0 0 0 0 1.23e-33 0 0 0 0 0 0 0 0 0 0 0 0 0 0 0 0 0 0 0 0 0 0 0 0 0 0 0 0 0 0 0 0 0 0 0 0 0 0 0 0 0 0 0 0 0 0 0 0 0 0 0 0 0 0 0 0 0 0 0 0 0 0 0 0 0 0 0 0 0 0 0 0 0 0 0 0 0 0 0 0 0 0 0 0 0 0 0 0 0 0 0 0 0 0 0 0 0 0 0 0 0 0 0 0 0 0 0 0 0 0 0 0 0 0 0 0 0 0 0 .0006189 0 0 0 0 0 0 0 0 0
121 0 0 3.66e-07 0 0 0 0 0 0 0 0 0 0 0 .9999996 0 0 0 0 0 0 0 0 0 0 0 0 0 0 0 0 0 0 0 0 0 0 0 0 0 0 0 0 0 0 0 0 0 0 0 0 0 0 0 0 0 0 0 0 0 0 0 0 0 0 0 0 3.63e-23 4.43e-32 0 0 0 0 0 0 0 0 0 0 0 6.17e-15 0 0 0 0 0 0 0 0 0 0 0 0 0 0 0 0 0 0 0 0 0 0 0 0 0 0 0 0 0 0 0 5.33e-20 0 0 0 0 0 0 0 0 0 0 0 3.95e-18 0 0 0 0 0 0 0 0 0 0 0 0 0 0 0 0 0 0 0 0 0 0 0 0 0 0 0 3.44e-32 0 0 0
122 0 9.69e-11 0 0 0 0 2.46e-15 0 0 6.01e-38 0 0 0 .9992012 0 0 1.57e-17 0 0 0 0 0 0 0 0 2.52e-29 0 0 0 0 2.19e-33 0 0 0 0 0 7.98e-16 4.07e-28 0 5.03e-37 0 0 0 0 0 1.06e-34 0 0 0 0 0 0 3.70e-38 0 0 0 0 1.42e-13 0 0 0 4.93e-11 0 .000795 0 0 0 0 0 0 0 1.38e-23 0 0 0 0 0 0 0 0 0 0 0 0 0 0 0 4.77e-23 5.21e-36 2.49e-28 0 0 0 0 0 0 1.81e-34 0 0 0 0 0 0 0 0 0 0 0 0 0 0 0 0 0 0 0 0 2.45e-12 0 0 0 0 0 0 0 0 0 0 0 0 0 3.69e-06 1.49e-14 0 0 0 0 0 0 0 0 0 0 1.62e-24 0 2.34e-08 0 0 0 0 0 0 0 0 0 0
123 0 0 0 0 0 0 0 0 0 0 0 0 0 0 0 0 0 0 0 0 0 0 0 0 0 0 0 3.25e-35 0 0 0 0 0 0 0 0 0 0 0 0 0 0 0 0 0 0 0 0 0 0 0 0 0 0 0 0 0 0 0 0 0 0 0 0 0 0 0 0 0 0 0 0 0 0 0 7.19e-21 0 1.83e-31 0 0 0 0 0 0 0 0 0 0 0 0 0 0 0 0 0 0 0 0 1 0 0 0 0 0 0 0 0 0 0 0 0 0 0 0 0 0 0 0 0 0 0 0 0 0 0 0 0 0 0 0 0 0 0 0 0 0 0 0 0 0 0 0 0 0 0 0 0 0 0 0 0 0 0 0 0 0
124 0 0 0 0 0 0 0 0 1 0 0 0 0 0 0 0 0 0 0 0 0 0 0 0 0 0 0 0 0 0 0 2.42e-17 0 0 0 0 0 0 0 0 0 0 0 0 0 0 0 0 0 0 0 0 0 0 0 0 0 0 0 0 0 0 0 0 0 0 0 0 0 0 0 0 0 0 0 0 1.53e-24 0 0 0 0 0 0 0 0 0 0 0 0 0 0 0 0 0 0 0 0 0 0 0 0 0 1.60e-37 0 0 0 0 0 0 0 0 0 0 0 0 0 0 0 0 0 0 0 0 0 0 0 0 0 0 0 0 0 0 0 0 0 0 0 0 0 0 0 0 0 4.69e-09 0 0 0 0 0 0 0 0 0 1.94e-35 0
125 0 0 1.67e-11 0 3.23e-37 0 0 1.00e-37 0 0 0 0 0 0 .585517 0 0 0 0 0 0 0 0 0 0 0 0 0 0 0 5.10e-32 0 0 0 0 0 0 0 1.20e-24 0 0 0 0 2.06e-27 0 0 3.48e-37 0 0 0 0 0 0 0 0 0 0 0 0 0 0 0 0 0 0 0 0 3.27e-22 9.35e-12 0 2.27e-19 0 0 2.69e-15 0 0 0 0 0 0 .370533 0 7.27e-24 0 0 0 0 0 0 0 0 0 0 0 0 0 0 0 0 0 0 0 0 0 0 0 0 0 0 0 0 0 6.62e-20 0 0 0 0 0 0 0 .04395 0 0 0 0 3.66e-36 0 0 0 0 0 0 0 0 0 6.51e-23 0 0 0 0 0 0 0 6.10e-39 0 0 0 0 0 0 0 0 3.85e-11 0 0 0
126 0 0 0 0 0 0 0 0 7.92e-33 0 0 0 0 0 0 0 0 0 0 0 0 0 0 1.49e-11 0 0 0 0 0 6.69e-34 1.73e-32 1.89e-34 0 0 0 0 0 0 1.07e-10 0 0 0 0 .9969872 0 0 1.06e-06 0 0 0 0 0 0 0 0 0 0 0 0 0 0 0 0 0 0 0 0 0 1.11e-37 0 1.73e-20 0 0 1.69e-22 0 0 3.75e-25 0 0 0 1.56e-37 0 3.54e-30 0 0 0 0 0 0 0 0 0 0 0 0 0 0 0 0 0 0 0 0 0 0 4.77e-34 0 0 0 0 0 0 0 0 0 0 0 0 0 0 0 0 0 5.78e-28 2.36e-20 0 0 0 0 0 0 0 0 0 0 1.65e-36 .0030117 0 0 0 0 0 0 0 4.33e-17 0 0 0 0 0 0 0 3.61e-24 0 0 0
127 0 0 0 0 0 0 0 0 0 0 0 0 0 0 0 0 0 0 0 0 0 0 0 0 0 0 0 0 9.35e-34 0 0 0 0 0 1.55e-28 0 0 0 0 0 0 0 0 0 0 0 0 0 0 0 0 0 0 0 3.92e-14 .9998629 .0001371 0 0 0 0 0 0 0 0 0 0 0 0 0 0 0 0 0 0 0 0 0 0 0 0 0 0 7.86e-29 0 0 0 0 0 0 0 0 0 0 0 7.98e-34 0 0 0 0 1.09e-20 0 0 0 0 0 0 0 0 0 0 0 0 0 0 0 0 0 0 0 0 0 0 0 0 0 0 0 2.95e-18 0 0 0 0 0 0 0 0 0 0 0 0 0 0 0 0 0 0 0 0 0 0 0 0 0 0 0
128 0 0 0 0 0 0 0 0 0 0 0 0 0 0 0 0 0 0 0 0 0 0 0 0 0 0 0 0 0 0 0 0 0 0 0 0 0 0 0 0 0 0 0 0 0 0 0 0 0 0 0 0 0 0 0 0 0 0 0 0 0 0 0 0 1.07e-25 0 0 0 0 0 0 0 0 0 0 0 0 0 6.98e-19 0 0 7.23e-39 0 0 0 0 0 0 0 0 0 0 0 0 0 0 0 0 0 0 0 0 0 1 0 0 0 0 0 0 0 0 0 0 0 0 0 0 0 0 0 0 0 0 0 0 0 0 0 0 0 0 0 0 0 0 0 0 3.01e-27 0 0 0 0 0 0 0 0 0 0 0 0 1.20e-32 0 0 0 0
129 0 0 0 0 0 0 0 0 0 0 0 5.92e-30 0 0 0 0 0 0 0 0 0 0 0 0 0 0 0 0 4.72e-16 0 0 0 0 0 0 0 0 0 0 0 0 0 0 0 0 0 0 0 0 0 0 0 0 6.04e-31 .9999891 1.32e-15 6.81e-11 0 0 0 0 0 0 0 0 0 0 0 0 0 0 0 0 0 0 0 0 0 0 0 0 0 0 .0000109 0 0 0 0 0 0 0 0 0 0 0 3.93e-35 0 0 0 0 4.18e-35 0 0 0 0 0 0 0 0 0 0 0 0 0 0 0 0 0 0 0 0 0 0 0 0 0 2.75e-16 0 0 0 0 0 0 0 0 0 0 4.12e-38 0 0 0 0 0 0 0 0 0 0 0 0 0 0 0 0 0 0
130 0 0 0 0 0 0 0 0 0 0 0 0 0 0 0 0 0 7.78e-06 0 0 0 0 0 0 0 0 0 0 0 0 0 0 0 0 0 2.70e-13 0 0 0 0 0 0 0 0 0 0 0 0 0 0 0 0 0 0 0 0 0 0 .9006691 0 .0993223 0 0 0 0 0 0 0 0 0 0 0 6.80e-35 0 0 0 0 0 0 0 0 0 0 0 0 0 0 0 0 0 0 0 0 0 0 0 0 0 0 0 0 0 0 0 0 0 0 8.81e-07 0 0 0 0 0 0 9.81e-28 0 0 0 0 0 0 0 0 0 0 0 0 0 0 0 0 0 0 0 0 0 0 0 0 0 0 0 0 0 0 0 0 0 0 0 0 0 0 0 0 0
131 0 0 0 0 0 0 0 0 0 0 0 0 0 0 0 0 0 0 0 1.44e-25 7.22e-06 0 0 0 0 0 0 0 0 0 0 0 3.54e-32 0 0 0 0 0 0 0 0 0 0 0 0 0 0 0 0 0 0 0 0 0 0 0 0 0 0 0 0 0 0 0 0 0 0 0 0 0 0 0 0 0 0 0 0 0 0 0 0 0 0 0 1.55e-10 0 0 0 0 0 0 0 0 0 0 0 0 0 0 0 0 0 0 0 0 0 0 0 0 0 0 0 0 0 0 0 0 0 0 0 0 0 0 0 0 0 0 0 0 0 0 0 0 0 0 0 0 0 0 0 0 .9999928 0 0 0 0 0 0 0 5.80e-09 1.31e-09 0 0 0 0 0
132 0 2.11e-22 0 0 0 0 2.73e-08 0 0 1.97e-29 0 0 0 1.14e-20 0 0 7.81e-21 0 0 0 0 0 0 0 0 1.13e-22 0 0 0 0 0 0 0 0 0 0 .0000518 5.12e-18 0 3.23e-27 0 0 0 0 0 9.24e-33 0 0 0 0 0 0 0 0 0 0 0 2.83e-29 0 0 0 2.34e-10 0 .9999479 0 0 0 0 0 0 0 3.20e-23 0 0 0 0 0 0 0 0 0 0 0 0 0 0 0 1.04e-20 2.20e-26 1.91e-26 0 0 0 0 0 0 0 0 0 0 0 0 0 0 0 0 0 0 2.49e-29 0 0 0 0 0 0 0 0 2.71e-07 0 0 0 1.96e-11 0 0 0 0 0 0 0 0 0 0 5.26e-10 0 0 0 0 0 0 0 0 0 0 0 0 1.31e-22 0 0 0 0 0 0 0 0 0 0
133 0 7.57e-18 0 0 0 0 .3917126 0 0 4.56e-24 0 0 0 5.18e-24 0 0 7.54e-35 0 0 0 0 0 0 0 0 7.14e-12 0 0 0 0 0 0 0 0 0 0 5.50e-08 2.39e-16 0 1.85e-31 0 0 0 0 0 0 0 0 0 0 0 0 0 0 0 0 0 8.19e-28 0 0 0 .6082802 0 7.10e-06 0 0 0 0 0 0 0 1.38e-09 0 0 0 0 0 0 0 0 0 0 0 0 0 0 0 1.82e-33 1.30e-19 0 0 0 0 0 0 0 1.33e-31 0 0 0 0 0 0 0 0 0 0 0 4.85e-26 0 0 0 0 0 0 0 0 3.56e-19 0 0 0 9.54e-20 0 0 0 0 0 0 0 0 0 1.75e-09 0 0 0 0 0 0 0 0 0 0 0 0 0 4.22e-34 0 0 0 0 0 0 0 0 0 0
134 0 0 0 0 0 0 8.13e-38 0 0 1.27e-32 0 0 0 0 0 0 2.82e-23 0 0 0 0 0 0 0 0 0 0 0 0 0 0 0 0 0 0 0 2.20e-30 6.36e-27 0 2.81e-11 0 0 0 0 0 6.74e-06 0 .9999835 0 0 0 8.00e-31 0 0 0 0 0 0 0 0 0 0 0 0 0 0 0 0 0 0 0 0 0 0 0 0 0 0 0 0 0 0 0 0 0 0 0 4.88e-14 9.87e-35 2.91e-10 0 0 0 0 0 0 0 0 0 0 0 0 0 0 0 0 0 0 3.01e-27 9.80e-06 0 0 0 0 0 0 0 4.75e-22 0 0 0 0 0 0 0 0 0 0 0 0 0 2.65e-34 0 0 0 0 0 0 0 0 0 0 0 0 0 0 0 0 0 0 0 0 0 0 0 0
135 0 0 0 0 0 0 0 0 0 0 0 0 0 0 0 0 0 0 0 0 0 0 4.68e-14 0 0 0 0 0 0 0 0 0 0 0 0 0 0 0 0 0 0 0 0 0 0 0 0 0 0 0 0 0 0 0 0 0 0 0 0 0 0 0 0 0 0 0 0 0 0 0 0 0 0 0 0 0 0 0 0 0 0 0 0 0 0 0 .9999999 0 0 0 0 0 0 0 0 0 0 0 0 6.79e-20 0 0 3.66e-33 0 4.54e-32 0 0 0 0 0 0 0 0 0 0 0 0 0 0 0 0 0 0 0 0 0 0 0 0 0 0 0 0 0 0 0 0 0 0 0 0 0 0 0 0 0 0 0 0 0 0 0 0 5.38e-08 6.03e-33 3.85e-12
136 0 0 0 0 3.70e-18 0 0 4.93e-23 0 0 0 0 0 5.77e-37 0 0 0 0 0 0 0 0 0 0 0 0 0 0 0 0 2.03e-07 0 0 0 0 0 0 0 0 0 0 0 0 1.31e-31 0 0 0 0 0 0 0 0 5.78e-21 0 0 0 0 1.16e-37 0 0 0 0 0 0 0 0 0 7.26e-39 1.13e-08 0 1.85e-08 0 0 1.68e-06 0 0 0 0 0 0 3.81e-25 0 .9999981 0 0 0 0 0 0 0 0 0 0 0 0 0 0 0 0 0 0 0 0 0 0 0 0 0 0 0 0 0 0 0 0 0 0 0 0 0 0 0 0 0 1.14e-34 0 0 0 0 0 0 0 0 0 0 0 0 0 0 0 0 0 0 1.64e-09 0 0 0 0 0 0 0 0 0 0 0 0
137 0 0 0 0 0 0 0 0 0 0 2.96e-28 0 0 0 0 0 0 0 0 0 0 0 0 .7035093 0 0 0 0 0 .000049 0 5.83e-35 0 0 0 0 0 0 0 0 0 1.12e-37 0 8.04e-23 0 0 0 0 0 0 2.41e-29 0 0 0 0 0 0 0 0 0 0 0 0 0 0 0 0 0 0 0 0 0 0 0 0 0 0 0 0 0 0 0 0 0 0 0 0 0 0 0 0 0 0 0 0 0 0 0 0 0 0 0 0 0 0 .2964413 9.34e-11 0 0 0 0 0 0 0 0 0 0 0 0 0 0 0 0 0 0 3.69e-07 0 0 0 0 0 0 0 0 0 0 0 2.95e-34 0 0 0 0 0 0 8.99e-37 0 0 0 0 0 0 0 0 0 0 0
138 0 0 0 0 0 0 0 0 0 0 .9956595 6.87e-10 0 0 0 0 0 0 0 0 0 0 0 0 0 0 0 0 6.54e-18 5.06e-37 0 0 0 0 0 0 0 0 0 0 0 0 0 0 0 0 0 0 0 0 0 0 0 .0043405 4.28e-36 0 0 0 0 0 0 0 0 0 0 0 0 0 0 0 0 0 0 0 0 0 0 0 0 0 0 0 0 1.51e-31 0 0 0 0 0 0 0 0 0 0 0 1.54e-28 0 0 0 0 0 0 0 0 0 5.99e-37 1.59e-20 0 0 0 0 0 0 0 0 0 0 0 0 0 0 0 0 0 0 0 0 0 0 0 0 0 0 0 0 0 0 0 0 0 0 0 0 0 0 0 0 0 0 0 0 0 0 0 0 0
139 0 0 0 0 0 0 0 0 0 0 0 0 4.77e-32 0 0 0 0 0 0 0 0 0 0 0 0 0 0 0 0 0 0 0 0 0 0 0 0 0 0 0 0 0 0 0 0 0 0 0 0 0 0 0 0 0 0 0 0 0 0 2.09e-35 0 0 0 0 0 0 0 0 0 0 0 0 0 0 0 0 0 0 .1801819 0 0 .8193337 0 0 0 0 0 0 0 0 8.62e-34 0 0 0 0 0 0 1.56e-11 0 0 0 0 0 9.95e-35 0 0 0 0 0 0 0 0 0 0 0 0 0 0 0 0 0 0 0 0 0 0 0 3.55e-34 0 0 0 0 0 0 0 0 0 0 0 0 0 0 0 0 0 0 0 0 0 0 0 .0004843 0 0 0 0
140 0 0 0 0 0 0 0 0 0 0 0 0 0 0 0 0 0 0 0 0 0 0 0 0 0 0 0 0 0 0 0 0 0 0 0 0 0 0 0 0 0 0 0 0 0 0 0 0 0 0 0 0 0 0 0 0 0 0 0 0 0 0 0 0 0 0 0 6.13e-39 0 0 0 0 0 0 0 5.87e-22 0 1 0 0 0 0 0 0 0 0 0 0 0 0 0 0 0 0 0 0 0 0 0 0 0 0 0 0 0 0 0 0 0 0 1.67e-36 0 0 1.82e-17 0 0 0 0 0 0 0 0 0 0 0 0 0 0 0 0 0 0 0 0 0 0 0 0 0 0 4.19e-18 0 0 0 0 0 0 0 1.35e-10 0 0 0 0 0 0 0
141 0 0 0 0 1.18e-26 0 0 4.70e-19 0 0 0 0 0 0 0 0 0 0 0 0 0 0 0 0 0 0 0 0 0 0 0 0 0 0 0 0 0 0 0 0 0 0 0 0 0 0 0 0 0 0 0 0 6.71e-31 0 0 0 0 0 0 0 0 0 0 0 0 0 0 1.09e-14 4.62e-36 0 0 0 0 0 0 1.36e-24 0 6.20e-29 0 0 3.32e-35 0 0 0 0 0 0 0 0 0 0 0 0 0 0 0 0 0 0 0 0 0 0 0 0 0 0 0 0 0 0 0 0 2.71e-30 0 0 0 0 0 0 0 0 0 0 0 0 0 0 0 0 0 0 0 0 0 0 0 0 0 1.64e-19 0 0 0 0 0 0 0 0 1 0 0 0 0 0 0 0
142 0 0 0 0 0 0 0 0 0 0 0 0 0 0 0 0 0 0 0 0 .0508514 0 0 0 0 0 0 0 0 0 0 0 1.97e-37 0 0 0 0 0 0 0 2.62e-32 0 0 0 0 0 0 0 0 0 0 0 0 0 0 0 0 0 0 0 0 0 0 0 0 0 0 0 0 0 0 0 0 0 0 0 0 0 0 0 0 0 0 0 .004217 0 0 0 0 0 0 0 0 0 0 0 0 0 0 0 0 0 0 0 0 0 0 0 0 0 0 0 0 0 0 0 0 0 0 0 0 0 0 0 0 0 0 0 0 0 1.01e-19 0 0 0 0 0 0 0 0 0 0 0 0 0 0 0 0 0 0 .9449316 3.16e-11 0 0 0 0 0
143 0 2.53e-23 0 0 0 0 1.38e-33 0 0 0 0 0 0 3.78e-37 0 0 0 0 0 0 0 0 0 0 0 1.29e-29 0 0 0 0 0 0 0 0 0 0 0 0 0 0 0 6.67e-14 0 0 8.33e-28 0 0 0 0 2.19e-29 0 0 0 0 0 0 0 3.01e-26 0 0 0 3.14e-27 0 1.66e-36 0 0 0 0 0 0 0 1.56e-16 0 0 0 0 0 0 0 0 0 0 0 0 0 0 0 0 0 0 0 0 0 0 0 0 1 0 0 0 0 0 0 0 0 0 0 0 0 0 0 0 0 0 0 0 0 0 7.83e-39 0 0 0 0 0 0 0 0 0 0 0 0 0 4.39e-29 0 0 0 0 0 0 0 0 0 0 0 0 0 0 0 0 0 0 0 0 0 0 0
144 0 7.80e-27 0 0 1.58e-12 0 0 2.83e-19 0 0 0 0 0 5.01e-15 0 0 0 0 0 0 0 0 0 0 0 0 0 0 0 0 .9902242 0 0 0 0 0 0 0 0 0 0 0 0 4.93e-32 0 0 0 0 0 0 0 0 1.51e-10 0 0 0 0 1.54e-18 0 0 0 1.74e-38 0 1.42e-34 0 0 0 0 1.17e-17 0 3.77e-12 0 0 1.61e-13 0 0 0 0 0 0 7.03e-35 0 .000646 0 0 0 0 0 0 0 0 0 0 0 0 0 0 0 0 0 0 0 0 0 0 0 0 0 0 0 0 0 0 0 0 0 0 0 0 0 0 6.48e-21 0 0 0 0 0 0 0 0 0 2.53e-37 0 0 0 .0091299 0 0 0 0 0 0 0 0 0 1.40e-21 0 0 0 0 0 0 0 0 0 0
145 0 0 0 0 0 0 0 0 .0000543 0 0 0 0 0 0 0 0 0 0 0 0 0 0 6.64e-32 0 0 0 0 0 0 0 5.47e-20 0 0 0 0 0 0 2.06e-37 0 0 0 0 0 0 0 2.09e-21 0 0 0 0 0 0 0 0 0 0 0 0 0 0 0 0 0 0 0 0 0 0 0 0 0 0 0 0 0 .0001828 0 0 0 0 0 0 0 0 0 0 0 0 0 0 0 0 0 0 0 0 0 0 0 0 0 2.26e-37 0 0 0 0 0 0 0 0 0 0 0 0 0 0 0 0 0 0 0 0 .9997629 0 2.16e-37 0 0 0 0 0 0 0 0 0 0 0 0 0 0 0 0 0 0 0 0 0 0 0 0 0 0 0 0 0 0
146 0 1.36e-22 0 0 9.43e-29 0 2.36e-22 2.00e-33 0 0 0 0 0 9.99e-10 0 0 .8740626 0 0 0 0 0 0 0 0 3.34e-37 0 0 0 0 3.91e-32 0 0 0 0 0 2.50e-19 8.33e-31 0 4.39e-33 0 0 0 0 0 2.85e-19 0 2.12e-37 0 0 0 0 1.85e-21 0 0 0 0 5.17e-23 0 0 0 2.20e-21 0 1.13e-11 0 0 0 0 0 0 0 1.07e-34 0 0 0 0 0 0 0 0 0 0 3.47e-37 0 0 0 0 1.18e-10 0 5.04e-14 0 0 0 0 0 0 0 0 0 0 0 0 0 0 0 0 0 0 0 0 0 0 0 0 0 0 0 3.63e-11 0 0 0 .1259374 0 0 0 0 0 0 0 0 0 1.62e-10 1.57e-23 3.61e-38 0 2.01e-35 0 0 0 0 0 0 0 7.70e-19 0 0 0 0 0 0 0 0 0 0 0 0
147 0 0 0 .9999994 0 0 0 0 0 0 0 0 0 0 0 0 0 0 3.83e-35 0 0 0 0 0 0 0 2.52e-19 0 0 0 0 0 0 0 0 0 0 0 0 0 0 0 0 0 0 0 0 0 0 0 0 0 0 0 0 0 0 0 0 0 0 0 0 0 0 0 0 0 0 0 0 0 0 0 0 0 0 0 0 0 0 0 0 0 0 0 0 0 0 0 0 0 0 0 0 0 0 0 0 0 0 0 0 0 0 0 0 0 0 0 0 0 0 0 0 0 0 0 0 6.22e-07 0 0 0 0 0 0 0 0 0 0 0 0 0 0 0 0 0 0 0 0 0 0 0 0 0 0 0 0 0 0 0 0 0 0 0 0
148 0 0 0 0 0 0 0 0 0 0 0 0 0 0 0 0 0 0 0 0 0 0 0 0 3.46e-33 0 0 0 0 0 0 0 0 0 0 0 0 0 0 0 0 0 0 0 0 0 0 0 0 0 0 0 0 0 0 0 0 0 0 0 0 0 0 0 0 0 0 0 0 0 0 0 0 0 1 0 0 0 0 6.91e-19 0 0 0 0 0 0 0 0 0 0 0 0 0 0 0 0 0 0 0 0 0 0 0 0 0 0 0 0 0 0 0 0 0 0 0 0 0 0 0 0 0 0 0 0 0 0 0 0 0 0 0 0 0 0 0 0 0 0 0 0 0 0 0 0 0 0 0 0 0 0 0 0 0 0 0 0
149 0 0 0 0 2.39e-35 0 0 3.70e-28 0 0 0 0 0 0 0 0 0 0 0 0 0 0 0 0 0 0 0 0 0 0 0 0 0 0 0 0 0 0 0 0 0 0 0 0 0 0 0 0 0 0 0 0 5.07e-38 0 0 0 0 0 0 0 0 0 0 0 0 0 0 2.58e-27 0 0 0 0 0 0 0 9.72e-11 0 4.00e-17 0 0 0 0 0 0 0 0 0 0 0 0 0 0 0 0 0 0 0 0 0 0 0 0 0 0 0 0 0 0 0 0 0 0 0 2.82e-31 0 0 0 0 0 0 0 0 0 0 0 0 0 0 0 0 0 0 0 0 0 0 0 0 0 3.27e-11 1 0 0 0 0 0 0 0 0 0 0 0 0 0 0 0
150 0 0 0 0 0 0 0 0 0 0 0 0 0 0 0 0 0 0 0 0 .0002967 0 0 0 0 0 0 0 0 0 0 0 0 0 0 0 0 0 0 0 4.60e-36 0 0 0 0 0 0 0 0 0 0 0 0 0 0 0 0 0 0 0 0 0 0 0 0 0 0 0 0 0 0 0 0 0 0 0 0 0 0 0 0 0 0 0 .9997032 0 0 0 0 0 0 0 0 0 0 0 0 0 0 0 0 0 0 0 0 0 0 0 0 0 0 0 0 0 0 0 0 0 0 0 0 0 0 0 0 0 0 0 0 0 4.98e-35 0 0 0 0 0 0 0 0 0 0 1.06e-08 0 0 0 0 0 0 0 0 1.35e-26 0 0 0 0 0
151 0 0 0 0 0 0 0 0 0 0 0 0 0 0 0 0 0 0 0 0 2.72e-11 0 0 0 0 0 0 0 0 0 0 0 3.79e-06 0 0 0 0 0 0 0 1.40e-23 0 5.93e-33 0 0 0 0 0 0 0 0 0 0 0 0 0 0 0 0 0 0 0 5.58e-27 0 0 0 0 0 0 0 0 0 4.04e-34 0 0 0 0 0 0 0 0 0 0 0 5.38e-10 0 0 0 0 0 0 0 0 0 0 0 0 0 0 0 0 0 0 0 0 0 0 0 0 0 0 0 0 0 1.74e-28 0 0 0 0 0 0 0 0 0 0 0 0 0 0 0 2.07e-17 0 0 0 0 0 0 0 0 0 0 .9999961 0 0 0 0 0 0 0 1.11e-07 0 0 0 0 0 0
152 0 0 0 0 0 0 0 0 0 0 0 0 0 0 0 0 0 0 0 0 0 0 0 0 0 0 0 0 0 0 0 0 0 0 0 0 0 0 0 0 0 0 0 0 0 0 0 0 0 0 0 0 0 0 0 0 0 0 0 1.51e-21 0 0 0 0 0 0 0 0 0 0 0 0 0 0 0 0 0 0 .0001922 0 0 .9998071 0 0 0 0 0 0 0 0 2.17e-20 0 0 0 0 0 0 1.07e-25 0 0 0 0 0 3.38e-35 0 0 0 0 0 0 0 0 0 0 0 0 0 0 0 0 0 0 0 0 0 0 0 0 0 0 0 0 0 0 0 0 0 0 7.26e-07 0 0 0 0 0 0 0 0 0 0 0 0 0 0 0 0 0
153 0 0 2.27e-13 0 0 0 0 0 0 0 0 0 0 0 2.05e-14 0 0 0 0 0 0 0 0 0 0 0 0 0 0 0 0 0 0 0 0 0 0 0 1 0 0 0 0 0 0 0 8.77e-15 0 0 0 0 0 0 0 0 0 0 0 0 0 0 0 0 0 0 0 0 0 2.08e-38 0 0 0 0 0 0 0 0 0 0 0 3.40e-24 0 0 0 0 0 0 0 0 0 0 0 0 0 0 0 0 0 0 0 0 0 0 0 0 0 0 0 0 0 0 0 8.83e-10 0 0 0 0 0 0 0 3.01e-12 0 0 0 2.25e-08 4.07e-36 0 0 0 0 0 0 0 0 0 0 0 0 0 0 0 0 0 0 0 0 0 0 0 0 0 0 0 0 0 0
154 0 0 0 0 0 0 0 0 0 0 0 0 0 0 0 0 0 0 0 0 0 0 7.09e-15 0 0 0 0 0 0 0 0 0 0 0 0 0 0 0 0 0 0 0 0 0 0 0 0 0 0 0 0 0 0 0 0 0 0 0 0 0 0 0 0 0 0 0 0 0 0 0 0 0 0 0 0 0 0 0 0 0 0 0 0 0 0 0 1 0 0 0 0 0 0 0 0 0 0 0 0 0 0 0 0 0 3.28e-25 0 0 0 0 0 0 0 0 0 0 0 0 0 0 0 0 0 0 0 0 0 0 0 0 0 0 0 0 0 2.33e-12 0 0 0 0 0 0 0 0 0 0 0 0 0 0 0 0 0 0 0 0 9.60e-29
155 8.40e-15 0 0 0 0 0 0 0 1.76e-16 0 0 0 0 0 0 0 0 0 0 0 0 0 2.59e-13 0 0 0 0 0 0 0 0 9.39e-20 0 6.04e-35 0 0 0 0 0 0 0 0 0 0 0 0 0 0 0 0 0 0 0 0 0 0 0 0 0 0 0 0 0 0 0 0 0 0 0 0 0 0 0 0 0 0 0 0 0 0 0 0 0 0 0 0 1.11e-36 0 0 0 0 0 0 0 0 0 0 0 0 1.74e-09 0 0 .0160728 0 1.89e-26 0 0 0 0 0 0 0 0 0 0 0 0 0 0 0 0 0 0 5.35e-21 0 0 0 0 0 0 0 0 0 0 1.18e-27 0 0 0 0 0 0 0 0 0 9.54e-34 0 0 0 0 0 0 0 0 4.20e-35 0 .9839272
156 2.10e-28 0 0 0 0 0 0 0 6.25e-36 0 0 0 0 0 0 0 0 0 0 0 0 0 .0011544 0 0 0 0 0 0 0 0 0 0 3.84e-34 0 0 0 0 0 0 0 0 0 0 0 0 0 0 0 0 0 0 0 0 0 0 0 0 0 0 0 0 0 0 0 0 0 0 0 0 0 0 0 0 0 0 0 0 0 0 0 0 0 0 0 0 1.18e-18 0 0 0 0 0 1.44e-36 0 0 0 0 0 0 .7582392 0 0 2.51e-06 0 1.04e-23 0 0 0 0 0 0 0 0 0 0 0 0 0 0 0 0 0 0 0 0 0 0 0 0 0 0 0 0 0 3.25e-08 0 0 0 0 0 0 0 0 0 0 0 0 0 0 0 0 0 0 2.51e-19 .2406038 0
